# Supplementary material for: Full-length transcript characterization of SF3B1 mutation in chronic lymphocytic leukemia reveals downregulation of retained introns
Source: Nat Commun. 2020 Mar 18;11:1438. doi: 10.1038/s41467-020-15171-6 (PMC7080807; doi:10.1038/s41467-020-15171-6)
Supplement: Supplementary file 7 — Supplementary Data 3 [file 41467_2020_15171_MOESM7_ESM.xlsx]

## Sheet: Sheet1
Event type	Event coordinates	WT 1 PSI	WT 2 PSI	WT 3 PSI	K700E 1 PSI	K700E 2 PSI	K700E 3 PSI	Delta PSI	p-value	corrected p-value
alternative 5' SS	chr7:103298567-103297953_chr7:103298567-103297558	4.90278	25.3306	2.70264	31.4362	19.8094	7.96117	14.9066	4.05785e-05	0.00173565
alternative 5' SS	chr17:81240986-81240439_chr17:81240986-81239678	7.30224	14.7804	5.65354	26.4688	21.4962	14.2293	14.1939	0.0016534	0.0388962
alternative 5' SS	chrX:103309981-103310585_chrX:103309981-103310895	10.6482	46.211	11.984	39.2198	42.4375	5.40996	27.2358	1.40897e-05	0.000757376
alternative 5' SS	chr17:68250793-68250480_chr17:68250793-68250470	44	57.0562	45.1605	66.2584	67.3005	43.6268	21.0978	0.0019659	0.0451198
alternative 5' SS	chr10:73252023-73252258_chr10:73252023-73252469	14.3795	20.2383	8.0895	41.095	26.773	4.70326	12.3935	3.06023e-05	0.00137127
alternative 5' SS	chr6:11712234-11712980_chr6:11712234-11713010	91.7178	74.6255	82.1515	76.8877	58.0302	60.7059	-21.4457	0.000657137	0.022748
alternative 5' SS	chr14:20455577-20455401_chr14:20455577-20455328	91.7235	59.9009	92.9488	74.8679	77.9899	94.6857	-13.7336	0.000822766	0.0258667
alternative 5' SS	chr1:111137586-111139500_chr1:111137586-111139587	78.9984	66.5405	80.4031	97.8882	98.0604	71.7638	18.8898	2.61983e-08	4.93053e-06
alternative 5' SS	chr1:228107869-228108234_chr1:228107869-228108244	92.4593	83.7569	93.2731	76.7382	78.8608	92.585	-13.5985	0.00237012	0.0495618
alternative 5' SS	chr10:1044171-1048263_chr10:1044171-1048863	78.0314	30.4566	74.395	35.9481	31.464	80.7658	-38.4469	4.61173e-06	0.000361637
alternative 3' SS	chr2:241335212-241335958_chr2:241335212-241335974	7.06323	50	5.65717	30.6158	25.824	24.7153	18.7607	0.000113705	0.00248209
alternative 3' SS	chr20:35556271-35556954_chr20:35556271-35556972	2.02058	10.3725	1.34843	44.1404	34.3724	30.3455	32.3518	4.67264e-17	1.39401e-14
alternative 3' SS	chr6:137206962-137206308_chr6:137206962-137206206	92.401	74.6932	93.5609	77.3229	80.2935	95.4566	-12.1075	0.00924701	0.0667425
alternative 3' SS	chr1:161707343-161710439_chr1:161707343-161710474	85.8682	66.6285	78.2405	93.138	88.9283	87.6111	10.6878	1.87775e-05	0.000542125
alternative 3' SS	chr12:2877282-2885262_chr12:2877282-2885282	2.77404	14.3561	1.05688	23.099	10.1086	12.9763	10.2023	2.127e-10	1.7306e-08
alternative 3' SS	chr14:24242140-24241994_chr14:24242140-24241921	79.034	41.7789	84.5713	58.0535	66.8045	77.9524	-12.2295	0.00469996	0.0415518
alternative 3' SS	chr5:133089695-133091165_chr5:133089695-133091192	50.8831	38.7616	17.959	79.2379	44.6424	59.7392	20.9775	0.00506911	0.0428676
alternative 3' SS	chr6:15652086-15651408_chr6:15652086-15651363	8.41058	20.2779	9.59114	20.8114	23.29	8.28182	11.2203	0.00302691	0.030785
alternative 3' SS	chr2:89267994-88861941_chr2:89267994-88861919	74.0894	22.4652	24.9657	98.2338	86.6164	57.8559	61.6507	0.000939396	0.0129348
alternative 3' SS	chr5:112864732-112867371_chr5:112864732-112867403	28.8081	61.0124	27.2631	47.4866	45.5812	11.254	16.773	0.00247545	0.0270186
alternative 3' SS	chr1:20757165-20749975_chr1:20757165-20749882	89.4208	33.7384	73.6933	63.544	36.6155	77.5744	-10.1494	0.000196614	0.00366568
alternative 3' SS	chr7:99466128-99460223_chr7:99466128-99460193	74.2932	22.7165	82.1361	44.637	56.1926	70.7336	-18.1007	0.000532947	0.00769335
alternative 3' SS	chr17:32350326-32351775_chr17:32350326-32351797	13.8807	22.537	30.2381	3.44353	8.75131	15.2124	-13.7857	0.000166702	0.00331552
alternative 3' SS	chr15:80120498-80121711_chr15:80120498-80121747	89.6847	66.478	92.2866	71.1237	77.218	95.1508	-12.4667	0.0021197	0.023834
alternative 3' SS	chr17:81239447-81239567_chr17:81239447-81239594	15.9137	37.7626	9.2764	43.5452	29.4148	17.7611	13.5011	0.00326581	0.0324767
alternative 3' SS	chr2:89045991-88861941_chr2:89045991-88861919	5.60885	42.5417	7.01574	45.3772	51.3343	12.5652	38.3614	1.73214e-62	1.55027e-59
alternative 3' SS	chr1:1374704-1374590_chr1:1374704-1374445	4.48535	25.3884	3.73588	21.7509	18.6807	3.07188	14.1954	0.000909873	0.012724
alternative 3' SS	chr22:28797076-28796192_chr22:28797076-28796123	44.9759	35.4368	52.6354	18.0083	22.9945	33.9602	-21.9814	3.71798e-06	0.000123244
alternative 3' SS	chr21:46648619-46649512_chr21:46648619-46649574	16.27	33.3942	40.8048	10.5643	29.5294	17.4269	-15.9672	0.00555284	0.0454853
alternative 3' SS	chr8:26408376-26410363_chr8:26408376-26410396	62.5479	54.9905	47.736	70.7277	56.9228	69.0116	14.0211	0.0034991	0.0333159
alternative 3' SS	chr12:47216164-47206145_chr12:47216164-47206069	50.7226	50	60.7144	65.2501	73.8168	83.261	23.0942	0.000193616	0.00366568
alternative 3' SS	chr12:120496553-120498072_chr12:120496553-120498119	32.0556	50	26.196	57.5534	50.497	65.8452	25.4979	0.00465768	0.0415518
alternative 3' SS	chr3:186787264-186787478_chr3:186787264-186787494	17.0923	58.2015	16.5971	35.7744	34.9663	11.1089	17.874	0.00437814	0.0395801
alternative 3' SS	chr3:129171633-129171538_chr3:129171633-129171508	91.2277	62.4827	92.2536	78.9607	81.1243	91.9422	-10.1034	1.51667e-10	1.35742e-08
alternative 3' SS	chr15:24968082-24974310_chr15:24968082-24974386	96.9575	91.6166	97.0273	86.5892	86.8649	83.5575	-10.3683	1.04955e-15	2.34838e-13
alternative 3' SS	chr1:155308965-155310042_chr1:155308965-155310063	82.534	50	85.6245	93.8013	95.0185	90.3161	11.2673	0.000203813	0.00366568
alternative 3' SS	chr6:33076141-33080671_chr6:33076141-33080688	75.6068	67.5453	77.765	58.5288	61.427	74.5288	-14.1798	4.30575e-05	0.00110104
alternative 3' SS	chr8:41490617-41490832_chr8:41490617-41490869	82.3579	33.8997	84.6012	48.6476	52.7163	90.9185	-29.6416	0.00152931	0.0187497
alternative 3' SS	chr1:45013354-45013574_chr1:45013354-45013593	7.14112	66.4747	6.74169	21.7785	20.7432	9.83767	13.6021	0.00370591	0.0347651
alternative 3' SS	chr12:47209280-47206145_chr12:47209280-47206069	56.5016	66.6473	67.298	75.7003	83.1525	82.3154	15.6681	8.49927e-14	1.26781e-11
alternative 3' SS	chr12:47206510-47206145_chr12:47206510-47206069	31.163	33.4522	44.176	44.3816	58.2439	70.4414	24.7917	0.015449	0.0994738
alternative 3' SS	chr3:69062981-69062179_chr3:69062981-69062141	88.5284	40.2093	88.2203	59.4079	58.6829	90.6953	-28.8124	0.000120394	0.00250587
alternative 3' SS	chr5:179833782-179836435_chr5:179833782-179836470	88.3146	54.5066	88.9317	76.3766	77.4632	90.7092	-10.8514	0.00990856	0.0703823
alternative 3' SS	chr2:202290457-202291020_chr2:202290457-202291124	10.5686	13.2232	8.08306	27.1649	21.7243	3.67129	11.1557	2.36707e-05	0.000662039
alternative 3' SS	chr1:32251371-32274303_chr1:32251371-32274324	79.0359	40.0882	83.1966	61.7741	67.9724	84.9532	-11.0635	0.00186406	0.0216667
intron retention	chr19:14411172-14411505	8.44289	73.0878	10.8277	56.4024	63.0109	14.8466	45.5747	3.15225e-18	5.84112e-15
intron retention	chr5:69355794-69355894	2.64299	20.0497	0.879273	33.9282	14.3684	2.40381	11.7254	3.20796e-17	2.37774e-14
intron retention	chrX:23785560-23785685	32.7832	1.4569	27.5214	11.7538	9.3955	8.20531	-18.1259	7.61696e-11	2.82284e-08
intron retention	chr22:29299331-29299598	1.98758	23.323	3.6239	18.9554	30.2495	1.39189	15.3315	2.83166e-10	9.54011e-08
intron retention	chr2:169808553-169808859	5.50948	25.2126	4.93486	33.9398	31.3849	2.85742	25.8754	1.17315e-09	3.62307e-07
intron retention	chr19:14409447-14409535	9.70196	59.8869	14.3351	41.6216	52.616	9.66688	27.2865	1.72558e-09	4.56785e-07
intron retention	chr19:14412678-14413012	1.73085	20.1267	1.23886	18.0067	13.5252	4.19202	11.7943	2.23797e-09	5.52928e-07
intron retention	chr2:89268296-89268420	55.6653	7.7751	91.6878	28.4511	77.7454	0.865788	-27.2142	3.05173e-09	7.06856e-07
intron retention	chr22:29298895-29299233	2.72984	15.7303	4.17858	21.6239	30.0065	2.49556	17.4454	6.13475e-09	1.03914e-06
intron retention	chr6:11713178-11713815	93.1602	87.2767	80.7693	77.9962	52.2227	57.2596	-30.0171	6.16867e-09	1.03914e-06
intron retention	chr1:77741429-77741616	79.7855	57.0976	89.7343	45.2087	64.631	62.8808	-16.9047	5.69681e-09	1.03914e-06
intron retention	chr6:32746414-32746581	6.27456	12.9503	38.0715	0.215141	1.94145	2.4123	-11.0088	1.7564e-08	2.50354e-06
intron retention	chr17:47973650-47973930	1.49622	33.3909	1.28307	11.8427	10.3099	11.8963	10.3465	6.9783e-08	8.62052e-06
intron retention	chr1:1388065-1388625	29.8062	50	32.8142	64.1036	67.2565	32.1616	31.2893	1.00626e-07	1.20297e-05
intron retention	chr6:44253378-44253488	6.67913	12.6124	12.2648	1.20698	2.33065	0.960866	-11.0578	1.48004e-07	1.67297e-05
intron retention	chr1:228109021-228109148	15.4767	77.0087	23.3754	63.7231	74.5323	28.6129	40.3477	1.48969e-07	1.67297e-05
intron retention	chr17:42823879-42824132	12.0718	50	7.97574	40.4162	29.9821	12.1739	17.9102	2.05931e-07	2.11941e-05
intron retention	chr16:10761474-10761756	2.22939	28.7053	1.65154	19.3873	15.0466	2.81936	12.8172	3.46658e-07	3.13345e-05
intron retention	chr20:35740887-35741940	48.9	4.75787	45.2235	26.8297	24.0321	14.1238	-21.1913	1.0415e-06	7.28265e-05
intron retention	chr1:151401355-151401541	24.3082	59.9064	19.4846	53.7417	46.6794	6.06952	22.3713	1.24884e-06	8.26464e-05
intron retention	chr3:64022523-64022738	3.22475	16.8121	2.45054	17.1696	13.515	7.87614	10.2903	1.32783e-06	8.63325e-05
intron retention	chr15:101285801-101286907	62.212	33.5099	23.0482	87.3594	55.6993	79.1753	45.6654	1.49605e-06	9.55924e-05
intron retention	chr19:9828393-9828591	6.4059	25.8501	4.84974	22.7717	18.0047	4.92363	11.5988	2.38167e-06	0.000143631
intron retention	chr14:24145911-24146207	97.0973	49.9988	98.1952	77.3134	84.716	79.7988	-17.2986	3.50639e-06	0.00019395
intron retention	chr11:10807381-10808704	19.9764	33.5487	55.3835	4.45423	18.8192	3.1767	-29.0944	6.17223e-06	0.00030499
intron retention	chr6:159044204-159044878	25.6061	3.88394	21.8911	5.42888	4.46553	4.31057	-17.4256	6.12705e-06	0.00030499
intron retention	chr14:23475308-23475557	41.6488	50	20.1689	79.1912	57.3934	12.8397	15.7446	8.50826e-06	0.000394145
intron retention	chr20:34096805-34097415	3.44451	28.7552	1.72899	24.0553	13.5111	2.41168	10.0666	1.47285e-05	0.000642164
intron retention	chr14:23475778-23476028	38.8887	63.3746	18.292	76.6841	53.6401	14.3295	14.7514	1.63281e-05	0.000695538
intron retention	chr14:23475642-23475725	39.8466	59.8041	19.835	77.2956	55.9788	14.3432	16.1321	1.66994e-05	0.000703272
intron retention	chr3:48440458-48440544	20.193	57.0956	20.4242	41.6013	41.9489	16.1338	21.1771	1.73028e-05	0.000720497
intron retention	chr12:101737071-101737231	61.5362	50	21.5459	91.5056	64.9024	87.7118	37.7118	2.58286e-05	0.000997093
intron retention	chr1:111119681-111119876	70.5834	33.9314	57.4899	19.564	12.056	72.3352	-37.9259	2.65231e-05	0.00101335
intron retention	chr1:151400588-151401238	85.6457	50	75.4246	94.9815	90.685	87.8086	15.2604	3.91595e-05	0.00140898
intron retention	chr3:100345678-100346180	47.2899	50.0001	31.8564	72.8836	58.3427	24.691	11.0528	5.6444e-05	0.00189409
intron retention	chr6:159748369-159748589	72.1054	59.8814	64.846	44.3102	36.216	68.3513	-20.5358	7.81833e-05	0.00241456
intron retention	chr2:130345485-130345566	9.4684	16.0205	11.3578	24.9783	28.9722	11.3732	13.6205	8.14933e-05	0.00247553
intron retention	chr1:1387869-1387953	19.5176	25.2385	26.9621	41.0792	51.4866	21.8925	15.8407	0.000103155	0.00301018
intron retention	chrX:71297461-71297842	12.2166	33.626	16.4187	38.5563	46.9705	7.87688	22.1376	0.000178448	0.0047249
intron retention	chr2:130345699-130345778	8.37123	26.4648	7.06502	23.9035	20.7218	9.51402	12.3505	0.000185295	0.00480615
intron retention	chr11:62677634-62677780	18.9718	21.6041	7.8033	53.4364	29.3207	8.4045	10.349	0.00030674	0.00733406
intron retention	chrX:154400626-154400701	11.9419	7.90426	10.2157	25.6915	22.4852	10.8175	12.2695	0.000311275	0.00739477
intron retention	chrX:154399941-154400463	12.3178	5.32901	7.83888	26.6792	18.0534	6.39141	10.2145	0.000402712	0.00921267
intron retention	chr16:66934066-66934222	32.1084	68.9621	25.7235	59.7596	52.0953	21.9879	19.9869	0.000450658	0.00982434
intron retention	chr14:49779675-49779747	45.6198	37.6464	46.282	70.4042	70.9568	14.5212	24.7844	0.00047423	0.0100428
intron retention	chr14:21263336-21263666	70.7367	66.3612	51.4338	91.2332	82.0124	71.0354	15.6512	0.000547396	0.0113932
intron retention	chr19:1271246-1271328	6.14725	22.709	10.1962	22.7258	33.7658	5.64126	12.5296	0.00055369	0.0113932
intron retention	chr1:111118897-111119614	66.1116	33.8556	46.1932	23.5732	11.9511	67.7162	-22.62	0.000590359	0.0119229
intron retention	chrX:23783883-23784293	83.5783	43.8136	73.9169	67.3368	53.4428	51.5965	-20.4741	0.000684831	0.0135721
intron retention	chr11:64203228-64203449	4.79383	50	2.65617	28.6928	17.902	7.86796	13.1082	0.000726934	0.014179
intron retention	chr2:74528935-74529131	56.6547	20.182	33.1216	72.5067	49.9818	40.4431	16.8601	0.000853674	0.0158186
intron retention	chr12:6975378-6975695	12.3824	13.0943	7.32169	39.3439	26.6107	6.5712	14.2283	0.000903828	0.0164195
intron retention	chr14:20455703-20455913	7.40314	28.801	5.82659	24.0588	19.6896	6.58433	12.2864	0.000959043	0.0170058
intron retention	chr11:10802435-10803029	8.72894	33.4685	35.9484	2.23652	11.8361	1.64658	-31.232	0.0011717	0.0198188
intron retention	chr1:235160647-235160892	8.86498	18.3681	8.08083	20.7784	19.162	6.13843	10.297	0.00131871	0.0212484
intron retention	chr5:179833246-179833586	29.1809	80.4463	38.3919	54.9768	64.8716	32.845	16.5849	0.00134674	0.0216061
intron retention	chr12:57719182-57720405	50.3736	33.6409	52.9892	24.2736	26.2509	31.8239	-24.1227	0.00151065	0.0236174
intron retention	chr14:21499137-21499305	75.4155	49.9998	51.4289	92.6312	81.2699	51.9562	29.841	0.00150997	0.0236174
intron retention	chr11:10799756-10800089	15.3514	33.4882	51.2181	5.58198	25.4994	1.69568	-27.9062	0.00161774	0.0246283
intron retention	chr14:100143890-100144013	95.4181	79.745	98.4855	75.8764	90.7595	85.4113	-10.0068	0.00178475	0.0262471
intron retention	chr20:2659793-2660029	13.4455	28.6938	8.98094	28.195	19.9624	25.1428	11.6972	0.00200825	0.0282009
intron retention	chr13:113180042-113180157	12.1296	25.3682	7.89649	35.1923	25.2206	8.11557	13.0909	0.00213653	0.0295447
intron retention	chr14:50116179-50116286	33.2865	33.5039	69.6748	17.2303	48.9432	17.4781	-16.0258	0.00257581	0.0341169
intron retention	chr11:10800348-10800431	21.0355	33.5194	52.3345	8.49865	27.6836	1.75544	-25.0207	0.00347624	0.0426587
intron retention	chr2:38748653-38749528	60.1597	22.7792	15.7454	84.34	39.9951	26.7923	17.2159	0.00399285	0.0469762
intron retention	chr5:140660195-140660757	7.74298	12.907	6.5608	21.0331	18.2226	7.19783	10.4797	0.00437738	0.0505377
intron retention	chr12:56160320-56160625	16.4017	76.9757	10.6713	45.0727	33.3175	18.1892	16.9157	0.00453142	0.0518388
intron retention	chr12:8946405-8946715	9.80543	50	11.7982	24.0601	28.0489	2.23925	12.2619	0.00455712	0.0519652
intron retention	chr14:76083289-76083457	14.7269	66.4493	17.9002	32.0064	37.2753	24.5782	14.1062	0.00457905	0.0520551
intron retention	chr11:64203622-64204053	5.48045	50	3.80311	22.0693	16.1841	11.2828	10.7037	0.00469626	0.053062
intron retention	chr2:74528006-74528252	33.4113	56.8447	37.2628	65.513	69.2183	45.0446	28.2501	0.00626381	0.0674816
intron retention	chr2:169806892-169806970	25.4588	25.3465	18.5379	46.3979	36.5781	27.4022	11.2315	0.00683746	0.0722831
intron retention	chr2:86127305-86127940	37.5674	33.5511	6.2678	68.2515	19.2832	20.391	-13.1601	0.00774208	0.0797004
intron retention	chr10:45443828-45444115	23.5058	25.1597	8.12061	8.27644	2.52964	7.67701	-15.8288	0.00896579	0.0876707
intron retention	chr12:56160670-56161386	18.6359	76.9328	11.6982	46.0674	33.0679	19.6016	14.432	0.00955709	0.0915549
intron retention	chr2:74527838-74527939	12.8168	25.44	11.5917	29.0246	26.7252	9.13442	13.9083	0.00982971	0.0936476
intron retention	chr5:160413620-160413898	28.9688	8.80881	4.44845	60.2669	14.7592	25.2897	16.4809	0.0102178	0.0953833
exon_skipping	chr15:24967028-24967152	5.54774	18.436	5.55559	42.4284	42.465	32.4338	36.8728	4.53652e-18	1.42535e-14
exon_skipping	chr15:24967028-24967240	5.54836	18.4369	5.55812	42.4179	42.4633	32.4343	36.8598	5.13763e-18	1.42535e-14
exon_skipping	chr19:14411172-14410420	96.0036	49.9999	94.6164	53.5763	45.7795	90.5181	-41.0401	4.28252e-15	5.09191e-12
exon_skipping	chr12:45975734-45974189	7.8998	25.1849	4.24625	52.172	36.0598	2.71909	28.16	4.38806e-14	4.05798e-11
exon_skipping	chr3:48440544-48440628	96.0305	54.5091	90.0959	74.2725	52.0504	90.155	-15.8234	1.18934e-13	8.99899e-11
exon_skipping	chr19:14411172-14410547	95.4653	36.5617	91.7303	57.828	41.9447	90.9311	-33.9023	1.64909e-13	1.14378e-10
exon_skipping	chr3:14667423-14668181	95.8739	79.6571	96.6642	54.8573	60.2465	96.2617	-35.6273	1.54991e-12	9.21424e-10
exon_skipping	chr9:124356915-124356763	99.0655	84.7203	98.1416	84.486	73.0671	98.59	-13.6556	1.78883e-12	9.9256e-10
exon_skipping	chr15:80120327-80120498	98.5775	59.9097	98.3226	75.898	72.7049	97.369	-22.4245	2.95619e-11	1.17164e-08
exon_skipping	chr14:101883431-101883562	97.8004	66.5519	98.3812	72.599	78.3624	97.1849	-19.438	3.51643e-10	1.04526e-07
exon_skipping	chr5:112862507-112862583	97.0327	89.7971	97.8785	75.5725	81.3603	94.2202	-15.6724	3.76281e-10	1.04742e-07
exon_skipping	chr6:32665067-32664797	96.2774	77.8999	92.6818	74.5432	58.9139	88.6741	-18.1387	3.90123e-10	1.04742e-07
exon_skipping	chr5:69355794-69355648	97.0815	79.8642	98.8495	68.8073	85.069	96.3441	-12.0125	1.99811e-09	4.89126e-07
exon_skipping	chr19:14411172-14410988	91.5482	27.191	88.0447	47.4564	38.0448	84.7313	-40.5883	2.57968e-09	5.96407e-07
exon_skipping	chr2:143519265-143519364	96.5377	59.9416	95.7256	81.11	77.5221	95.5704	-14.6157	1.85423e-08	3.67447e-06
exon_skipping	chr7:73693991-73694050	97.7607	37.5662	97.3255	84.7564	82.2529	95.72	-12.5692	2.40551e-08	4.56636e-06
exon_skipping	chr11:18519603-18519518	93.6304	71.2052	93.8304	64.5763	65.351	90.058	-28.2794	2.85766e-08	5.19188e-06
exon_skipping	chr6:15651363-15651312	94.7235	66.4442	91.0023	70.0391	56.8411	88.0957	-20.9632	2.86947e-08	5.19188e-06
exon_skipping	chr20:35800093-35800173	7.93589	40.2083	12.5363	44.7888	57.4269	9.53883	32.2525	4.18439e-08	7.27646e-06
exon_skipping	chr12:45964188-45964106	89.8891	57.0568	94.7469	49.4821	66.5238	95.9539	-23.3652	4.19644e-08	7.27646e-06
exon_skipping	chr14:35312862-35313059	84.5071	42.933	87.8756	47.8658	54.9544	96.1335	-29.5527	4.96723e-08	8.10632e-06
exon_skipping	chr19:14411598-14411505	91.5616	47.6613	89.2103	56.187	49.4236	85.7787	-33.0232	5.38442e-08	8.45557e-06
exon_skipping	chr19:58312165-58312462	97.7778	88.6796	97.6853	82.9586	82.3603	96.8108	-14.7267	6.96944e-08	1.05467e-05
exon_skipping	chr18:12840962-12840713	4.83242	25.1437	4.09094	23.7888	20.7736	3.74093	15.9411	7.53817e-08	1.12036e-05
exon_skipping	chr1:167920090-167919978	94.4301	60.8908	97.3255	64.2914	79.4431	96.946	-14.987	8.84375e-08	1.29134e-05
exon_skipping	chr19:48325990-48326053	79.3167	60.4535	85.6272	58.3229	68.4943	75.3486	-10.8223	9.32305e-08	1.29855e-05
exon_skipping	chr14:101892999-101893108	94.0105	50	95.0913	67.7665	72.1818	94.6269	-21.8287	1.15915e-07	1.55607e-05
exon_skipping	chr14:101882160-101882271	96.8231	66.4765	97.6545	69.2738	75.4893	96.9889	-21.3338	1.26501e-07	1.67122e-05
exon_skipping	chr2:135916372-135916225	97.5753	12.7799	97.4896	81.4644	80.9207	98.2514	-16.0252	1.68782e-07	2.09668e-05
exon_skipping	chr10:7802757-7802854	95.2058	79.8074	97.1608	73.4782	82.682	98.6596	-12.5237	2.90807e-07	3.376e-05
exon_skipping	chr1:31318166-31318236	6.96	50	4.52259	32.3994	23.2824	4.47385	16.3224	3.33472e-07	3.80204e-05
exon_skipping	chr9:19123647-19123564	97.7458	88.008	98.1492	80.6141	83.568	94.1824	-14.1778	3.42278e-07	3.84971e-05
exon_skipping	chr22:32487744-32487828	97.6163	93.4139	98.4338	78.2713	84.6817	97.5611	-12.9346	6.5972e-07	7.32113e-05
exon_skipping	chr5:131315975-131316144	94.0749	44.4906	96.3018	67.5622	77.3553	88.5685	-16.7196	6.99096e-07	7.65602e-05
exon_skipping	chr1:77741429-77741375	20.3432	42.9221	10.453	54.291	35.1868	37.1549	16.8117	7.88228e-07	8.52003e-05
exon_skipping	chr14:23475557-23475778	91.126	71.1895	85.6211	66.9905	54.0614	96.1656	-18.6306	9.01047e-07	9.49293e-05
exon_skipping	chr1:23323732-23323555	96.4856	29.0173	90.5189	75.987	52.3907	90.0708	-14.5319	9.63396e-07	0.000100229
exon_skipping	chr3:14668048-14668181	95.8215	82.9328	96.6351	69.7699	74.2952	96.4307	-21.5263	1.02106e-06	0.000104917
exon_skipping	chr14:23475557-23475642	91.1114	62.3595	85.48	67.1636	54.0171	96.1624	-18.3165	1.08728e-06	0.000110359
exon_skipping	chr7:44835658-44835528	95.5856	59.915	97.5268	69.8871	80.8669	93.9159	-14.7187	1.31603e-06	0.000131968
exon_skipping	chr22:32491085-32491181	94.6871	93.2236	95.6116	69.2103	73.319	93.2216	-21.3681	1.68747e-06	0.0001672
exon_skipping	chr15:84670782-84670724	97.7916	66.5702	98.0367	84.7612	86.2492	96.8771	-11.5424	2.13191e-06	0.000206324
exon_skipping	chr7:23506266-23506137	97.3136	74.85	97.3627	82.6101	82.8806	96.2788	-14.433	2.30002e-06	0.000215091
exon_skipping	chr7:44799391-44799874	97.3905	45.4946	95.379	85.3218	76.2735	90.6675	-10.0571	2.49261e-06	0.000230511
exon_skipping	chr1:235155112-235154880	95.8174	87.2069	97.2962	76.0559	83.3044	96.1553	-12.5129	3.17295e-06	0.000283962
exon_skipping	chr3:167697978-167697850	11.1383	40.1631	6.10413	49.0559	33.3078	3.79878	22.1695	3.54046e-06	0.000303786
exon_skipping	chr19:58312020-58312061	2.75286	22.423	3.6718	15.6529	19.9928	6.37418	11.9811	4.88137e-06	0.000402254
exon_skipping	chr15:101293172-101293024	89.8755	83.6918	90.839	66.9454	69.3468	86.6217	-20.5287	8.56966e-06	0.000636833
exon_skipping	chr19:16659447-16659394	93.8008	57.0522	96.5941	66.1416	78.5475	96.692	-15.2533	9.13114e-06	0.000672553
exon_skipping	chr3:64010955-64010877	95.9067	72.9869	96.0165	73.7361	74.2813	92.4741	-21.6254	9.37017e-06	0.000677531
exon_skipping	chr14:23475725-23475778	89.0585	71.1803	83.451	65.4566	54.0008	96.0909	-17.9943	9.44295e-06	0.000677531
exon_skipping	chr5:142137733-142137858	91.6215	22.577	87.6064	68.8995	58.8823	96.7271	-18.7069	1.08728e-05	0.000754117
exon_skipping	chr19:14409645-14409535	89.7635	59.0051	88.1509	68.3868	64.7299	90.9716	-19.7641	1.25781e-05	0.000858095
exon_skipping	chr11:18509665-18509541	91.4878	71.2466	95.9373	64.2983	79.8263	95.4534	-11.6615	1.46212e-05	0.000973537
exon_skipping	chr7:50382539-50382707	95.6805	74.778	95.536	78.3381	77.7482	94.6082	-17.1979	2.40148e-05	0.00150282
exon_skipping	chr3:28294433-28294526	47.3335	33.5943	31.3112	79.8355	66.7567	15.1849	33.1624	2.91221e-05	0.00179543
exon_skipping	chr14:103336035-103336117	92.527	72.9847	91.5639	75.3416	72.8144	95.0968	-16.2224	3.20951e-05	0.00193918
exon_skipping	chr2:237087126-237087197	85.1842	45.5798	87.103	47.9954	52.0176	92.7189	-33.1666	3.94102e-05	0.002296
exon_skipping	chr2:237087126-237087563	85.198	50	87.2485	48.021	52.3405	92.7107	-32.8575	4.29695e-05	0.00246645
exon_skipping	chr3:69071617-69071534	92.1882	20.6875	90.7373	64.0753	59.6865	91.9912	-26.662	5.67142e-05	0.00310548
exon_skipping	chr4:82895774-82895691	39.2607	66.3305	38.5645	8.97562	8.73919	27.3888	-30.2851	6.02618e-05	0.00327816
exon_skipping	chr20:35740597-35740524	78.9221	23.8445	73.8468	50.7103	43.6888	64.5273	-23.1365	6.19609e-05	0.00334871
exon_skipping	chr19:21529657-21529784	82.3193	66.4421	47.8252	53.2472	18.3156	85.236	-13.1949	6.49357e-05	0.00346449
exon_skipping	chr1:23333631-23333517	89.406	56.9454	89.4163	56.8048	56.8315	88.5785	-32.5745	6.57092e-05	0.00348099
exon_skipping	chrX:16852628-16852415	97.5078	33.4996	97.3442	84.5226	83.6496	93.0516	-12.8216	6.60815e-05	0.00348099
exon_skipping	chr11:18516164-18516098	92.1469	71.2619	95.7129	69.94	81.5737	91.1693	-10.5732	6.83571e-05	0.00355585
exon_skipping	chr14:77723277-77723180	88.809	74.4216	86.2636	59.0648	53.3106	94.3481	-27.1988	7.52421e-05	0.00384196
exon_skipping	chr20:35847349-35847434	92.6954	66.2291	86.271	67.3026	50.4767	92.2333	-18.9684	8.21954e-05	0.00409648
exon_skipping	chr6:99551895-99551839	94.176	33.5296	97.5025	65.8451	82.3144	95.7728	-11.8615	8.55734e-05	0.00423945
exon_skipping	chr19:14409447-14409302	90.4977	40.2584	84.527	62.5114	48.8877	89.7561	-22.0156	9.84534e-05	0.00476412
exon_skipping	chr3:69057309-69057255	91.7541	79.6261	94.9612	66.1203	76.7735	95.2196	-14.9805	0.000101835	0.00489925
exon_skipping	chr8:6755050-6755174	93.6684	83.0775	91.2068	79.4156	73.0093	97.4267	-11.7912	0.000102749	0.0049148
exon_skipping	chr12:15883540-15883676	64.0246	23.79	66.038	32.7903	34.7708	86.3279	-29.2538	0.000114741	0.00539544
exon_skipping	chr11:8953337-8953202	94.614	74.7074	92.7137	79.2536	73.4543	96.6159	-13.4601	0.000132044	0.00605373
exon_skipping	chr20:34096805-34096656	96.1413	71.1704	98.0073	75.0046	85.5561	97.2842	-10.5853	0.000135794	0.00617602
exon_skipping	chr20:34097516-34097415	95.6619	71.2663	96.3941	81.6979	84.4025	97.6324	-11.2594	0.000146281	0.00658107
exon_skipping	chr1:228109021-228108954	48.5643	22.0594	55.435	18.6166	23.158	40.2225	-25.4063	0.000157249	0.0069486
exon_skipping	chr17:75705610-75705693	13.9522	26.7232	15.4913	34.9443	37.7823	15.7554	19.453	0.00015779	0.0069486
exon_skipping	chr12:110499546-110499456	63.0827	50	59.62	43.6567	40.1019	68.6467	-15.9633	0.000160465	0.0070292
exon_skipping	chr15:64081151-64081101	71.4092	74.784	73.1739	49.5193	51.7217	70.8458	-21.4523	0.000165139	0.00712151
exon_skipping	chr4:85686602-85686667	87.9879	28.9525	84.3685	65.6676	58.4953	80.8573	-18.7009	0.00017193	0.00737613
exon_skipping	chr1:111139666-111139587	31.2788	26.3511	52.2076	81.2285	91.2168	50.8288	49.9497	0.000181015	0.00768667
exon_skipping	chr7:27816348-27816394	77.5445	59.8741	82.6469	49.1972	57.1844	82.6362	-20.3602	0.000183829	0.00776654
exon_skipping	chr19:16151446-16151578	42.586	33.601	42.7167	15.4839	15.5539	40.1611	-27.0321	0.00019215	0.00807709
exon_skipping	chr1:111139666-111139065	31.27	26.3625	52.2341	81.1588	91.1921	50.8284	49.8888	0.000194207	0.00811905
exon_skipping	chr1:23341017-23340851	12.5279	17.0078	17.76	30.9147	40.289	9.30713	13.9069	0.000214796	0.00885022
exon_skipping	chr14:21263336-21262600	91.1262	40.7919	90.9481	70.4301	69.9736	93.9152	-20.518	0.000259677	0.0100995
exon_skipping	chr13:48090418-48090351	96.7795	74.7927	96.8572	84.2525	84.5845	94.7549	-12.195	0.000263266	0.0101443
exon_skipping	chr8:54055133-54055059	83.9859	49.9999	87.6946	57.9918	65.228	89.6361	-18.7578	0.000266476	0.0101738
exon_skipping	chr7:27816348-27817038	77.9223	55.4789	82.5827	49.5744	56.9097	84.0093	-21.0125	0.000289586	0.0108082
exon_skipping	chr3:112538180-112538145	64.1529	85.358	54.0848	83.5516	76.9766	70.4819	12.8237	0.000305368	0.0112459
exon_skipping	chr20:35870954-35871134	89.1698	50	90.6393	64.9441	68.5408	92.548	-20.629	0.000312686	0.0114647
exon_skipping	chr1:111139666-111139500	32.7728	26.4181	52.8682	81.4994	91.0203	50.8264	48.7265	0.000336839	0.0122961
exon_skipping	chr1:153663133-153663018	76.5579	58.8828	82.2389	54.1375	62.5974	93.7171	-13.9605	0.000380785	0.0134943
exon_skipping	chr2:85596821-85596931	75.4377	40.094	81.8444	52.1999	61.5809	91.672	-13.8568	0.000405099	0.0141142
exon_skipping	chr1:209759033-209759134	86.1028	66.1585	62.5174	97.9913	92.9241	89.48	26.7656	0.000406609	0.0141142
exon_skipping	chr16:227336-227241	57.3101	62.2484	79.8217	26.1031	51.0014	61.8256	-11.247	0.000420004	0.0142681
exon_skipping	chr6:159768510-159768628	97.1567	42.9658	95.4648	85.0331	77.7772	94.3385	-10.4317	0.000425751	0.0143036
exon_skipping	chr8:54052756-54052654	89.8172	74.7573	92.8551	69.3117	76.8934	96.1722	-12.9238	0.00042763	0.0143036
exon_skipping	chr12:42324104-42322417	89.864	50	88.5839	56.6251	53.3273	94.6257	-31.9588	0.000434656	0.0144706
exon_skipping	chr12:110498859-110498819	40.5614	93.8327	43.8574	60.2864	63.4735	17.547	16.4289	0.000447741	0.0147295
exon_skipping	chr10:26759235-26759061	43.7196	76.907	25.5319	78.3856	61.5476	31.2042	17.828	0.000462761	0.0151108
exon_skipping	chr19:14412678-14412550	97.6254	79.6452	97.8486	84.3617	85.6483	95.4714	-11.9771	0.000466653	0.0151108
exon_skipping	chr3:14667423-14667518	78.1354	66.362	69.4914	49.9776	38.9056	90.1744	-19.5138	0.000467555	0.0151108
exon_skipping	chr1:235136073-235136033	46.9145	50	47.3582	70.5261	70.8949	37.0512	23.1679	0.000470033	0.0151108
exon_skipping	chr11:10802435-10802293	91.3912	66.5608	61.6533	97.8254	87.2009	98.4283	31.2646	0.000486537	0.0155585
exon_skipping	chr11:10803128-10803029	91.3646	66.5618	63.3847	97.873	88.2749	98.4307	31.3112	0.000493422	0.0156746
exon_skipping	chr13:113190975-113190871	83.2003	50	84.1593	58.0488	59.7488	88.9481	-23.4515	0.000508554	0.0159724
exon_skipping	chr15:101292040-101291961	93.9594	89.0156	94.6887	76.7678	79.1114	91.5765	-14.848	0.000552	0.0170792
exon_skipping	chr8:108217460-108217333	96.077	62.3797	96.3697	83.5704	84.6472	96.897	-11.4298	0.000594961	0.0182054
exon_skipping	chr18:74497508-74497595	39.6785	66.412	51.7351	16.3182	24.1142	20.4571	-31.278	0.000619136	0.018582
exon_skipping	chr18:74497508-74497726	39.6785	66.412	51.7351	16.3182	24.1142	20.4571	-31.278	0.000619136	0.018582
exon_skipping	chr19:48325990-48326922	93.3472	63.8181	93.1831	78.2055	77.7567	94.2286	-14.9776	0.000668875	0.0196337
exon_skipping	chr16:23837374-23837406	66.5081	30.3356	74.749	38.3437	48.1076	28.9319	-28.1643	0.000669946	0.0196337
exon_skipping	chr11:10799113-10798991	82.2661	50	41.7102	92.8377	66.6604	98.3649	42.8377	0.000677309	0.0197798
exon_skipping	chr18:46122466-46122590	88.5253	66.224	90.3006	58.9938	63.4516	86.7631	-25.0737	0.000722893	0.0206049
exon_skipping	chr2:232557883-232558018	90.0111	54.402	89.6516	61.7279	60.7939	85.2289	-27.9237	0.000732739	0.020648
exon_skipping	chr13:52658098-52658226	6.12191	33.5396	6.81454	22.5785	24.6442	21.0518	15.764	0.000736808	0.020648
exon_skipping	chr20:35863012-35863400	90.9838	50	84.7398	71.2827	57.7333	94.5985	-13.4571	0.000770039	0.0213028
exon_skipping	chr12:45961857-45961695	85.6595	74.5657	88.4437	58.6929	64.5457	94.1182	-21.1138	0.000770412	0.0213028
exon_skipping	chr2:135761817-135761911	79.494	74.6965	74.6424	57.9335	51.1176	92.5091	-16.763	0.000816145	0.02221
exon_skipping	chr4:82898062-82897988	57.8577	66.3076	72.9551	26.781	41.8155	42.4741	-24.4921	0.000821677	0.0222763
exon_skipping	chr2:238016565-238016633	74.3304	33.5854	83.7631	45.5909	59.8849	83.4884	-14.4455	0.000854987	0.022955
exon_skipping	chr13:113180042-113179916	88.1022	74.7096	92.5257	65.0595	75.6856	92.1941	-12.4166	0.000862417	0.0230493
exon_skipping	chr2:121763004-121763084	87.4191	67.9519	92.449	64.3898	76.111	97.3109	-11.3081	0.000865487	0.0230493
exon_skipping	chr12:42324104-42324018	90.0585	56.8923	87.1083	61.5632	54.4352	95.5131	-25.5451	0.000912239	0.0241034
exon_skipping	chr6:8027399-8027206	18.5489	33.6589	13.3951	48.0208	38.5543	3.34687	20.0054	0.000952006	0.0248714
exon_skipping	chr1:228109021-228108440	54.8608	27.3297	66.9053	23.6991	34.0652	44.113	-20.7955	0.000979398	0.0254735
exon_skipping	chr12:45961857-45961699	84.494	57.0724	88.2931	63.6196	70.7635	89.0874	-13.7305	0.000999968	0.0258612
exon_skipping	chr15:80115026-80115070	8.48078	59.7197	5.86644	37.6541	28.885	5.84779	20.4042	0.0010694	0.0272189
exon_skipping	chr14:49780212-49780322	86.1604	62.3384	90.5965	63.0196	72.5062	95.4254	-13.6542	0.00112161	0.0281823
exon_skipping	chr13:113181230-113181129	94.0489	74.7221	91.4276	80.8917	74.0726	92.0338	-10.5359	0.00121303	0.0296072
exon_skipping	chr6:69752356-69752258	94.6578	85.4541	94.5574	83.6461	83.3748	98.3171	-10.9113	0.00124027	0.0301836
exon_skipping	chr15:101287010-101286213	47.1878	69.5996	81.4075	19.2794	53.9259	36.1808	-33.4188	0.00135767	0.0322854
exon_skipping	chr10:121961517-121961422	92.3403	74.4708	93.7615	69.6021	74.0572	93.685	-18.2831	0.00140533	0.0331348
exon_skipping	chr2:38747130-38747061	8.36668	24.3131	5.55677	28.3603	20.325	5.97933	11.9583	0.0014159	0.0332897
exon_skipping	chr3:53304290-53304176	88.6634	63.508	77.5321	62.7466	42.6329	86.9287	-14.7855	0.00146233	0.0340925
exon_skipping	chr17:7627044-7626942	55.7697	29.4758	69.1715	19.8658	30.6107	65.9567	-25.159	0.00153275	0.0356342
exon_skipping	chr19:14413224-14413012	97.5613	81.8961	98.0784	84.0037	87.0129	95.5236	-10.5484	0.00157332	0.0363563
exon_skipping	chr17:68249010-68249096	41.8201	71.031	42.1918	68.5556	68.8835	46.8344	26.3638	0.00166382	0.0380439
exon_skipping	chr8:11543223-11543347	88.0056	57.0531	84.6594	71.3857	65.2347	82.9162	-13.2737	0.00167789	0.0382604
exon_skipping	chr12:56645353-56645170	94.0094	96.2319	93.3848	81.9141	80.2928	94.0218	-12.0954	0.00175159	0.0394012
exon_skipping	chr6:32661457-32661346	80.0037	86.107	82.7134	34.4651	38.6106	81.9323	-44.1028	0.00185527	0.0415091
exon_skipping	chr20:35713857-35713701	30.2107	3.27345	41.347	12.3174	18.6174	28.4445	-11.5933	0.00187412	0.0417067
exon_skipping	chr20:35713857-35713831	30.2107	3.27345	41.347	12.3174	18.6174	28.4445	-11.5933	0.00187412	0.0417067
exon_skipping	chr12:42351884-42352049	35.7854	57.0266	37.542	60.7362	62.525	46.5685	23.1943	0.00193074	0.0426249
exon_skipping	chr1:228109021-228108436	54.6393	29.1989	59.6114	24.7241	28.6962	43.0677	-25.9431	0.00197813	0.0432125
exon_skipping	chr9:177820-177722	53.1901	33.7155	53.5164	25.0873	25.3344	46.4258	-27.8557	0.00200257	0.0436115
exon_skipping	chr1:111139711-111139065	36.1248	40.6699	51.7724	80.3764	88.6035	50	39.7064	0.00205032	0.0443242
exon_skipping	chr1:111139711-111139587	36.121	40.6712	51.7796	80.3586	88.5967	50	39.6874	0.00207434	0.0446117
exon_skipping	chr11:68893455-68893402	91.8569	50	95.2435	68.5153	79.4362	97.8478	-12.4207	0.00209462	0.044634
exon_skipping	chr13:31152951-31152851	75.1802	50	78.7179	45.5084	50.4903	89.4552	-24.6899	0.00213129	0.0450221
exon_skipping	chr17:48137337-48137228	95.6832	56.9807	92.3928	81.8762	71.2264	94.0192	-10.5167	0.00215097	0.0450994
exon_skipping	chr1:61694770-61694696	90.8627	79.0307	86.7589	67.6964	57.9976	89.0949	-19.0625	0.00217067	0.0452794
exon_skipping	chr2:74528321-74528247	91.7405	85.1966	91.0527	76.6901	75.0892	89.8904	-14.3626	0.00219832	0.0457415
exon_skipping	chr8:56216679-56216754	23.6227	56.9926	17.0816	52.8925	42.7869	10.0737	19.1642	0.00225369	0.0465195
exon_skipping	chr8:42393810-42393884	92.9216	66.397	93.8619	75.9456	78.6222	96.6509	-14.2994	0.0023541	0.0481404
exon_skipping	chr1:111139711-111139500	36.721	40.6799	52.1219	80.5108	88.5712	50	39.831	0.00241908	0.0488611
exon_skipping	chr1:244841943-244842058	29.504	66.2751	38.7614	9.54732	13.7657	43.8977	-24.9957	0.00251584	0.0499231
exon_skipping	chr10:27532506-27532579	96.2398	66.1058	96.6237	75.3905	77.4034	96.9835	-18.8364	0.00251925	0.0499231
exon_skipping	chr2:113495119-113495249	83.2203	50	70.5313	60.3484	42.3459	76.5301	-10.1828	0.00253388	0.0499751
exon_skipping	chr20:34093731-34093674	68.0633	71.034	75.7337	41.7791	51.2398	74.5382	-19.7942	0.00254521	0.0500799
exon_skipping	chr6:42214344-42214119	20.2844	17.6227	21.4969	2.14608	2.30573	11.1364	-17.9787	0.00259761	0.050751
exon_skipping	chr11:18525702-18525660	8.00014	28.7578	7.28752	21.804	20.1309	7.51101	12.1307	0.00262969	0.0512574
exon_skipping	chr11:68893455-68893321	91.7913	53.2686	95.4988	68.6693	80.6145	97.8559	-11.1767	0.00266484	0.0515801
exon_skipping	chr1:32226402-32226530	89.0379	33.8087	87.4593	66.0592	62.5628	90.081	-21.4001	0.00271942	0.0525144
exon_skipping	chr2:207621917-207621805	94.4667	57.0305	95.3295	78.7592	81.5941	96.2072	-12.8726	0.0027626	0.053037
exon_skipping	chr3:112553329-112553279	91.5109	43.0196	93.187	69.7579	74.5337	97.2906	-16.9772	0.0028294	0.0540025
exon_skipping	chr6:159767004-159767186	97.0088	55.4848	97.0239	86.0648	86.1269	94.4435	-10.8819	0.00289864	0.0549554
exon_skipping	chr16:66563121-66563217	63.4001	50	69.6851	40.3547	47.3081	84.6738	-16.092	0.00303432	0.0562697
exon_skipping	chr20:35858301-35858381	92.7252	50	89.0587	78.569	70.0706	94.778	-10.4897	0.003223	0.0588631
exon_skipping	chr19:48326829-48326922	91.685	57.926	90.0217	79.5436	76.085	94.057	-10.4781	0.00328125	0.0595221
exon_skipping	chr5:134632195-134632076	22.264	40.1278	32.1171	8.45739	13.241	18.2662	-18.8761	0.00329792	0.0596709
exon_skipping	chr14:50485642-50485577	96.0968	40.1042	96.1172	84.0446	84.1178	91.8737	-11.9789	0.00330858	0.0597339
exon_skipping	chr2:169815528-169815476	93.7339	79.5721	94.8612	77.6463	81.0836	90.4639	-12.6503	0.0033475	0.0603057
exon_skipping	chr2:113913171-113913227	69.5317	74.6295	88.5259	44.4563	73.0161	58.3915	-16.238	0.00346669	0.061701
exon_skipping	chr10:27531528-27531615	4.59575	14.7019	3.82838	17.5941	14.9975	7.27859	10.4017	0.00346943	0.061701
exon_skipping	chr2:237089861-237089994	75.4213	55.4652	70.2746	54.2964	47.7884	73.3844	-15.9782	0.00358959	0.0631872
exon_skipping	chr18:9792153-9792235	96.589	80.6778	96.3206	84.6356	83.5863	97.9805	-11.685	0.00359096	0.0631872
exon_skipping	chr10:27526827-27526889	94.2039	55.3372	94.3262	70.9744	71.4382	96.759	-22.7656	0.00362157	0.0634575
exon_skipping	chr1:161210110-161210188	89.4253	36.7907	83.0582	68.5568	55.8308	90.196	-14.5014	0.00389465	0.0671122
exon_skipping	chr20:2659585-2659524	97.036	77.4207	99.2266	77.2583	93.0139	86.1969	-10.8391	0.00397472	0.0683504
exon_skipping	chr3:57577387-57577315	80.6985	66.2777	87.9305	52.57	65.8859	93.1282	-14.8126	0.00405017	0.0687363
exon_skipping	chr12:45923154-45922935	26.1236	33.7441	25.3483	54.6675	53.6604	20.7371	27.5369	0.00423787	0.0702266
exon_skipping	chr3:149752287-149752209	16.6535	50	63.4458	6.16213	36.3231	37.7341	-13.6769	0.00430931	0.0710226
exon_skipping	chr1:53233652-53233541	76.6128	54.49	80.5693	55.5132	61.233	74.6957	-15.3799	0.00450916	0.074069
exon_skipping	chr17:42814008-42813947	71.8442	23.6346	72.5133	48.2532	49.0856	67.2012	-22.7586	0.00451245	0.074069
exon_skipping	chr2:200860215-200860124	8.92006	13.128	4.25194	32.9928	18.2512	20.9087	11.9886	0.00452085	0.074069
exon_skipping	chr3:48921479-48921576	58.7884	79.563	49.1999	78.7728	71.5867	23.6465	12.7983	0.00462881	0.0749143
exon_skipping	chr7:72999859-72999760	84.7243	89.3428	86.8096	64.8744	68.6673	81.0526	-18.1423	0.0046714	0.0752032
exon_skipping	chr14:21263336-21263310	85.2734	41.4171	87.0255	63.0413	66.3962	85.6486	-18.8773	0.00470542	0.075459
exon_skipping	chr20:35284492-35284380	82.2592	42.9924	81.1385	61.4709	59.6807	87.2895	-19.6676	0.00485127	0.0770555
exon_skipping	chr6:159044204-159044119	68.3359	86.2984	73.6494	85.8562	88.7152	91.8864	15.0658	0.0049798	0.0783494
exon_skipping	chrX:119637195-119637026	75.1377	74.6951	83.4827	91.9654	95.0354	90.4155	16.8277	0.00520145	0.0798777
exon_skipping	chr16:228402-227986	51.9741	50	72.8383	26.4318	47.0979	39.5404	-12.4337	0.00536589	0.0816459
exon_skipping	chr12:47210761-47210639	67.4871	57.0009	64.0904	43.9346	40.2555	57.1071	-20.1557	0.00543589	0.0821105
exon_skipping	chr8:38169917-38169801	79.8346	53.7756	83.3256	55.6306	61.2795	89.7464	-18.5551	0.00545132	0.0821944
exon_skipping	chr2:237096821-237096869	91.8922	77.0588	93.2779	72.158	76.0369	97.2894	-15.8553	0.00554075	0.0830913
exon_skipping	chr7:74190246-74190306	79.0691	93.6608	75.4474	91.1472	89.3334	68.4977	10.2644	0.00569325	0.0847672
exon_skipping	chr15:84680832-84680712	92.1315	66.2566	92.5932	72.9687	74.2406	90.3076	-17.8909	0.00576997	0.0854509
exon_skipping	chr10:6113507-6113581	83.375	90.5933	93.4224	64.922	83.9785	77.782	-12.8113	0.00604899	0.0877104
exon_skipping	chr1:32631879-32631826	66.856	74.5538	74.8088	43.0306	52.6515	59.8203	-21.9024	0.00620416	0.0889297
exon_skipping	chr2:38749705-38748897	65.2499	81.9084	85.804	39.9221	68.1429	74.655	-13.7655	0.00620787	0.0889297
exon_skipping	chr2:38749705-38749239	65.2499	81.9084	85.804	39.9221	68.1429	74.655	-13.7655	0.00620787	0.0889297
exon_skipping	chr11:251545-251626	93.1068	33.5719	93.0675	78.9741	78.8725	94.6103	-14.0934	0.00622259	0.0889874
exon_skipping	chr4:88278642-88278143	53.0148	50	34.5068	75.2387	58.6583	64.8446	14.8446	0.006486	0.0918078
exon_skipping	chr1:202946610-202946438	92.0486	54.4894	92.7717	77.5814	79.3246	93.5868	-12.724	0.00653997	0.0924146
exon_skipping	chr12:122506923-122506833	81.8714	89.4122	85.5821	60.8694	67.1543	84.5849	-18.4278	0.00655778	0.0925092
exon_skipping	chr20:35734257-35734185	16.3944	26.6399	44.5145	7.30632	24.3849	10.0717	-16.5682	0.00701362	0.0968065
exon_skipping	chr20:34090602-34090516	56.1395	57.0461	47.6745	74.8431	67.9254	53.2166	11.7859	0.00712956	0.0974373
exon_skipping	chr3:167734246-167734213	82.7377	33.5331	84.947	64.7798	68.4098	89.7189	-14.328	0.00721818	0.0975468
exon_skipping	chr7:73000481-73000357	55.8881	21.118	49.9772	26.737	22.3473	39.4403	-23.2402	0.00722407	0.0975468
exon_skipping	chr16:10761756-10761859	88.3823	71.095	89.5217	71.2781	73.5936	98.0539	-14.7887	0.00723133	0.0975468
exon_skipping	chr4:88278642-88278535	53.0701	50	34.4337	74.88	58.06	64.847	14.847	0.00751344	0.0992479
exon_skipping	chr2:71070740-71070839	94.6942	77.0376	92.1727	80.4021	73.0234	94.9435	-11.7705	0.0075363	0.0992479
