# Supplementary material for: Full-length transcript characterization of SF3B1 mutation in chronic lymphocytic leukemia reveals downregulation of retained introns
Source: Nat Commun. 2020 Mar 18;11:1438. doi: 10.1038/s41467-020-15171-6 (PMC7080807; doi:10.1038/s41467-020-15171-6)
Supplement: Supplementary file 8 — Supplementary Data 4 [file 41467_2020_15171_MOESM8_ESM.xlsx]

## Sheet: Sheet1
Isoform name	Gene name	WT 1 PSI	WT 2 PSI	WT 3 PSI	K700E 1 PSI	K700E 2 PSI	K700E 3 PSI	p-value	corrected p-value
4db08943-b15c-4756-9754-bb87301a1659_ENSG00000168421.12	ENSG00000168421.12	51.1528	3.97497	63.4701	6.6252	11.4178	17.0307	312.609	5.90054e-70	9.13286e-66
ENST00000381799.9_ENSG00000168421.12	ENSG00000168421.12	12.261	52.7279	11.3213	47.6253	61.0792	38.4853	304.353	3.7099e-68	2.87109e-64
6a1901b8-9060-457e-8396-894d8f45079f_ENSG00000067066.16	ENSG00000067066.16	0.730081	17.9906	1.93531	12.574	29.1802	1.47202	106.267	6.44321e-25	2.4932e-21
00cba74d-87c9-453a-ab5c-335008eb76c5_ENSG00000101745.15	ENSG00000101745.15	41.2345	7.30794	51.1059	13.8996	19.2913	38.7787	87.5731	8.12221e-21	2.51431e-17
6d135f5e-ccef-4204-8d3b-4531b346aafd_ENSG00000101745.15	ENSG00000101745.15	15.6427	23.3828	14.9871	39.7235	42.619	11.7485	78.132	9.63782e-19	2.48624e-15
ENST00000409724.5_ENSG00000042493.15	ENSG00000042493.15	17.1025	6.67303	16.5742	2.75066	2.61358	9.87155	74.7116	5.44762e-18	1.20455e-14
ENST00000508632.5_ENSG00000145247.11	ENSG00000145247.11	60.4768	13.2272	71.9185	26.7449	39.1861	68.9273	73.7221	8.99253e-18	1.73983e-14
ENST00000556672.1_ENSG00000165525.17	ENSG00000165525.17	11.4232	12.2745	20.0476	32.7438	51.7491	7.98521	70.2385	5.25512e-17	9.03764e-14
ENST00000530705.5_ENSG00000133112.16	ENSG00000133112.16	81.9441	71.3844	89.1103	62.0069	69.4245	85.695	67.3012	2.33034e-16	3.6069e-13
ENST00000242776.8_ENSG00000123136.14	ENSG00000123136.14	73.1495	13.3036	83.8691	34.1031	38.3877	74.9121	60.0687	9.16021e-15	1.28893e-11
ENST00000327283.7_ENSG00000175354.18	ENSG00000175354.18	27.3566	4.56102	36.6708	7.96193	11.6122	64.6016	58.2631	2.29301e-14	2.9576e-11
c3599ade-bad3-4b4b-b931-eb666255c6bf_ENSG00000145734.18	ENSG00000145734.18	39.0425	9.12767	61.3204	12.2334	17.7835	13.2018	57.9733	2.65703e-14	3.1635e-11
ENST00000321301.6_ENSG00000175768.12	ENSG00000175768.12	73.1064	49.2489	86.5208	16.8206	34.5193	83.0195	55.1052	1.14249e-13	1.2631e-10
b14d8df1-5bd3-410a-8650-6de58097e071_ENSG00000123136.14	ENSG00000123136.14	1.39043	13.3035	2.30807	19.4021	31.6195	3.3786	50.2562	1.34926e-12	1.39225e-09
ENST00000323963.9_ENSG00000156976.14	ENSG00000156976.14	49.5235	12.841	63.2003	21.8923	33.3873	63.0264	44.3328	2.77041e-11	2.25686e-08
ENST00000401811.3_ENSG00000175768.12	ENSG00000175768.12	18.3295	28.4686	11.8139	52.1174	58.2476	11.4519	43.6786	3.86971e-11	2.85216e-08
cc00b7e7-6ec7-408a-88d8-c3d46172069b_ENSG00000237541.3	ENSG00000237541.3	83.2669	86.4951	13.8855	99.8011	94.2069	92.7427	42.2283	8.12161e-11	5.23776e-08
ENST00000374940.3_ENSG00000237541.3	ENSG00000237541.3	16.7331	13.5049	86.1145	0.198864	5.79314	7.25729	42.2283	8.12161e-11	5.23776e-08
436577b0-76aa-439d-b14b-8c301bb91764_ENSG00000139218.17	ENSG00000139218.17	3.16589	6.35088	3.2029	25.7025	27.052	1.80527	42.0622	8.84166e-11	5.47405e-08
ENST00000535424.5_ENSG00000182149.20	ENSG00000182149.20	11.1283	19.4811	51.382	1.5117	11.8261	3.52118	41.9562	9.33413e-11	5.55668e-08
0454a92a-440b-4040-b269-d5fd6a2151ae_ENSG00000211829.7	ENSG00000211829.7	91.7649	34.1608	94.0307	18.9325	24.8201	72.5046	40.046	2.48057e-10	1.37123e-07
07b6b283-c686-4c65-b63c-f553c08bc72e_ENSG00000211829.7	ENSG00000211829.7	8.23512	65.8392	5.96928	81.0675	75.1799	27.4954	40.046	2.48057e-10	1.37123e-07
ENST00000575977.1_ENSG00000108953.16	ENSG00000108953.16	2.51908	4.762	5.00005	15.8872	30.0621	0.808772	38.1397	6.5855e-10	3.28808e-07
5ce419dd-5191-4575-a8c8-f4beacf9b2f7_ENSG00000109684.14	ENSG00000109684.14	9.08967	16.2758	10.5282	28.9143	35.6939	22.225	34.9485	3.38535e-09	1.54113e-06
ENST00000409322.5_ENSG00000135930.13	ENSG00000135930.13	5.55995	26.1704	7.25039	26.2975	34.4116	4.96311	34.8365	3.58579e-09	1.58574e-06
ENST00000571732.5_ENSG00000108953.16	ENSG00000108953.16	60.4697	52.7726	74.0849	35.681	41.6744	75.5641	34.4	4.48719e-09	1.92924e-06
ENST00000330899.4_ENSG00000086061.15	ENSG00000086061.15	71.1309	22.6292	52.1339	36.5396	18.2719	87.1379	34.2124	4.94133e-09	2.06708e-06
faa6f2e1-a5f4-4c4b-bb08-0059797a21d3_ENSG00000110848.8	ENSG00000110848.8	66.5283	74.5533	46.3691	85.1154	79.4435	61.0092	33.2074	8.28339e-09	3.28745e-06
864c4b21-432a-484c-adf3-2e138471c765_ENSG00000173473.10	ENSG00000173473.10	4.08983	12.5	9.29161	22.1409	45.008	7.67618	31.7868	1.72058e-08	6.6578e-06
074b9b69-8b11-4970-9d72-0825b1bba3c7_ENSG00000221923.8	ENSG00000221923.8	27.3955	41.7749	32.9271	61.3087	72.4208	17.0164	30.8291	2.81784e-08	1.01429e-05
ENST00000300213.8_ENSG00000166946.13	ENSG00000166946.13	41.928	8.25608	51.7025	22.222	22.4283	69.7454	30.6144	3.14755e-08	1.10722e-05
ede18186-4fc3-4dfe-b26b-7ddab67da3d0_ENSG00000128739.21	ENSG00000128739.21	88.4702	62.5385	89.501	57.7836	56.0729	57.4853	30.3986	3.51783e-08	1.20998e-05
b471b55b-1711-49df-9da1-d2764d76c128_ENSG00000023734.10	ENSG00000023734.10	10.5829	41.3706	11.1004	35.7567	38.1927	8.41838	30.0173	4.2822e-08	1.44087e-05
7ffeb4c1-1e57-4125-8d15-7401d08f6cef_ENSG00000145734.18	ENSG00000145734.18	3.78745	9.12767	12.4785	13.5603	41.351	25.996	29.8228	4.73391e-08	1.55897e-05
ENST00000264279.9_ENSG00000055044.10	ENSG00000055044.10	30.0635	28.8562	44.9925	10.0381	17.9701	34.9476	29.234	6.41425e-08	2.06833e-05
a55142be-93c1-412c-9c70-8acc92307b40_chr19:41535000	chr19:41535000	41.8692	28.422	45.6758	8.03495	6.55424	19.4891	27.4914	1.57797e-07	4.6969e-05
1c385a3b-3c23-490d-a7e9-c83675ac7013_chr19:41535000	chr19:41535000	25.1863	42.0914	46.4406	63.7542	87.9002	63.6549	26.8998	2.14278e-07	6.03017e-05
576d6e0e-9feb-44a1-8ce6-700d89fe917b_ENSG00000128739.21	ENSG00000128739.21	2.57748	7.64719	3.57705	21.6837	28.8657	22.8502	26.4127	2.75719e-07	7.3579e-05
ENST00000263867.8_ENSG00000042493.15	ENSG00000042493.15	47.0995	13.2502	70.1273	56.6119	82.6427	68.057	26.101	3.24018e-07	8.50026e-05
cb176255-3490-4590-a525-f27a1bc760c7_ENSG00000138613.13	ENSG00000138613.13	2.35865	14.4132	5.74121	20.3894	38.1961	2.8837	24.8297	6.26244e-07	0.000151453
ENST00000359678.9_ENSG00000198130.14	ENSG00000198130.14	42.8107	8.33335	36.8401	19.1088	15.8344	36.6374	24.1194	9.0542e-07	0.000209165
8a113ea9-879b-4d54-b484-d2415c6ada94_ENSG00000156976.14	ENSG00000156976.14	7.70192	21.2358	6.92404	20.2692	21.7761	3.06688	24.0314	9.47792e-07	0.000212608
c714b884-a8c8-4ce6-b832-3a829232fdf6_ENSG00000143222.11	ENSG00000143222.11	87.9493	30.8331	92.1607	64.7603	76.8043	88.6443	23.7764	1.08199e-06	0.000239243
ENST00000600321.5_ENSG00000221923.8	ENSG00000221923.8	33.3708	14.3874	36.0743	7.01775	7.45583	53.7327	23.4348	1.29217e-06	0.00027778
ENST00000523037.5_ENSG00000082515.16	ENSG00000082515.16	44.7162	42.7217	63.9832	20.2441	34.5011	67.5565	23.2431	1.4276e-06	0.000302691
ENST00000549115.5_ENSG00000125954.12	ENSG00000125954.12	52.2892	31.0509	67.3541	25.0525	38.3753	54.212	22.7548	1.84049e-06	0.000374829
1f7bda38-86eb-49c5-8dfb-056c1f8e5726_ENSG00000153310.18	ENSG00000153310.18	22.8439	6.39145	34.2495	6.45345	11.6906	36.4854	22.502	2.09921e-06	0.000416558
4fc3007d-6cc5-4381-b7df-b3b9dfc9179f_ENSG00000120690.14	ENSG00000120690.14	34.2646	5.27566	31.7693	8.34131	7.2808	2.50162	22.4601	2.14559e-06	0.000420372
ENST00000282058.10_ENSG00000152240.12	ENSG00000152240.12	49.1373	9.1269	60.2968	23.3159	32.8853	50.2986	22.2324	2.41559e-06	0.000461586
ENST00000354371.6_ENSG00000198612.10	ENSG00000198612.10	19.8344	8.41332	28.7766	4.23714	7.33368	11.8643	22.0138	2.70703e-06	0.000498802
5f81b8c4-1517-44e6-9341-973f9efe93c1_ENSG00000177879.14	ENSG00000177879.14	14.1354	28.4082	16.2641	36.2366	42.9699	9.04584	21.5867	3.38183e-06	0.00060865
0c45bd7f-7c18-4b46-a043-c62745442b17_ENSG00000025293.15	ENSG00000025293.15	31.0135	12.2928	36.4246	11.7799	13.298	40.1628	21.5376	3.46962e-06	0.000617274
ENST00000324379.9_ENSG00000084072.16	ENSG00000084072.16	31.0979	13.1523	33.6914	12.29	13.6369	30.518	21.4712	3.59177e-06	0.000624646
ENST00000306368.8_ENSG00000168894.9	ENSG00000168894.9	64.7076	23.5507	74.1456	38.8393	52.7605	79.3457	21.2279	4.07795e-06	0.000701316
ENST00000439747.7_ENSG00000082515.16	ENSG00000082515.16	2.23997	4.69232	1.86102	15.8551	15.6896	2.97798	20.6598	5.48549e-06	0.000875302
ENST00000371180.6_ENSG00000162604.12	ENSG00000162604.12	67.655	26.627	66.5167	41.2691	36.5545	63.7167	20.6188	5.60428e-06	0.000878606
54d36356-1c57-4643-9c07-46b13982052c_ENSG00000074319.12	ENSG00000074319.12	18.1022	9.26186	32.5054	3.49226	7.14129	12.7616	20.6135	5.61972e-06	0.000878606
ENST00000272227.7_ENSG00000143870.12	ENSG00000143870.12	67.7073	12.6906	72.6723	37.9148	40.8293	87.559	20.4317	6.17973e-06	0.000943615
ENST00000262394.6_ENSG00000109046.14	ENSG00000109046.14	47.0478	24.5456	43.608	12.8321	9.56153	27.1812	20.4198	6.21842e-06	0.000943615
81486bc4-b4ed-46fb-bba7-85912e01ef5d_ENSG00000173473.10	ENSG00000173473.10	34.9485	12.5	58.6434	16.9155	25.397	21.7371	20.2952	6.63684e-06	0.000987741
ENST00000517654.5_ENSG00000153310.18	ENSG00000153310.18	13.0709	12.4079	15.2926	27.0929	38.2997	21.443	20.0913	7.38321e-06	0.00106801
2ce646f1-baf0-4e0f-930b-c5136d1ca9bc_ENSG00000100445.16	ENSG00000100445.16	11.9554	10.9483	19.9655	23.5787	40.9428	10.1712	19.8323	8.45398e-06	0.00120213
ENST00000310571.7_ENSG00000175575.12	ENSG00000175575.12	50.4907	12.5	51.2951	20.2474	20.3664	45.8362	19.378	1.07236e-05	0.00146885
47be241c-5c50-46f6-9367-b8358b212a29_ENSG00000105364.13	ENSG00000105364.13	4.11348	14.4261	5.84249	25.2526	34.6825	8.21806	18.7221	1.5122e-05	0.00200049
ENST00000290541.6_ENSG00000159377.10	ENSG00000159377.10	40.8013	17.4292	54.197	11.7049	18.4764	74.2776	18.5673	1.64006e-05	0.00212014
173251d4-ee4c-4eff-bfdf-79fec3cabd05_ENSG00000100219.16	ENSG00000100219.16	32.6541	42.9886	36.5012	46.98	61.8497	54.5607	18.5529	1.65256e-05	0.00212014
2be0afe3-a768-423c-b4ba-4f045cc9ca04_ENSG00000144401.14	ENSG00000144401.14	2.75934	17.1272	3.50092	13.6712	18.7707	1.42205	18.5473	1.65743e-05	0.00212014
57cc98da-75dd-4394-93a4-5f4158554137_ENSG00000165516.10	ENSG00000165516.10	32.1109	32.4176	43.7496	15.2024	20.3065	71.0403	18.3454	1.84266e-05	0.00231875
15edf453-3ad5-4fb9-921a-db69156f367b_ENSG00000198258.10	ENSG00000198258.10	4.90971	22.9744	4.43028	16.0993	15.4565	4.72816	17.3063	3.18127e-05	0.00378767
0ab5a774-dbde-4a15-b1ab-9de273b304f1_ENSG00000223865.10	ENSG00000223865.10	19.7766	25.1066	20.5742	34.7501	37.0502	23.0542	17.1426	3.46763e-05	0.00403548
ENST00000339255.2_ENSG00000001461.16	ENSG00000001461.16	19.4633	16.6666	15.5355	49.4863	48.9379	12.7903	17.0558	3.62974e-05	0.00419262
35931e5c-470f-4be8-84ac-b026fe582b54_ENSG00000099622.13	ENSG00000099622.13	4.49866	16.3027	7.98802	18.7856	29.6935	5.1561	16.9827	3.77212e-05	0.00432481
c73350b6-274b-43c1-bc81-bee1e476398f_ENSG00000162604.12	ENSG00000162604.12	2.26998	9.23972	3.31427	14.2091	18.6904	2.43212	16.3149	5.36401e-05	0.00571965
993638ef-7a04-4fb1-a6a7-b0f35748c431_ENSG00000179335.18	ENSG00000179335.18	4.46084	24.4834	9.62589	23.1775	41.2793	6.22416	16.3039	5.3952e-05	0.00571965
ENST00000548752.6_ENSG00000125954.12	ENSG00000125954.12	10.5456	9.22802	11.1314	23.709	29.7604	7.09589	15.8062	7.01724e-05	0.00714558
b01be8c1-c1c6-4e3c-8f5e-3be8f7977ede_ENSG00000127483.17	ENSG00000127483.17	69.32	11.8952	50.2513	27.2491	14.0847	49.3962	15.6259	7.71887e-05	0.00780867
243d061c-6750-4b2a-84e4-70834f210ccf_ENSG00000270164.1	ENSG00000270164.1	30.4427	27.1525	28.0839	5.83825	5.41149	10.6904	15.604	7.80889e-05	0.00784844
5d3a4f74-9a87-4a64-8267-2bf701486f8a_ENSG00000160201.11	ENSG00000160201.11	87.9506	34.6445	82.3329	32.3734	23.409	89.2592	15.5419	8.06986e-05	0.00792705
ENST00000459639.5_ENSG00000160201.11	ENSG00000160201.11	12.0494	65.3555	17.6671	67.6266	76.591	10.7408	15.5419	8.06986e-05	0.00792705
ENST00000617560.1_ENSG00000025293.15	ENSG00000025293.15	21.9817	18.2326	31.3075	39.2491	53.7302	20.8948	15.5338	8.10451e-05	0.00792705
12bff10b-7d74-40fa-acd0-65cdc470850b_ENSG00000188404.8	ENSG00000188404.8	61.9529	19.8039	48.822	69.7849	61.8887	70.0599	15.5322	8.11133e-05	0.00792705
ENST00000553135.1_ENSG00000257815.5	ENSG00000257815.5	59.9382	39.3691	64.7559	24.2871	29.6262	68.9366	15.5248	8.14318e-05	0.00792705
e59bc1f8-6b27-47a0-9c57-c5e40c74f0bd_ENSG00000166501.12	ENSG00000166501.12	15.3815	18.5756	9.57468	35.9179	23.2494	53.7809	15.5107	8.20417e-05	0.00793651
bc6f01b6-ce9a-4834-8664-5d8c8f49e77e_ENSG00000211898.7	ENSG00000211898.7	15.0933	4.81129	11.1695	42.6939	45.9588	13.4866	15.4023	8.68844e-05	0.00835278
fee32367-4e65-4ee3-b9e1-ddf2c4186031_ENSG00000130706.12	ENSG00000130706.12	67.8054	9.70753	72.8439	41.0488	38.4237	79.2543	15.3454	8.95408e-05	0.00853226
ENST00000258416.7_ENSG00000135930.13	ENSG00000135930.13	61.6842	32.6014	70.6803	41.8253	48.0911	60.7771	15.335	9.0034e-05	0.00853226
ENST00000488155.1_ENSG00000001461.16	ENSG00000001461.16	40.3963	16.6667	63.606	14.3099	27.9156	43.8738	15.2878	9.23107e-05	0.00860714
515831f4-2c5c-4de8-b5a9-ca6690a17694_ENSG00000086061.15	ENSG00000086061.15	6.2866	38.3974	10.2652	28.1618	31.3739	3.76546	15.058	0.000104256	0.00951316
02eeec3b-e605-4519-bf75-701c6325550d_ENSG00000070831.15	ENSG00000070831.15	40.7097	27.5824	63.0875	16.6292	28.4847	60.5775	15.0539	0.000104486	0.00951316
d296fb45-c611-4095-8a54-178136cc72e6_ENSG00000108848.15	ENSG00000108848.15	5.15355	49.1056	7.12045	24.5152	30.3831	2.46947	14.8608	0.000115741	0.0104153
ENST00000300030.7_ENSG00000166797.10	ENSG00000166797.10	69.8424	49.5518	72.2794	47.5038	50.5566	69.1474	14.8449	0.000116723	0.010443
f0d9dfb9-1a78-4d05-9a22-67de211552b8_ENSG00000154473.17	ENSG00000154473.17	1.91375	24.4983	3.19849	13.9883	22.3546	1.88018	14.4175	0.000146438	0.0126624
ENST00000356708.11_ENSG00000165629.19	ENSG00000165629.19	79.4631	39.1205	87.9854	52.6703	66.3837	81.8939	14.1406	0.000169644	0.0141932
63dfe315-7250-4586-bf86-14920f53fcef_ENSG00000139218.17	ENSG00000139218.17	26.1251	6.35086	25.0609	9.14588	9.12725	28.8189	14.0586	0.000177204	0.0146672
ENST00000245539.10_ENSG00000125445.10	ENSG00000125445.10	70.1699	35.5706	79.6778	40.7942	55.1801	79.9166	14.0322	0.000179703	0.0147166
ENST00000571074.5_ENSG00000141504.11	ENSG00000141504.11	47.9583	22.4203	66.9139	14.245	26.8774	53.1195	13.8259	0.000200557	0.0162525
1779eccc-9324-4c37-a33a-294e814aa154_ENSG00000158864.12	ENSG00000158864.12	4.55872	37.259	8.29693	19.8572	32.0761	3.40171	13.6127	0.000224657	0.017741
ENST00000342192.8_ENSG00000185651.14	ENSG00000185651.14	62.9329	37.5213	66.6928	36.1326	37.1943	57.9783	13.3853	0.000253608	0.0197253
281c0b87-05ec-4de1-9999-67e177c9d4e6_ENSG00000122218.14	ENSG00000122218.14	32.8765	11.5008	39.6531	8.70537	10.1326	12.7928	13.3627	0.000256675	0.0198641
b7e91094-c01c-491d-9064-0716fa1ce4cd_ENSG00000130706.12	ENSG00000130706.12	2.70163	30.6324	6.43433	16.8873	35.0436	1.63586	13.3366	0.000260279	0.0199435
c7fe3c40-44db-47f4-8023-a179d96c4cbb_ENSG00000121067.17	ENSG00000121067.17	5.47922	8.42496	5.10477	20.4389	20.0673	2.37516	13.2638	0.000270576	0.0206304
fd089243-ee5d-474e-ad7b-14e929b34ed3_ENSG00000171824.13	ENSG00000171824.13	66.4653	39.0799	88.2647	33.6004	70.0991	32.6994	13.2194	0.000277074	0.0210223
e1682f7d-4e38-49e3-8521-cac0095d2f4b_ENSG00000168894.9	ENSG00000168894.9	18.9532	37.5066	16.0033	31.2298	31.261	7.22416	13.15	0.000287518	0.0216403
ENST00000261879.9_ENSG00000138613.13	ENSG00000138613.13	45.6741	14.4132	39.1974	19.4921	12.8742	58.5866	13.1468	0.000288015	0.0216403
f341ddf5-073f-41a7-807b-09f64ab6f0a7_ENSG00000108384.14	ENSG00000108384.14	28.4204	16.6667	33.6397	61.0611	67.5116	15.1404	13.1151	0.000292926	0.0217126
ENST00000380290.7_ENSG00000166797.10	ENSG00000166797.10	27.6229	16.8158	26.7466	47.7309	47.5285	28.8459	13.0873	0.000297312	0.0218313
ENST00000297579.9_ENSG00000164934.13	ENSG00000164934.13	68.8245	14.4315	70.0164	41.1119	39.2911	74.2391	13.0854	0.00029761	0.0218313
ENST00000309334.5_ENSG00000150347.14	ENSG00000150347.14	24.2016	68.1751	44.0161	33.3133	55.9883	16.8596	12.9253	0.000324177	0.023668
33cbc9c8-94a7-4b70-9cdb-b4b84dc3b112_ENSG00000164934.13	ENSG00000164934.13	8.24953	14.4315	10.5159	29.4242	35.2365	3.56863	12.5201	0.000402597	0.0280694
e8baa82f-c659-4f58-8d7d-a20540722532_ENSG00000165516.10	ENSG00000165516.10	10.3452	6.7972	15.4091	22.5682	32.9562	7.70323	12.4221	0.000424281	0.0291868
a91e8a69-f116-4954-afa5-7dd868d4b03a_ENSG00000055130.15	ENSG00000055130.15	25.4422	50.6578	26.9032	60.7555	63.0742	13.6949	12.2387	0.000468081	0.0319161
03aa56ce-2fcb-44b5-8b54-a82101429893_ENSG00000113141.15	ENSG00000113141.15	7.30353	7.84976	6.49541	20.3406	19.0812	7.11689	12.194	0.000479444	0.0325392
ENST00000295491.8_ENSG00000163319.10	ENSG00000163319.10	41.0881	8.41066	49.1198	22.3881	28.5958	45.3912	11.8009	0.000592023	0.0389929
1e8e805c-0339-4ebd-a86a-b632742e7913_ENSG00000104427.11	ENSG00000104427.11	20.1817	21.6257	15.5916	44.2985	38.0633	13.5782	11.7508	0.000608173	0.0398869
7afd6db0-4bc6-464e-9d6f-3627ee8fd46e_ENSG00000196704.11	ENSG00000196704.11	35.1853	43.1037	43.0147	58.9289	69.3337	46.7639	11.6276	0.0006498	0.042082
44d19675-87d9-45b2-b39d-1f68497b2ca4_ENSG00000136167.13	ENSG00000136167.13	27.5757	19.5595	45.1714	9.27245	23.3323	12.3651	11.5166	0.000689757	0.0440857
91251481-c90d-42d5-95b4-f4175a5363d6_ENSG00000145779.7	ENSG00000145779.7	17.9101	11.7957	19.3173	37.2994	37.8045	27.4094	11.5026	0.000694981	0.0440857
ENST00000529894.1_ENSG00000136573.12	ENSG00000136573.12	6.77977	26.663	7.48573	18.0286	19.9324	10.3398	11.3401	0.00075852	0.0477251
66f9983a-c072-458c-afc3-416c36914bd5_ENSG00000092203.13	ENSG00000092203.13	7.34565	17.3498	23.0645	39.4583	59.6045	2.35469	11.2504	0.000796038	0.0496817
6bee7344-9891-4921-93ca-d9d1f6f60aaa_ENSG00000130066.16	ENSG00000130066.16	31.1804	1.99728	26.7628	10.932	9.51148	6.74501	11.1986	0.000818577	0.0506219
ENST00000311893.13_ENSG00000136003.15	ENSG00000136003.15	52.0362	41.4545	48.3378	35.3524	35.9517	39.5684	11.1776	0.000827887	0.0508494
396f7e59-2e67-4fd8-80d3-9bcdcc021848_ENSG00000007392.16	ENSG00000007392.16	13.8127	15.1009	10.2506	29.5039	26.4127	23.399	11.0697	0.000877518	0.0532636
110093f2-a4d8-48c2-bcf0-f829c387c1c4_ENSG00000170606.13	ENSG00000170606.13	18.8166	26.6185	11.1265	43.0188	28.6582	43.4943	11.0145	0.000904033	0.054235
e0e5e3f0-b174-4caf-bb75-975f2111ad13_ENSG00000012779.10	ENSG00000012779.10	17.4924	9.13863	14.3206	4.12765	3.35889	4.23586	10.9432	0.000939481	0.0557138
ENST00000584667.5_ENSG00000161526.14	ENSG00000161526.14	65.4854	33.6007	71.1371	37.9405	41.941	61.2735	10.8529	0.000986406	0.0582733
ENST00000318059.7_ENSG00000103426.12	ENSG00000103426.12	82.5922	50	84.9751	35.6319	39.7539	63.4234	10.7521	0.00104163	0.0600651
28df9e48-5c8a-4341-9dd8-5fa3175e6b8e_ENSG00000103426.12	ENSG00000103426.12	17.4078	50	15.0249	64.3681	60.2461	36.5766	10.7521	0.00104163	0.0600651
ENST00000339600.5_ENSG00000189043.9	ENSG00000189043.9	88.1619	62.4858	89.3691	72.3964	74.6121	92.0168	10.7478	0.00104401	0.0600651
ENST00000399079.7_ENSG00000179344.16	ENSG00000179344.16	5.83143	6.4592	10.5875	25.6587	43.7602	8.16271	10.7412	0.00104778	0.0600651
ENST00000544598.5_ENSG00000143224.17	ENSG00000143224.17	17.864	25	28.7742	48.0867	67.1829	29.6451	10.6429	0.00110492	0.0620684
6fd5a739-2c10-4735-b7fd-290b36d91188_ENSG00000113456.18	ENSG00000113456.18	14.0554	12.7921	13.2237	36.7668	40.3518	14.4596	10.6175	0.0011202	0.0623687
cb929006-a9c0-4a19-ad95-bb373b18f47e_ENSG00000170144.18	ENSG00000170144.18	12.8676	75.1879	8.44772	43.142	35.3797	7.81456	10.5985	0.0011318	0.0627885
007e0930-d491-4779-af29-b79c3a36baf8_ENSG00000109046.14	ENSG00000109046.14	8.6702	12.7272	16.7484	27.8956	43.3195	27.1812	10.5316	0.00117347	0.0644101
ENST00000336133.7_ENSG00000257390.5	ENSG00000257390.5	60.7361	40.0596	61.6262	48.8869	46.374	57.0675	10.5124	0.00118574	0.0648512
e44a16d0-e0e5-4710-b536-a6bcc04def20_ENSG00000153107.11	ENSG00000153107.11	41.9525	32.1753	26.0353	54.7293	45.9859	41.1802	10.3995	0.0012605	0.0682171
1c0e8675-cc33-4406-baa6-69d31b3a9c4d_ENSG00000110713.15	ENSG00000110713.15	26.014	11.5737	15.4402	51.1822	42.151	39.1524	10.3335	0.00130637	0.0702084
09da59b4-c9a1-42cc-a9d0-c5c0afae5787_ENSG00000185787.14	ENSG00000185787.14	30.9213	13.3822	32.5425	18.6298	20.0531	33.6665	10.2788	0.00134569	0.072071
580814f7-f067-40e9-9c2b-92328302cc6d_ENSG00000109270.12	ENSG00000109270.12	10.4012	38.965	11.8611	39.4246	42.8616	7.89328	10.2411	0.00137344	0.0730518
35a6da16-cd7b-4c1d-b259-1d8054aff3fa_ENSG00000124151.18	ENSG00000124151.18	20.0611	22.5646	43.72	35.2331	62.2267	11.6591	10.1941	0.00140894	0.0746836
ENST00000358604.7_ENSG00000136682.14	ENSG00000136682.14	28.2845	7.72151	21.9134	13.4749	9.02656	10.9901	10.1765	0.0014224	0.0749859
fd017a7b-0d21-4e50-9354-4c15779b3674_ENSG00000112335.14	ENSG00000112335.14	8.80616	35.418	10.8999	21.2673	25.4274	3.07946	10.174	0.00142433	0.0749859
bb445df8-ac99-4f01-944a-86471cd8a9f2_ENSG00000120705.12	ENSG00000120705.12	24.0356	44.2964	38.7469	6.50489	12.9516	55.3252	10.1675	0.00142935	0.0749949
ENST00000622633.4_ENSG00000189067.12	ENSG00000189067.12	31.592	63.0776	38.9156	57.1649	63.7636	42.5169	10.1549	0.00143917	0.0752549
ce738a11-1a33-4d52-9e00-1feacba9b851_ENSG00000212694.8	ENSG00000212694.8	41.1056	22.0805	54.4756	12.2459	18.8561	17.514	10.0138	0.00155369	0.0809696
ENST00000381344.7_ENSG00000067064.10	ENSG00000067064.10	5.67193	24.2846	6.36523	18.4787	23.1607	7.63637	9.97132	0.00158998	0.0824014
93fc11a6-d868-411a-b91f-b34287f11019_ENSG00000189043.9	ENSG00000189043.9	10.7187	33.3396	10.0539	25.4257	24.2467	7.16079	9.9549	0.00160422	0.0827169
ENST00000372945.7_ENSG00000182180.13	ENSG00000182180.13	63.3128	48.9078	79.4273	34.2237	52.8808	78.7356	9.88393	0.00166728	0.085169
7022969d-4d33-4512-8fe3-624fbb1ba7e5_ENSG00000110713.15	ENSG00000110713.15	45.8357	11.5737	67.833	18.0038	36.9697	17.587	9.82356	0.00172291	0.0872689
c68a84fa-6026-4bf7-baf2-61d74c21f147_ENSG00000140968.10	ENSG00000140968.10	60.5424	75.3154	77.209	60.6427	86.3301	11.9178	9.80782	0.00173772	0.0876103
9e37e79b-224b-43e3-9c65-87f2c6b7fd78_ENSG00000069345.11	ENSG00000069345.11	47.8439	24.4088	38.8919	19.8689	12.7005	11.1514	9.74556	0.00179756	0.0896207
ENST00000426324.6_ENSG00000198931.10	ENSG00000198931.10	14.992	19.9236	16.1141	27.825	31.0332	23.3319	9.66655	0.00187653	0.0921951
ENST00000382564.6_ENSG00000205981.6	ENSG00000205981.6	31.8051	12.7998	44.7693	10.8639	17.728	38.235	9.66502	0.0018781	0.0921951
0c8d48b0-8efb-4534-820b-a7103be6975c_ENSG00000088298.12	ENSG00000088298.12	5.50296	14.3968	8.41245	19.7361	28.2417	9.86089	9.66095	0.00188226	0.0921951
32951bb5-a10e-46f7-942e-0fbfac20784a_ENSG00000186469.8	ENSG00000186469.8	36.2956	5.2244	30.0609	11.0005	8.50188	3.14244	9.65111	0.00189237	0.0923979
40740e41-e391-46fa-86e3-82cefb72d8dc_ENSG00000100483.13	ENSG00000100483.13	15.6002	28.3605	33.1313	43.5273	67.8227	9.67834	9.56528	0.00198292	0.0956126
d61436ad-c499-4279-94a8-4e60de3c3e92_ENSG00000109458.8	ENSG00000109458.8	13.7689	28.4998	15.1285	53.3447	52.4895	24.2669	9.53281	0.00201831	0.0961213
ENST00000345436.8_ENSG00000217555.12	ENSG00000217555.12	27.3791	18.1447	22.5966	41.0971	38.2162	11.5621	9.51822	0.00203442	0.0965911
ENST00000463783.1_ENSG00000114503.10	ENSG00000114503.10	13.8964	36.348	14.4451	35.9256	37.8822	6.46196	9.46263	0.002097	0.0986395
