# Supplementary material for: Full-length transcript characterization of SF3B1 mutation in chronic lymphocytic leukemia reveals downregulation of retained introns
Source: Nat Commun. 2020 Mar 18;11:1438. doi: 10.1038/s41467-020-15171-6 (PMC7080807; doi:10.1038/s41467-020-15171-6)
Supplement: Supplementary file 9 — Supplementary Data 5 [file 41467_2020_15171_MOESM9_ESM.xlsx]

## Sheet: Sheet1
category	over_represented_pvalue	under_represented_pvalue	numDEInCat	numInCat	term	ontology	padj
GO:0002480	6.88737e-05	0.999999	4	5	antigen processing and presentation of exogenous peptide antigen via MHC class I, TAP-independent	BP	0.658639
GO:0042612	6.88737e-05	0.999999	4	5	MHC class I protein complex	CC	0.658639
GO:0023023	0.000169487	0.999991	5	10	MHC protein complex binding	MF	1
GO:0023026	0.000169487	0.999991	5	10	MHC class II protein complex binding	MF	1
GO:0019883	0.000238895	1	3	3	antigen processing and presentation of endogenous antigen	BP	1
GO:0042611	0.000245323	0.999979	6	16	MHC protein complex	CC	1
GO:0030658	0.000968361	0.999882	6	20	transport vesicle membrane	CC	1
GO:0012507	0.00110162	0.999898	5	14	ER to Golgi transport vesicle membrane	CC	1
GO:0009986	0.00126397	0.999681	11	63	cell surface	CC	1
GO:0005798	0.00128842	0.999832	6	21	Golgi-associated vesicle	CC	1
GO:0033365	0.00142267	0.999462	21	174	protein localization to organelle	BP	1
GO:0030134	0.00157175	0.999839	5	15	COPII-coated ER to Golgi transport vesicle	CC	1
GO:0017015	0.00217714	0.999931	3	5	regulation of transforming growth factor beta receptor signaling pathway	BP	1
GO:1903844	0.00217714	0.999931	3	5	regulation of cellular response to transforming growth factor beta stimulus	BP	1
GO:0032092	0.00226631	0.999831	4	10	positive regulation of protein binding	BP	1
GO:0055038	0.00226631	0.999831	4	10	recycling endosome membrane	CC	1
GO:0030135	0.00227408	0.999589	7	31	coated vesicle	CC	1
GO:0007050	0.00274374	0.999571	6	24	cell cycle arrest	BP	1
GO:0043393	0.00274374	0.999571	6	24	regulation of protein binding	BP	1
GO:0030660	0.00293066	0.99964	5	17	Golgi-associated vesicle membrane	CC	1
GO:0031901	0.00293066	0.99964	5	17	early endosome membrane	CC	1
GO:0007049	0.0034137	0.998598	21	186	cell cycle	BP	1
GO:0030662	0.00343148	0.999434	6	25	coated vesicle membrane	CC	1
GO:0051099	0.00343148	0.999434	6	25	positive regulation of binding	BP	1
GO:0002428	0.00389678	1	2	2	antigen processing and presentation of peptide antigen via MHC class Ib	BP	1
GO:0002475	0.00389678	1	2	2	antigen processing and presentation via MHC class Ib	BP	1
GO:0002483	0.00389678	1	2	2	antigen processing and presentation of endogenous peptide antigen	BP	1
GO:0030235	0.00389678	1	2	2	nitric-oxide synthase regulator activity	MF	1
GO:0030911	0.00389678	1	2	2	TPR domain binding	MF	1
GO:0042382	0.00389678	1	2	2	paraspeckles	CC	1
GO:0050998	0.00389678	1	2	2	nitric-oxide synthase binding	MF	1
GO:0051131	0.00389678	1	2	2	chaperone-mediated protein complex assembly	BP	1
GO:1905323	0.00389678	1	2	2	telomerase holoenzyme complex assembly	BP	1
GO:0090092	0.00415752	0.999803	3	6	regulation of transmembrane receptor protein serine/threonine kinase signaling pathway	BP	1
GO:0098797	0.00424025	0.999264	6	26	plasma membrane protein complex	CC	1
GO:0045860	0.00440466	0.998854	9	53	positive regulation of protein kinase activity	BP	1
GO:0044446	0.00471215	0.998187	69	945	intracellular organelle part	CC	1
GO:0071556	0.00484785	0.999518	4	12	integral component of lumenal side of endoplasmic reticulum membrane	CC	1
GO:0098553	0.00484785	0.999518	4	12	lumenal side of endoplasmic reticulum membrane	CC	1
GO:0044422	0.00516322	0.997997	69	947	organelle part	CC	1
GO:0045859	0.00538338	0.998325	11	75	regulation of protein kinase activity	BP	1
GO:0051098	0.00544442	0.998666	8	45	regulation of binding	BP	1
GO:0098588	0.00566421	0.997598	20	181	bounding membrane of organelle	CC	1
GO:0033674	0.00569708	0.99845	9	55	positive regulation of kinase activity	BP	1
GO:0071346	0.00626979	0.998805	6	28	cellular response to interferon-gamma	BP	1
GO:0002702	0.00694778	0.999563	3	7	positive regulation of production of molecular mediator of immune response	BP	1
GO:0030216	0.00694778	0.999563	3	7	keratinocyte differentiation	BP	1
GO:0071900	0.00716377	0.998151	8	47	regulation of protein serine/threonine kinase activity	BP	1
GO:0000139	0.00726679	0.997938	9	57	Golgi membrane	CC	1
GO:0051641	0.00730563	0.996358	33	362	cellular localization	BP	1
GO:0043549	0.00731231	0.997618	11	78	regulation of kinase activity	BP	1
GO:0017038	0.00751517	0.998504	6	29	protein import	BP	1
GO:0030133	0.00762302	0.998227	7	38	transport vesicle	CC	1
GO:0009127	0.00789618	0.998712	5	21	purine nucleoside monophosphate biosynthetic process	BP	1
GO:0009168	0.00789618	0.998712	5	21	purine ribonucleoside monophosphate biosynthetic process	BP	1
GO:0098796	0.00884628	0.9964	16	138	membrane protein complex	CC	1
GO:0034341	0.00893062	0.998147	6	30	response to interferon-gamma	BP	1
GO:0072594	0.00949035	0.996105	16	139	establishment of protein localization to organelle	BP	1
GO:0009156	0.00972338	0.998316	5	22	ribonucleoside monophosphate biosynthetic process	BP	1
GO:0034613	0.00976081	0.995305	25	256	cellular protein localization	BP	1
GO:0070727	0.0102773	0.995032	25	257	cellular macromolecule localization	BP	1
GO:0032947	0.0106168	0.999167	3	8	protein complex scaffold activity	MF	1
GO:0090287	0.0106168	0.999167	3	8	regulation of cellular response to growth factor stimulus	BP	1
GO:0046907	0.0110826	0.994499	27	286	intracellular transport	BP	1
GO:0001916	0.0112125	0.999761	2	3	positive regulation of T cell mediated cytotoxicity	BP	1
GO:0002711	0.0112125	0.999761	2	3	positive regulation of T cell mediated immunity	BP	1
GO:0006921	0.0112125	0.999761	2	3	cellular component disassembly involved in execution phase of apoptosis	BP	1
GO:0007008	0.0112125	0.999761	2	3	outer mitochondrial membrane organization	BP	1
GO:0030262	0.0112125	0.999761	2	3	apoptotic nuclear changes	BP	1
GO:0030512	0.0112125	0.999761	2	3	negative regulation of transforming growth factor beta receptor signaling pathway	BP	1
GO:0042220	0.0112125	0.999761	2	3	response to cocaine	BP	1
GO:0045040	0.0112125	0.999761	2	3	protein import into mitochondrial outer membrane	BP	1
GO:0090101	0.0112125	0.999761	2	3	negative regulation of transmembrane receptor protein serine/threonine kinase signaling pathway	BP	1
GO:1903845	0.0112125	0.999761	2	3	negative regulation of cellular response to transforming growth factor beta stimulus	BP	1
GO:0060337	0.0115641	0.998428	4	15	type I interferon signaling pathway	BP	1
GO:0071357	0.0115641	0.998428	4	15	cellular response to type I interferon	BP	1
GO:0060333	0.0118229	0.997835	5	23	interferon-gamma-mediated signaling pathway	BP	1
GO:0030666	0.0123197	0.997235	6	32	endocytic vesicle membrane	CC	1
GO:0071902	0.0123197	0.997235	6	32	positive regulation of protein serine/threonine kinase activity	BP	1
GO:0051726	0.0127088	0.994739	15	131	regulation of cell cycle	BP	1
GO:0022626	0.0141735	0.995161	10	74	cytosolic ribosome	CC	1
GO:0009124	0.0142122	0.997256	5	24	nucleoside monophosphate biosynthetic process	BP	1
GO:0042277	0.0142122	0.997256	5	24	peptide binding	MF	1
GO:0050821	0.0143165	0.996666	6	33	protein stabilization	BP	1
GO:0015985	0.014694	0.997825	4	16	energy coupled proton transport, down electrochemical gradient	BP	1
GO:0015986	0.014694	0.997825	4	16	ATP synthesis coupled proton transport	BP	1
GO:0034340	0.014694	0.997825	4	16	response to type I interferon	BP	1
GO:0042776	0.014694	0.997825	4	16	mitochondrial ATP synthesis coupled proton transport	BP	1
GO:0009913	0.0152114	0.998572	3	9	epidermal cell differentiation	BP	1
GO:0031341	0.0152114	0.998572	3	9	regulation of cell killing	BP	1
GO:0043516	0.0152114	0.998572	3	9	regulation of DNA damage response, signal transduction by p53 class mediator	BP	1
GO:0098791	0.0170611	0.994361	9	65	Golgi subcompartment	CC	1
GO:0051347	0.0182972	0.992812	12	100	positive regulation of transferase activity	BP	1
GO:0001650	0.0183134	0.997069	4	17	fibrillar center	CC	1
GO:0055072	0.0183134	0.997069	4	17	iron ion homeostasis	BP	1
GO:0010008	0.0187588	0.993691	9	66	endosome membrane	CC	1
GO:0030176	0.0199233	0.99576	5	26	integral component of endoplasmic reticulum membrane	CC	1
GO:0031227	0.0199233	0.99576	5	26	intrinsic component of endoplasmic reticulum membrane	CC	1
GO:0043405	0.0199233	0.99576	5	26	regulation of MAP kinase activity	BP	1
GO:0044431	0.0205771	0.99296	9	67	Golgi apparatus part	CC	1
GO:0007179	0.0207594	0.997734	3	10	transforming growth factor beta receptor signaling pathway	BP	1
GO:0001912	0.0215129	0.999088	2	4	positive regulation of leukocyte mediated cytotoxicity	BP	1
GO:0002720	0.0215129	0.999088	2	4	positive regulation of cytokine production involved in immune response	BP	1
GO:0031342	0.0215129	0.999088	2	4	negative regulation of cell killing	BP	1
GO:0032075	0.0215129	0.999088	2	4	positive regulation of nuclease activity	BP	1
GO:0042287	0.0215129	0.999088	2	4	MHC protein binding	MF	1
GO:0042752	0.0215129	0.999088	2	4	regulation of circadian rhythm	BP	1
GO:0043518	0.0215129	0.999088	2	4	negative regulation of DNA damage response, signal transduction by p53 class mediator	BP	1
GO:0051787	0.0215129	0.999088	2	4	misfolded protein binding	MF	1
GO:0051972	0.0215129	0.999088	2	4	regulation of telomerase activity	BP	1
GO:0051973	0.0215129	0.999088	2	4	positive regulation of telomerase activity	BP	1
GO:0070182	0.0215129	0.999088	2	4	DNA polymerase binding	MF	1
GO:0071986	0.0215129	0.999088	2	4	Ragulator complex	CC	1
GO:0090151	0.0215129	0.999088	2	4	establishment of protein localization to mitochondrial membrane	BP	1
GO:0090288	0.0215129	0.999088	2	4	negative regulation of cellular response to growth factor stimulus	BP	1
GO:0097194	0.0215129	0.999088	2	4	execution phase of apoptosis	BP	1
GO:0030330	0.0224429	0.99614	4	18	DNA damage response, signal transduction by p53 class mediator	BP	1
GO:0055037	0.0224429	0.99614	4	18	recycling endosome	CC	1
GO:0033218	0.0232736	0.994818	5	27	amide binding	MF	1
GO:0030139	0.0239939	0.992836	7	47	endocytic vesicle	CC	1
GO:0016236	0.024569	0.993455	6	37	macroautophagy	BP	1
GO:0044440	0.0245938	0.9913	9	69	endosomal part	CC	1
GO:0006914	0.024787	0.991833	8	58	autophagy	BP	1
GO:0061919	0.024787	0.991833	8	58	process utilizing autophagic mechanism	BP	1
GO:0051338	0.025062	0.988951	14	129	regulation of transferase activity	BP	1
GO:0006886	0.0254286	0.987481	19	194	intracellular protein transport	BP	1
GO:0000184	0.025761	0.990252	10	81	nuclear-transcribed mRNA catabolic process, nonsense-mediated decay	BP	1
GO:0043231	0.02673	0.988193	70	1005	intracellular membrane-bounded organelle	CC	1
GO:0031396	0.0268008	0.990364	9	70	regulation of protein ubiquitination	BP	1
GO:0006164	0.02697	0.99373	5	28	purine nucleotide biosynthetic process	BP	1
GO:0009152	0.02697	0.99373	5	28	purine ribonucleotide biosynthetic process	BP	1
GO:1901796	0.02697	0.99373	5	28	regulation of signal transduction by p53 class mediator	BP	1
GO:0006754	0.0270985	0.995016	4	19	ATP biosynthetic process	BP	1
GO:0030670	0.0270985	0.995016	4	19	phagocytic vesicle membrane	CC	1
GO:0042770	0.0270985	0.995016	4	19	signal transduction in response to DNA damage	BP	1
GO:0051649	0.0271051	0.985311	27	306	establishment of localization in cell	BP	1
GO:0002700	0.0272719	0.996608	3	11	regulation of production of molecular mediator of immune response	BP	1
GO:0008361	0.0272719	0.996608	3	11	regulation of cell size	BP	1
GO:0008544	0.0272719	0.996608	3	11	epidermis development	BP	1
GO:0042605	0.0272719	0.996608	3	11	peptide antigen binding	MF	1
GO:0043588	0.0272719	0.996608	3	11	skin development	BP	1
GO:0044445	0.0302755	0.987641	11	95	cytosolic part	CC	1
GO:0009260	0.0310231	0.992485	5	29	ribonucleotide biosynthetic process	BP	1
GO:0046390	0.0310231	0.992485	5	29	ribose phosphate biosynthetic process	BP	1
GO:0072522	0.0310231	0.992485	5	29	purine-containing compound biosynthetic process	BP	1
GO:0043234	0.0311835	0.982124	36	442	protein complex	CC	1
GO:0008104	0.0313814	0.982615	28	324	protein localization	BP	1
GO:0033036	0.0320259	0.982112	29	339	macromolecule localization	BP	1
GO:0001906	0.0322925	0.993677	4	20	cell killing	BP	1
GO:0005788	0.0322925	0.993677	4	20	endoplasmic reticulum lumen	CC	1
GO:0009201	0.0322925	0.993677	4	20	ribonucleoside triphosphate biosynthetic process	BP	1
GO:0009206	0.0322925	0.993677	4	20	purine ribonucleoside triphosphate biosynthetic process	BP	1
GO:0070972	0.0324056	0.987227	10	84	protein localization to endoplasmic reticulum	BP	1
GO:0006457	0.0327145	0.989522	7	50	protein folding	BP	1
GO:0098805	0.0337345	0.98338	17	173	whole membrane	CC	1
GO:0044459	0.033801	0.984439	14	134	plasma membrane part	CC	1
GO:0001914	0.0344034	0.997823	2	5	regulation of T cell mediated cytotoxicity	BP	1
GO:0002367	0.0344034	0.997823	2	5	cytokine production involved in immune response	BP	1
GO:0002708	0.0344034	0.997823	2	5	positive regulation of lymphocyte mediated immunity	BP	1
GO:0002718	0.0344034	0.997823	2	5	regulation of cytokine production involved in immune response	BP	1
GO:0002824	0.0344034	0.997823	2	5	positive regulation of adaptive immune response based on somatic recombination of immune receptors built from immunoglobulin superfamily domains	BP	1
GO:0035580	0.0344034	0.997823	2	5	specific granule lumen	CC	1
GO:0038128	0.0344034	0.997823	2	5	ERBB2 signaling pathway	BP	1
GO:0043279	0.0344034	0.997823	2	5	response to alkaloid	BP	1
GO:0044743	0.0344034	0.997823	2	5	protein transmembrane import into intracellular organelle	BP	1
GO:0045428	0.0344034	0.997823	2	5	regulation of nitric oxide biosynthetic process	BP	1
GO:0045429	0.0344034	0.997823	2	5	positive regulation of nitric oxide biosynthetic process	BP	1
GO:0050829	0.0344034	0.997823	2	5	defense response to Gram-negative bacterium	BP	1
GO:0060359	0.0344034	0.997823	2	5	response to ammonium ion	BP	1
GO:0061462	0.0344034	0.997823	2	5	protein localization to lysosome	BP	1
GO:0072665	0.0344034	0.997823	2	5	protein localization to vacuole	BP	1
GO:0097352	0.0344034	0.997823	2	5	autophagosome maturation	BP	1
GO:1901797	0.0344034	0.997823	2	5	negative regulation of signal transduction by p53 class mediator	BP	1
GO:1904407	0.0344034	0.997823	2	5	positive regulation of nitric oxide metabolic process	BP	1
GO:0038127	0.0347466	0.995152	3	12	ERBB signaling pathway	BP	1
GO:0071559	0.0347466	0.995152	3	12	response to transforming growth factor beta	BP	1
GO:0071560	0.0347466	0.995152	3	12	cellular response to transforming growth factor beta stimulus	BP	1
GO:0044265	0.0352301	0.981448	21	228	cellular macromolecule catabolic process	BP	1
GO:0022627	0.0354416	0.991069	5	30	cytosolic small ribosomal subunit	CC	1
GO:0009057	0.0354821	0.981079	22	242	macromolecule catabolic process	BP	1
GO:0022402	0.035987	0.982853	15	148	cell cycle process	BP	1
GO:0044248	0.0363293	0.979844	26	299	cellular catabolic process	BP	1
GO:0009145	0.0380328	0.992104	4	21	purine nucleoside triphosphate biosynthetic process	BP	1
GO:0031902	0.0380328	0.992104	4	21	late endosome membrane	CC	1
GO:0043229	0.0388777	0.985402	74	1093	intracellular organelle	CC	1
GO:1903320	0.0399817	0.984474	9	75	regulation of protein modification by small protein conjugation or removal	BP	1
GO:0071345	0.0400213	0.981108	14	137	cellular response to cytokine stimulus	BP	1
GO:0050767	0.0402327	0.989472	5	31	regulation of neurogenesis	BP	1
GO:0031974	0.0414806	0.975399	45	590	membrane-enclosed lumen	CC	1
GO:0043233	0.0414806	0.975399	45	590	organelle lumen	CC	1
GO:0070013	0.0414806	0.975399	45	590	intracellular organelle lumen	CC	1
GO:0005198	0.0419479	0.980603	13	125	structural molecule activity	MF	1
GO:0002474	0.0431474	0.986718	6	42	antigen processing and presentation of peptide antigen via MHC class I	BP	1
GO:0002479	0.0431474	0.986718	6	42	antigen processing and presentation of exogenous peptide antigen via MHC class I, TAP-dependent	BP	1
GO:0042590	0.0431474	0.986718	6	42	antigen processing and presentation of exogenous peptide antigen via MHC class I	BP	1
GO:0031398	0.0433552	0.985178	7	53	positive regulation of protein ubiquitination	BP	1
GO:0016032	0.0441793	0.97705	18	192	viral process	BP	1
GO:0030496	0.0443237	0.990277	4	22	midbody	CC	1
GO:0055076	0.0443237	0.990277	4	22	transition metal ion homeostasis	BP	1
GO:1900180	0.0443237	0.990277	4	22	regulation of protein localization to nucleus	BP	1
GO:0009056	0.044937	0.974302	27	319	catabolic process	BP	1
GO:0051960	0.0454018	0.98768	5	32	regulation of nervous system development	BP	1
GO:0002478	0.0455864	0.982939	8	65	antigen processing and presentation of exogenous peptide antigen	BP	1
GO:0019884	0.0455864	0.982939	8	65	antigen processing and presentation of exogenous antigen	BP	1
GO:0006614	0.0463222	0.981481	9	77	SRP-dependent cotranslational protein targeting to membrane	BP	1
GO:0034504	0.0476998	0.984925	6	43	protein localization to nucleus	BP	1
GO:0031090	0.0490657	0.971494	28	336	organelle membrane	CC	1
GO:0048002	0.0492868	0.981241	8	66	antigen processing and presentation of peptide antigen	BP	1
GO:0001910	0.0495264	0.995842	2	6	regulation of leukocyte mediated cytotoxicity	BP	1
GO:0001913	0.0495264	0.995842	2	6	T cell mediated cytotoxicity	BP	1
GO:0002821	0.0495264	0.995842	2	6	positive regulation of adaptive immune response	BP	1
GO:0005506	0.0495264	0.995842	2	6	iron ion binding	MF	1
GO:0005771	0.0495264	0.995842	2	6	multivesicular body	CC	1
GO:0006809	0.0495264	0.995842	2	6	nitric oxide biosynthetic process	BP	1
GO:0008333	0.0495264	0.995842	2	6	endosome to lysosome transport	BP	1
GO:0016363	0.0495264	0.995842	2	6	nuclear matrix	CC	1
GO:0018995	0.0495264	0.995842	2	6	host	CC	1
GO:0019068	0.0495264	0.995842	2	6	virion assembly	BP	1
GO:0031343	0.0495264	0.995842	2	6	positive regulation of cell killing	BP	1
GO:0032006	0.0495264	0.995842	2	6	regulation of TOR signaling	BP	1
GO:0032008	0.0495264	0.995842	2	6	positive regulation of TOR signaling	BP	1
GO:0034663	0.0495264	0.995842	2	6	endoplasmic reticulum chaperone complex	CC	1
GO:0043657	0.0495264	0.995842	2	6	host cell	CC	1
GO:0044215	0.0495264	0.995842	2	6	other organism	CC	1
GO:0044216	0.0495264	0.995842	2	6	other organism cell	CC	1
GO:0044217	0.0495264	0.995842	2	6	other organism part	CC	1
GO:0046209	0.0495264	0.995842	2	6	nitric oxide metabolic process	BP	1
GO:0046794	0.0495264	0.995842	2	6	transport of virus	BP	1
GO:0050830	0.0495264	0.995842	2	6	defense response to Gram-positive bacterium	BP	1
GO:0071230	0.0495264	0.995842	2	6	cellular response to amino acid stimulus	BP	1
GO:0075733	0.0495264	0.995842	2	6	intracellular transport of virus	BP	1
GO:1902041	0.0495264	0.995842	2	6	regulation of extrinsic apoptotic signaling pathway via death domain receptors	BP	1
GO:2001057	0.0495264	0.995842	2	6	reactive nitrogen species metabolic process	BP	1
GO:0034097	0.0495549	0.975837	14	141	response to cytokine	BP	1
