# Supplementary material for: Full-length transcript characterization of SF3B1 mutation in chronic lymphocytic leukemia reveals downregulation of retained introns
Source: Nat Commun. 2020 Mar 18;11:1438. doi: 10.1038/s41467-020-15171-6 (PMC7080807; doi:10.1038/s41467-020-15171-6)
Supplement: Supplementary file 10 — Source Data [file 41467_2020_15171_MOESM10_ESM.xlsx]

## Sheet: Fig2a
Distance (bp)	GMAP number of aligned sites	Minimap2 number of aligned sites	Corrected number of aligned sites
-20	133	56	3
-19	136	121	5
-18	151	50	5
-17	182	61	5
-16	208	71	3
-15	227	61	2
-14	239	71	0
-13	301	103	9
-12	307	93	6
-11	340	103	12
-10	425	140	20
-9	521	166	40
-8	615	182	34
-7	784	250	25
-6	950	255	54
-5	1481	225	76
-4	1989	1162	169
-3	2414	662	215
-2	3182	1076	26
-1	4905	1589	6
0	78157	145704	276761
1	4559	2624	18
2	5720	1016	51
3	4308	530	26
4	2989	253	14
5	1998	139	12
6	1284	149	27
7	895	104	5
8	700	92	6
9	591	94	8
10	466	58	2
11	379	61	6
12	297	61	3
13	250	43	8
14	235	33	9
15	220	53	8
16	188	45	5
17	159	35	10
18	140	48	23
19	110	29	3
20	102	31	3

## Sheet: Fig2b
Method	Data	Base level sensitivity - 3 supporting reads	Base level sensitivity - 5 supporting reads	Base level sensitivity - 10 supporting reads	Base level precision - 3 supporting reads	Base level precision - 5 supporting reads	Base level precision - 10 supporting reads	Transcript level sensitivity - 3 supporting reads	Transcript level sensitivity - 5 supporting reads	Transcript level sensitivity - 10 supporting reads	Transcript level precision - 3 supporting reads	Transcript level precision - 5 supporting reads	Transcript level precision - 10 supporting reads
Mandalorion	SIRV	27.9	27.3	40.8	64.9	50.6	58.4	5.3	2.6	5.9	22.2	11.1	14.3
Mandalorion	Simulated	32.4	28.7	30.2	51.9	51.8	53	4.5	6	7.5	20.1	30.7	41.2
Mandalorion	B cell	17.8	18.1	17.2				5.5	6	6.1
Pinfish	SIRV	57.2	46.4	41.5	99.9	99.9	99.8	20.5	17.9	20.7	36.4	58.3	75
Pinfish	Simulated	18.8	24.1	20.3	94.2	100	100	9.8	7	7.1	84.6	100	100
Pinfish	B cell	18.8	21.7	21.7				7.5	8.2	8.2
FLAIR	SIRV	80.2	79.7	76.4	91.3	99.9	99.9	63.9	59	52.5	52.7	59	65.3
FLAIR	Simulated	57.4	54.9	51.5	98	98.6	98.7	13.3	12.3	11.2	87.1	89.9	92.9
FLAIR	B cell	26.6	26.2	25.9				9.1	9	9.1

## Sheet: Fig2c
Transcript name	Expected counts/molarity	Observed counts (primary)	Observed counts (salmon)	Observed counts (mapq > 0)
ENST00000000233.9	103	101	100.596	100
ENST00000000442.10	3	3	13	3
ENST00000002165.10	11	11	11	11
ENST00000002501.10	10	9	10	7
ENST00000002596.5	28	28	28	28
ENST00000003912.7	18	18	18.748	18
ENST00000005257.6	18	18	18	18
ENST00000005340.9	30	27	0	27
ENST00000005386.7	38	38	38	37
ENST00000006275.8	9	8	0	8
ENST00000006777.10	18	16	0	15
ENST00000007264.6	27	23	29	18
ENST00000007516.7	28	27	28	25
ENST00000010132.6	2	1	0	0
ENST00000011473.6	4	4	4	3
ENST00000011653.8	30	29	30	29
ENST00000011691.4	12	7	13	0
ENST00000013070.10	34	34	34	34
ENST00000014930.8	10	10	10	10
ENST00000016171.5	18	18	18	18
ENST00000019317.8	6	13	0	5
ENST00000023939.8	31	26	35	23
ENST00000025008.9	10	8	0	8
ENST00000028008.9	2	2	50.548	2
ENST00000031146.8	6	6	6	6
ENST00000034275.12	2	3	0	1
ENST00000035307.6	10	10	10	9
ENST00000037243.6	82	80	80.926	76
ENST00000037869.7	11	9	0	9
ENST00000039989.8	56	53	61.249	51
ENST00000040738.9	12	12	12	12
ENST00000046640.7	6	6	6	6
ENST00000052569.10	10	9	0	8
ENST00000053243.5	14	14	14	14
ENST00000053468.3	42	42	42	42
ENST00000053867.7	137	135	137	131
ENST00000054650.8	7	6	7	6
ENST00000054666.10	5	5	5	5
ENST00000054950.3	3	3	3	3
ENST00000055077.7	18	16	20	15
ENST00000060969.5	14	14	11.773	13
ENST00000064724.7	6	6	6	6
ENST00000072644.5	6	6	8	6
ENST00000080059.11	10	10	0	10
ENST00000081029.7	12	11	12	11
ENST00000083182.7	9	9	9	9
ENST00000084795.9	14	5	22.376	4
ENST00000085068.7	12	12	12	12
ENST00000085219.9	20	17	0	16
ENST00000155674.9	2	1	14	1
ENST00000155840.9	6	6	6	6
ENST00000155926.8	7	7	7	6
ENST00000156109.6	14	14	14	14
ENST00000158762.7	82	82	87.49	81
ENST00000158771.8	68	68	68	68
ENST00000159111.8	10	9	0	8
ENST00000160262.9	31	28	32.264	27
ENST00000160740.7	2	2	0	2
ENST00000160827.8	28	24	30.106	20
ENST00000161559.10	6	6	0	6
ENST00000161863.8	3	3	3	3
ENST00000162391.7	2	2	2	2
ENST00000163678.11	2	2	2	2
ENST00000164133.6	10	9	10	9
ENST00000164227.9	10	9	10	9
ENST00000164305.9	4	4	4	4
ENST00000168148.7	2	2	2	2
ENST00000169551.10	11	11	11	11
ENST00000170447.11	10	10	10	10
ENST00000175091.4	61	61	61	61
ENST00000175756.9	17	17	26.374	16
ENST00000176643.10	6	6	0	6
ENST00000176763.9	68	68	68	67
ENST00000177742.7	21	21	0	21
ENST00000179259.5	18	13	17.159	8
ENST00000181796.6	11	11	14.606	9
ENST00000182290.8	6	6	0	6
ENST00000182527.3	6	6	6	6
ENST00000185150.8	18	18	0	16
ENST00000186436.9	3	3	3	3
ENST00000187762.6	1	1	1	1
ENST00000188312.6	18	18	18	16
ENST00000188376.9	28	26	25.367	24
ENST00000189444.10	4	3	4	3
ENST00000192788.5	2	2	6	2
ENST00000193322.7	10	10	10	10
ENST00000194214.9	17	18	19.626	18
ENST00000194530.7	5	5	0	5
ENST00000196061.4	6	6	6	6
ENST00000196551.7	110	50	0	0
ENST00000197268.12	10	9	9.875	9
ENST00000198767.10	6	6	10	6
ENST00000199320.8	24	24	24	24
ENST00000199389.10	40	40	40	40
ENST00000199706.12	34	33	33.102	32
ENST00000199708.2	1	1	1	1
ENST00000199814.8	38	37	38.797	34
ENST00000200453.5	51	51	51	51
ENST00000202816.5	42	41	42	41
ENST00000202834.11	23	18	0	18
ENST00000202917.9	34	35	0	33
ENST00000203166.9	2	2	3.774	2
ENST00000203407.5	240	229	245.85	225
ENST00000203630.9	78	76	77	73
ENST00000204549.8	4	4	4	4
ENST00000204679.8	30	28	29.815	28
ENST00000204726.7	14	9	0	7
ENST00000205402.9	38	35	37	34
ENST00000205636.3	92	92	92	92
ENST00000206020.7	56	54	56	52
ENST00000206380.7	2	2	0	0
ENST00000206423.7	6	6	6	6
ENST00000206474.11	6	6	0	6
ENST00000209873.8	10	10	0	10
ENST00000209884.4	6	6	6	6
ENST00000210313.7	18	18	18	18
ENST00000210444.5	22	21	22	21
ENST00000211287.8	12	12	11.36	12
ENST00000211936.10	10	8	0	8
ENST00000211998.8	4	4	6	4
ENST00000212355.8	10	10	12	9
ENST00000214869.6	14	14	14	14
ENST00000215061.8	10	9	14	8
ENST00000215071.8	52	76	0	12
ENST00000215115.4	7	7	7	7
ENST00000215375.6	28	28	40.356	26
ENST00000215567.9	21	16	38.508	16
ENST00000215574.8	14	13	14	13
ENST00000215587.11	10	11	0	10
ENST00000215631.8	38	38	36.252	38
ENST00000215730.11	24	24	24	24
ENST00000215739.12	4	4	4	4
ENST00000215743.7	6	6	0	6
ENST00000215754.7	230	229	231.557	229
ENST00000215790.11	30	29	12.611	28
ENST00000215794.7	2	2	2	2
ENST00000215829.7	96	95	96	95
ENST00000215906.5	6	6	6	6
ENST00000215909.9	102	101	103.708	98
ENST00000215912.9	56	53	58	51
ENST00000215919.3	12	11	12	11
ENST00000215941.8	6	6	6	6
ENST00000215957.10	10	10	10	10
ENST00000215980.9	12	11	12	11
ENST00000216019.11	28	27	26.593	27
ENST00000216034.5	38	38	38	38
ENST00000216044.9	2	2	2	2
ENST00000216068.8	10	10	10	10
ENST00000216085.11	6	6	6	6
ENST00000216099.12	14	13	14.025	12
ENST00000216115.2	32	32	32	32
ENST00000216117.8	14	14	14	13
ENST00000216129.6	14	14	14	12
ENST00000216146.8	1616	1533	880.828	1400
ENST00000216181.9	72	72	72	72
ENST00000216190.12	92	85	92	81
ENST00000216223.9	30	30	30	30
ENST00000216237.9	14	14	0	14
ENST00000216254.8	28	27	28	26
ENST00000216259.7	6	6	6	6
ENST00000216264.12	28	28	28	28
ENST00000216274.9	2	2	0	2
ENST00000216281.12	106	97	60.358	96
ENST00000216294.4	10	10	10	10
ENST00000216297.6	50	50	52.687	50
ENST00000216330.7	28	34	26.693	25
ENST00000216338.8	66	66	66.905	66
ENST00000216378.2	4	4	4	4
ENST00000216420.11	1	1	1	1
ENST00000216442.11	14	14	14	14
ENST00000216455.8	37	34	7.787	34
ENST00000216479.7	12	12	12	11
ENST00000216484.6	18	18	18	18
ENST00000216487.11	18	18	0	15
ENST00000216489.7	10	10	10	9
ENST00000216520.6	2	2	0	1
ENST00000216554.7	228	223	266.732	213
ENST00000216605.12	18	15	15.031	15
ENST00000216639.7	12	12	12	12
ENST00000216756.10	6	2	1.882	0
ENST00000216797.9	195	184	197	181
ENST00000216840.10	14	12	0	12
ENST00000216877.10	27	23	0	22
ENST00000216968.4	6	6	6	6
ENST00000217109.8	34	34	34	33
ENST00000217131.5	3	3	3	3
ENST00000217133.1	4	5	4.017	4
ENST00000217159.5	4	4	0	4
ENST00000217173.6	3	3	0	3
ENST00000217188.1	6	6	6	6
ENST00000217195.12	5	6	0	4
ENST00000217233.7	30	29	30	28
ENST00000217244.7	10	9	0	8
ENST00000217426.6	7	7	9	5
ENST00000217455.8	2	2	2	2
ENST00000217740.3	30	31	32	30
ENST00000217893.9	58	58	55.236	52
ENST00000217901.9	18	16	2.263	14
ENST00000217909.7	14	14	14	13
ENST00000217958.7	14	14	14	14
ENST00000217971.7	10	9	0	9
ENST00000218056.9	28	26	25.026	25
ENST00000218224.8	2	2	1.377	0
ENST00000218432.9	13	13	13	13
ENST00000218439.8	4	3	0	2
ENST00000218758.9	73	67	23.3	64
ENST00000218981.5	10	10	11.222	10
ENST00000219066.5	21	21	22	21
ENST00000219069.5	4	4	4	4
ENST00000219150.9	138	127	129.279	122
ENST00000219302.7	12	11	14	11
ENST00000219313.8	101	94	112.533	92
ENST00000219320.8	2	2	6	2
ENST00000219345.9	14	13	14	12
ENST00000219400.7	6	6	6	6
ENST00000219476.7	1	1	0	1
ENST00000219548.8	32	30	32.367	28
ENST00000219700.10	2	1	0	0
ENST00000219782.10	6	6	0	6
ENST00000219789.10	20	19	19.83	18
ENST00000219794.10	14	13	0	12
ENST00000219797.8	2	1	0	0
ENST00000220003.13	66	64	70	59
ENST00000220058.8	1	1	1	1
ENST00000220166.9	144	139	143.038	137
ENST00000220325.8	38	38	38	38
ENST00000220429.12	2	2	2	2
ENST00000220496.8	10	10	10.241	10
ENST00000220509.9	10	10	10	10
ENST00000220584.8	46	40	16.864	38
ENST00000220592.9	4	4	4	4
ENST00000220597.4	14	14	14	14
ENST00000220669.9	10	9	7.553	8
ENST00000220751.4	3	3	6	3
ENST00000220763.9	7	7	7	7
ENST00000220822.11	10	10	10	10
ENST00000220849.9	101	92	98.998	88
ENST00000220966.10	10	9	0	8
ENST00000221130.9	10	10	10	10
ENST00000221233.8	18	17	18	17
ENST00000221265.7	30	30	30	30
ENST00000221283.9	42	31	0	28
ENST00000221413.10	6	6	0	6
ENST00000221418.8	182	177	182	175
ENST00000221431.10	2	2	0	2
ENST00000221452.12	10	19	0	1
ENST00000221455.7	7	11	0	10
ENST00000221459.6	4	4	4	4
ENST00000221466.9	172	164	170.831	160
ENST00000221494.9	48	48	48	47
ENST00000221543.9	10	9	12	8
ENST00000221554.12	3	3	0	3
ENST00000221561.12	124	120	181.171	115
ENST00000221566.6	40	40	40	40
ENST00000221573.10	1	1	0	1
ENST00000221770.7	2	2	2	2
ENST00000221784.8	2	3	0	3
ENST00000221801.7	62	58	64.174	58
ENST00000221855.7	122	119	134.847	116
ENST00000221930.5	4	4	4.136	4
ENST00000221954.6	2	2	2	2
ENST00000221975.6	41	32	1.533	28
ENST00000221978.9	142	141	136.336	141
ENST00000222005.6	70	68	90.071	68
ENST00000222008.10	100	95	98	94
ENST00000222120.7	16	16	16	16
ENST00000222190.9	6	6	0	6
ENST00000222214.9	10	8	0	8
ENST00000222254.12	6	21	0	3
ENST00000222266.2	9	9	7.175	9
ENST00000222284.9	12	11	0	11
ENST00000222305.7	6	6	0	6
ENST00000222307.8	42	36	41.407	35
ENST00000222308.8	2	5	38.341	5
ENST00000222345.10	46	46	46	46
ENST00000222388.6	10	10	0	8
ENST00000222402.7	10	10	10	10
ENST00000222462.2	6	6	6	6
ENST00000222511.10	6	6	0	6
ENST00000222584.7	19	18	23	18
ENST00000222597.6	3	3	0	3
ENST00000222673.5	12	10	0	9
ENST00000222800.7	4	4	6.246	4
ENST00000222823.8	6	6	6	6
ENST00000222969.9	10	10	10.13	10
ENST00000223073.6	2	2	2	2
ENST00000223129.8	12	12	12	12
ENST00000223136.4	38	37	32.298	37
ENST00000223145.9	6	6	6	6
ENST00000223210.4	4	4	4	4
ENST00000223321.8	81	69	0	65
ENST00000223336.10	2	2	0	2
ENST00000223357.7	2	2	2	2
ENST00000223368.6	18	16	17.234	16
ENST00000223369.2	10	10	15.335	9
ENST00000223428.8	2	2	2	1
ENST00000223459.10	1	1	1	1
ENST00000223500.8	48	46	46.995	46
ENST00000223641.4	61	60	58.354	54
ENST00000223791.7	6	6	0	6
ENST00000223795.2	4	4	4	4
ENST00000224140.5	38	38	38	38
ENST00000224237.9	68	40	96.162	14
ENST00000224337.9	124	118	124	112
ENST00000224652.10	2	2	0	2
ENST00000224862.7	14	14	0	1
ENST00000224949.8	6	7	10	7
ENST00000224950.7	10	12	0	10
ENST00000225235.4	4	4	4	4
ENST00000225276.9	2	2	2	2
ENST00000225308.12	22	21	0	19
ENST00000225388.8	10	10	10	10
ENST00000225430.8	592	530	174.123	498
ENST00000225538.3	3	4	0	3
ENST00000225573.4	10	9	10	9
ENST00000225577.8	4	4	9	4
ENST00000225603.8	3	3	3	3
ENST00000225696.8	6	7	0	6
ENST00000225698.8	66	64	66	62
ENST00000225719.8	4	4	4	4
ENST00000225726.9	12	11	17	11
ENST00000225728.7	6	6	4.014	6
ENST00000225737.10	10	10	10	10
ENST00000225777.7	303	262	160.822	240
ENST00000225792.9	366	347	289.852	321
ENST00000225916.9	3	3	0	3
ENST00000225927.6	4	4	4	4
ENST00000225941.5	60	58	66	53
ENST00000225983.10	10	10	0	9
ENST00000226004.7	10	9	10	8
ENST00000226225.6	2	2	2	2
ENST00000226299.8	38	37	0	23
ENST00000226319.10	5	4	0	4
ENST00000226413.4	2	2	2	2
ENST00000226574.8	4	4	0	4
ENST00000226578.8	3	3	0	3
ENST00000226796.6	2	2	2	2
ENST00000226798.8	46	45	45.662	45
ENST00000227214.10	6	5	11	5
ENST00000227471.6	65	65	65	64
ENST00000227503.13	2	2	8.393	2
ENST00000227520.9	10	10	10	10
ENST00000227525.7	64	59	69	53
ENST00000227618.8	7	7	0	7
ENST00000227752.7	42	34	44	28
ENST00000227758.6	9	8	9	7
ENST00000228027.11	10	10	0	9
ENST00000228136.8	247	247	249	247
ENST00000228140.6	6	6	6	6
ENST00000228264.10	4	4	0	4
ENST00000228284.7	12	12	0	12
ENST00000228306.8	26	31	185.873	21
ENST00000228345.9	2	2	0	2
ENST00000228434.7	120	118	118.952	118
ENST00000228506.7	20	20	20	20
ENST00000228740.6	64	59	66	55
ENST00000228825.11	241	241	241.484	240
ENST00000228827.7	12	11	14	10
ENST00000228865.2	2	2	2	2
ENST00000228872.8	9	9	9	9
ENST00000228918.8	14	13	14	13
ENST00000228945.8	886	842	843.437	811
ENST00000229195.7	12	12	0	11
ENST00000229201.4	1	1	7	1
ENST00000229238.4	64	64	64.61	63
ENST00000229239.9	528	503	569.348	493
ENST00000229266.7	24	24	0	22
ENST00000229268.12	20	20	0	19
ENST00000229270.8	219	336	223.878	194
ENST00000229281.5	7	6	7	6
ENST00000229314.9	6	6	8	6
ENST00000229329.6	32	32	32	31
ENST00000229335.10	4	4	4	4
ENST00000229340.9	24	24	23.922	24
ENST00000229379.2	116	113	113.761	113
ENST00000229390.7	144	143	143.652	141
ENST00000229402.3	12	12	12	12
ENST00000229405.8	2	2	2.17	2
ENST00000229416.10	2	2	0	2
ENST00000229465.10	24	24	24	24
ENST00000229563.5	14	13	32	12
ENST00000229570.9	14	10	16	3
ENST00000229595.5	19	19	19	19
ENST00000229794.8	4	4	4	4
ENST00000230050.3	201	199	191.918	198
ENST00000230053.10	2	2	0	2
ENST00000230323.8	42	38	6.785	36
ENST00000230431.10	32	31	11.646	31
ENST00000230461.10	10	10	10	10
ENST00000230640.9	6	6	6	6
ENST00000230895.10	34	34	34	34
ENST00000231061.8	28	27	28	27
ENST00000231198.11	10	10	10	10
ENST00000231238.9	64	57	0	53
ENST00000231461.9	14	14	14	14
ENST00000231498.7	1	1	1	1
ENST00000231509.7	4	5	0	4
ENST00000231572.7	6	6	0	6
ENST00000231948.8	70	51	0	32
ENST00000232165.7	10	8	12	8
ENST00000232519.9	4	4	3.715	4
ENST00000232564.7	2	2	2	2
ENST00000232854.8	1	1	0	1
ENST00000232905.3	36	37	37	37
ENST00000233025.11	42	25	22.954	0
ENST00000233047.8	4	4	4	4
ENST00000233055.8	14	14	14	14
ENST00000233057.8	2	4	3.272	2
ENST00000233084.7	14	10	22	5
ENST00000233099.5	20	20	20	20
ENST00000233114.12	36	33	34.653	32
ENST00000233121.6	4	4	0	4
ENST00000233143.5	813	805	805	805
ENST00000233146.6	17	14	0	14
ENST00000233154.8	1	1	0	1
ENST00000233190.10	22	22	22	22
ENST00000233202.10	12	12	12	11
ENST00000233336.6	1	1	1	1
ENST00000233379.8	6	6	7.29	6
ENST00000233468.4	87	87	87	87
ENST00000233557.7	19	18	21	17
ENST00000233573.6	2	1	0	0
ENST00000233575.6	106	96	110.986	94
ENST00000233609.8	40	52	0	50
ENST00000233612.8	2	2	0	2
ENST00000233615.6	9	9	9.922	9
ENST00000233616.8	5	5	0	4
ENST00000233668.9	14	12	14	12
ENST00000233741.8	12	12	12	12
ENST00000233836.5	4	4	4	4
ENST00000233838.8	10	10	10	10
ENST00000233893.9	48	48	51.022	48
ENST00000234038.10	38	38	54.036	38
ENST00000234040.8	10	6	0	3
ENST00000234091.8	28	44	59.342	28
ENST00000234111.8	18	18	20	18
ENST00000234115.10	10	10	0	8
ENST00000234160.4	34	33	34	32
ENST00000234170.9	12	13	0	10
ENST00000234179.6	2	4	16	0
ENST00000234296.6	10	10	10.602	10
ENST00000234301.2	11	4	0	0
ENST00000234313.7	168	168	168	168
ENST00000234420.9	3	3	4	3
ENST00000234453.9	5	5	5	5
ENST00000234590.8	192	180	170.925	168
ENST00000234677.6	56	53	67.973	50
ENST00000234827.5	6	6	6	6
ENST00000234831.9	214	214	222.471	214
ENST00000234875.8	78	78	78.627	78
ENST00000235090.9	68	67	68	67
ENST00000235180.4	2	1	2	0
ENST00000235307.6	7	7	7	7
ENST00000235310.7	14	15	20	14
ENST00000235329.9	2	2	0	2
ENST00000235332.5	21	21	22.842	21
ENST00000235372.11	18	18	22.425	18
ENST00000235382.6	82	81	81	81
ENST00000235521.4	10	9	10	9
ENST00000235835.7	21	21	21	21
ENST00000235878.5	2	2	2	2
ENST00000235932.8	8	6	0	6
ENST00000236051.2	11	9	10	9
ENST00000236067.8	1	3	0	1
ENST00000236147.4	623	615	644	599
ENST00000236166.4	2	2	2	2
ENST00000236192.11	10	10	10	10
ENST00000236273.8	46	45	46	45
ENST00000236342.11	10	8	10	7
ENST00000236937.13	4	4	0	4
ENST00000236938.10	96	88	59.718	85
ENST00000236957.9	14	16	0	14
ENST00000236980.10	20	20	22	20
ENST00000237177.10	14	12	0	12
ENST00000237264.8	28	28	28	28
ENST00000237289.8	1	1	0	1
ENST00000237380.11	68	68	68	68
ENST00000237500.9	194	182	208.795	181
ENST00000237654.8	155	155	155	155
ENST00000237822.7	4	4	0	4
ENST00000237858.10	7	7	7	7
ENST00000237937.7	5	6	6.65	5
ENST00000238081.7	96	79	116	55
ENST00000238112.7	23	22	22.028	21
ENST00000238146.8	6	6	6	6
ENST00000238156.7	5	5	5	5
ENST00000238256.7	14	10	4.881	5
ENST00000238341.9	5	8	53.8	0
ENST00000238477.5	2	2	2	2
ENST00000238618.7	14	12	14	12
ENST00000238628.10	2	2	3.438	2
ENST00000238721.8	7	8	10.557	7
ENST00000238738.8	3	3	3	3
ENST00000238788.13	7	6	0	6
ENST00000238789.9	10	10	11	9
ENST00000238831.8	38	38	38	38
ENST00000238855.11	18	15	0	15
ENST00000238856.8	2	4	24	2
ENST00000238892.3	18	17	18	17
ENST00000238961.8	2	2	2	2
ENST00000239007.11	14	13	14	13
ENST00000239374.7	2	2	2	2
ENST00000239666.8	18	18	18	18
ENST00000239878.8	32	32	32	32
ENST00000239882.6	14	13	0	13
ENST00000239891.3	38	36	38	34
ENST00000239940.11	2	2	2	2
ENST00000239944.6	38	17	39	3
ENST00000240055.7	20	20	20	20
ENST00000240079.10	20	17	0	16
ENST00000240123.11	1	1	1	1
ENST00000240139.9	16	16	0	14
ENST00000240185.7	30	31	33.463	30
ENST00000240285.9	4	4	4	4
ENST00000240304.5	23	22	18.177	21
ENST00000240333.10	10	10	10	10
ENST00000240618.10	4	2	12.012	0
ENST00000240727.10	5	5	5	5
ENST00000240851.8	12	10	0	9
ENST00000241041.7	3	4	4.761	3
ENST00000241052.4	166	165	166.981	164
ENST00000241337.8	1	1	0	1
ENST00000241393.3	19	17	19.329	15
ENST00000241416.11	2	2	0	2
ENST00000241436.8	2	2	2	2
ENST00000241502.8	52	52	52.675	52
ENST00000241527.10	3	7	0	0
ENST00000241600.9	6	1	6	0
ENST00000241704.7	20	20	0	19
ENST00000242257.12	18	6	0	4
ENST00000242285.10	2	0	16	0
ENST00000242351.9	64	66	103.999	63
ENST00000242505.10	2	2	2	2
ENST00000242592.8	10	10	10	9
ENST00000242607.12	198	177	115.206	169
ENST00000242719.3	13	13	13	13
ENST00000242783.10	4	7	0	3
ENST00000243040.10	5	6	18.714	5
ENST00000243045.9	14	14	14	14
ENST00000243167.8	2	2	2	2
ENST00000243326.9	12	12	18	12
ENST00000243344.7	6	6	6	6
ENST00000243346.9	56	56	56	56
ENST00000243440.1	6	6	6	6
ENST00000243498.9	18	15	17.484	14
ENST00000243501.9	6	6	6	6
ENST00000243563.7	42	42	42	42
ENST00000243583.10	2	2	2	2
ENST00000243776.10	4	4	4	4
ENST00000243903.5	1	1	1	1
ENST00000243997.7	216	215	215.983	215
ENST00000244007.7	1	1	0	1
ENST00000244020.4	312	308	311	308
ENST00000244040.3	9	9	9	9
ENST00000244051.2	12	12	12	12
ENST00000244061.5	28	26	0	22
ENST00000244217.5	5	5	5	5
ENST00000244221.8	10	10	10	10
ENST00000244227.7	50	49	57	48
ENST00000244230.6	14	14	13.74	13
ENST00000244333.3	4	4	4	4
ENST00000244426.10	18	18	36	16
ENST00000244496.5	7	7	7	7
ENST00000244519.6	6	6	6	6
ENST00000244534.6	10	10	10	10
ENST00000244709.8	4	4	4	4
ENST00000244711.3	40	40	40	40
ENST00000244741.9	14	11	0	11
ENST00000244745.2	14	14	14	14
ENST00000244763.8	192	192	202	190
ENST00000244769.8	4	4	0	4
ENST00000244777.6	5	5	2.856	4
ENST00000244815.9	58	59	64.528	52
ENST00000244869.2	2	2	2	2
ENST00000245046.6	38	38	38	38
ENST00000245105.7	6	5	6	5
ENST00000245157.9	1	1	0	1
ENST00000245206.9	17	17	17.666	17
ENST00000245304.4	4	4	4	4
ENST00000245414.8	37	37	37	37
ENST00000245441.9	2	2	0	2
ENST00000245448.10	3	4	7.387	3
ENST00000245457.5	28	28	28	28
ENST00000245458.10	91	84	77.248	84
ENST00000245539.10	40	38	40	37
ENST00000245543.5	4	4	4	4
ENST00000245544.8	14	13	0	12
ENST00000245552.6	10	10	10	10
ENST00000245564.6	28	26	30	23
ENST00000245615.5	15	14	0	13
ENST00000245787.8	14	11	14	11
ENST00000245796.10	12	11	11.608	11
ENST00000245812.7	12	12	12	12
ENST00000245816.8	28	28	28	28
ENST00000245865.9	1	2	0	1
ENST00000246006.4	4	4	4	4
ENST00000246024.6	62	62	62	62
ENST00000246071.7	40	38	44	36
ENST00000246115.4	14	14	14	14
ENST00000246117.8	14	13	14	13
ENST00000246151.8	40	40	40	40
ENST00000246194.7	88	86	86.139	83
ENST00000246337.8	20	19	20	19
ENST00000246532.5	71	69	69.884	68
ENST00000246533.7	14	12	14.315	12
ENST00000246535.3	14	13	14	13
ENST00000246548.8	14	14	17	13
ENST00000246551.8	70	71	69.167	71
ENST00000246657.2	795	746	799	716
ENST00000246747.8	64	64	63.919	64
ENST00000246792.3	14	14	14.916	14
ENST00000246802.9	177	171	107.063	165
ENST00000246868.6	38	35	0	34
ENST00000246957.9	18	16	0	15
ENST00000247020.8	4	4	4	4
ENST00000247026.9	14	12	0	12
ENST00000247153.7	68	76	32.519	56
ENST00000247225.6	14	14	14	14
ENST00000247226.12	6	6	6	6
ENST00000247461.8	48	44	0	32
ENST00000247584.6	3	1	5	0
ENST00000247655.3	176	173	180.65	171
ENST00000247665.11	28	27	26.082	26
ENST00000247815.8	4	4	4	4
ENST00000247833.11	2	2	2	2
ENST00000247866.8	144	136	141.17	130
ENST00000247956.10	2	2	0	2
ENST00000247970.8	86	76	81.729	65
ENST00000247977.8	4	5	0	4
ENST00000248071.5	52	52	52	52
ENST00000248089.7	10	10	0	9
ENST00000248098.7	5	5	8	4
ENST00000248114.6	3	3	3	3
ENST00000248139.7	4	4	0	4
ENST00000248244.5	6	6	6	6
ENST00000248248.7	10	10	10	10
ENST00000248306.7	6	6	6	6
ENST00000248342.8	41	38	36.462	38
ENST00000248378.5	7	6	0	6
ENST00000248437.8	28	28	28	23
ENST00000248444.9	2	2	2	2
ENST00000248450.8	52	50	0	49
ENST00000248451.7	22	21	21.698	21
ENST00000248550.7	2	0	0	0
ENST00000248553.6	34	34	32.85	33
ENST00000248564.5	5	5	5	5
ENST00000248566.3	32	32	32	32
ENST00000248594.10	10	10	10	10
ENST00000248598.5	140	139	139	139
ENST00000248600.5	4	5	0	5
ENST00000248879.7	46	46	46	44
ENST00000248899.10	76	77	31.941	75
ENST00000248901.10	30	29	30	28
ENST00000248929.13	22	20	0	20
ENST00000248948.3	45	44	45	44
ENST00000248958.4	34	34	34	34
ENST00000249014.4	2	2	2	2
ENST00000249064.8	10	10	0	9
ENST00000249066.10	34	42	0	29
ENST00000249071.10	330	328	330	328
ENST00000249269.8	22	22	38.394	21
ENST00000249299.6	10	10	10	10
ENST00000249356.3	20	20	20	20
ENST00000249364.8	14	14	15	13
ENST00000249396.11	14	12	0	12
ENST00000249442.10	6	6	6	6
ENST00000249636.10	88	87	89.781	86
ENST00000249647.7	41	40	23.271	40
ENST00000249776.12	1	3	0	1
ENST00000249786.8	287	267	330.904	241
ENST00000249806.9	4	4	4	4
ENST00000249837.7	6	6	0	5
ENST00000249861.8	2	2	2	2
ENST00000249910.5	21	20	30.409	20
ENST00000249923.7	18	16	0	14
ENST00000250018.6	12	12	12	12
ENST00000250101.9	18	18	19.986	17
ENST00000250113.11	6	6	6	6
ENST00000250237.9	20	19	1.818	19
ENST00000250405.9	1	1	1	1
ENST00000250454.7	60	60	60	60
ENST00000250489.8	14	13	13.918	13
ENST00000250495.9	138	134	145.444	134
ENST00000250559.13	64	65	71.78	64
ENST00000250896.7	9	8	0	8
ENST00000250916.5	5	5	5	5
ENST00000250937.7	1	2	14.28	1
ENST00000250974.9	2	2	2	2
ENST00000251089.6	4	4	4	4
ENST00000251101.11	4	4	4	4
ENST00000251143.9	6	9	0	3
ENST00000251166.8	56	46	15.167	44
ENST00000251343.9	2	2	2	2
ENST00000251363.9	6	6	6	6
ENST00000251377.7	1	0	0	0
ENST00000251412.7	2	2	2	2
ENST00000251453.7	130	126	129.471	124
ENST00000251473.9	2	2	0	2
ENST00000251507.8	102	55	56.862	55
ENST00000251547.9	2	3	0	0
ENST00000251607.10	10	9	12.864	9
ENST00000251636.9	4	4	0	4
ENST00000251642.7	6	6	6	6
ENST00000251775.8	28	27	28	27
ENST00000251810.7	4	4	4	4
ENST00000251849.8	12	12	0	12
ENST00000251871.7	10	10	10	10
ENST00000251968.3	64	64	63.277	63
ENST00000252032.9	4	4	4	4
ENST00000252050.8	10	10	0	9
ENST00000252102.8	24	24	50.361	24
ENST00000252108.7	9	8	0	8
ENST00000252136.11	12	11	0	10
ENST00000252211.6	6	5	6	4
ENST00000252268.8	10	11	15.407	10
ENST00000252288.6	5	5	5	5
ENST00000252445.7	19	14	25	11
ENST00000252487.9	10	12	25.593	8
ENST00000252590.8	2	2	2	2
ENST00000252594.10	11	9	0	9
ENST00000252599.8	64	62	71.56	60
ENST00000252602.1	75	74	74.723	74
ENST00000252622.14	23	22	0	20
ENST00000252711.6	19	19	19	19
ENST00000252725.9	407	385	407.826	341
ENST00000252744.5	4	4	4	4
ENST00000252799.3	2	2	0	2
ENST00000252816.10	10	8	0	8
ENST00000252934.9	45	41	11.119	38
ENST00000252992.8	4	4	0	4
ENST00000253023.7	7	7	7	7
ENST00000253024.9	4	4	0	4
ENST00000253031.6	28	26	28	25
ENST00000253039.8	194	194	194	194
ENST00000253047.6	62	62	62	62
ENST00000253048.9	2	2	0	2
ENST00000253099.10	9	7	12	7
ENST00000253107.11	46	40	12.101	36
ENST00000253108.8	134	131	133	129
ENST00000253110.15	12	11	0	11
ENST00000253115.6	14	14	14	13
ENST00000253237.9	52	52	52	52
ENST00000253247.8	12	12	12	12
ENST00000253270.11	4	4	4	4
ENST00000253329.2	30	30	30	30
ENST00000253413.9	32	32	32	31
ENST00000253577.7	2	2	0	1
ENST00000253669.9	14	13	0	13
ENST00000253673.5	3	3	0	3
ENST00000253692.11	3	2	3.329	2
ENST00000253693.6	6	6	6.224	6
ENST00000253788.9	137	119	136.767	110
ENST00000253794.6	18	18	18	18
ENST00000253811.10	2	2	0	2
ENST00000253814.5	19	18	19	17
ENST00000253861.4	8	6	7.064	6
ENST00000253928.13	2	2	0	1
ENST00000254037.6	4	4	4	4
ENST00000254090.8	2	2	3	2
ENST00000254108.11	14	15	25	14
ENST00000254109.9	2	2	2	2
ENST00000254190.3	2	2	2	2
ENST00000254193.10	7	7	7.193	7
ENST00000254235.7	6	2	6	0
ENST00000254250.7	18	16	18	16
ENST00000254337.10	12	12	12	12
ENST00000254436.7	14	14	14	14
ENST00000254480.9	10	10	10	10
ENST00000254508.6	10	10	10	9
ENST00000254521.7	5	5	4.888	5
ENST00000254528.3	7	7	7	7
ENST00000254584.6	6	6	6	6
ENST00000254616.10	18	18	18	18
ENST00000254624.9	4	4	0	4
ENST00000254630.11	68	68	68	68
ENST00000254654.7	18	17	14.446	15
ENST00000254663.10	2	2	2	2
ENST00000254667.7	10	11	0	8
ENST00000254695.12	2	2	0	2
ENST00000254718.8	12	11	12	11
ENST00000254719.9	86	84	86	83
ENST00000254742.6	18	18	18	18
ENST00000254759.7	4	4	0	4
ENST00000254799.10	10	10	12	10
ENST00000254801.8	38	45	0	16
ENST00000254803.3	2	2	2	2
ENST00000254806.7	40	27	0	16
ENST00000254810.8	1575	1569	1592.39	1567
ENST00000254821.10	3	3	0	3
ENST00000254846.9	20	18	20	18
ENST00000254908.10	18	18	18	18
ENST00000254928.9	18	15	18	15
ENST00000254940.9	10	9	9	9
ENST00000255078.7	6	6	6	6
ENST00000255082.7	2	2	2	2
ENST00000255108.7	10	9	0	8
ENST00000255174.2	20	18	22	17
ENST00000255194.10	42	41	42	39
ENST00000255198.2	2	2	2	2
ENST00000255304.8	3	3	3	3
ENST00000255389.9	12	10	12	10
ENST00000255390.9	18	18	18	18
ENST00000255432.11	3	2	0	1
ENST00000255559.7	33	26	38	23
ENST00000255622.10	4	5	0	5
ENST00000255631.9	18	17	5.796	16
ENST00000255641.12	18	18	18	18
ENST00000255688.7	40	36	0	34
ENST00000255759.10	14	13	14	13
ENST00000255764.3	120	119	120	119
ENST00000255784.5	4	4	4	4
ENST00000255945.3	59	59	59	56
ENST00000255977.6	9	9	9.786	8
ENST00000256015.4	413	413	413	413
ENST00000256079.8	1	1	1	1
ENST00000256151.7	4	4	4	4
ENST00000256216.10	32	29	0	27
ENST00000256255.10	97	89	0	82
ENST00000256319.6	20	20	20	20
ENST00000256379.9	1	1	1	1
ENST00000256412.8	2	2	3	2
ENST00000256442.9	4	4	4	4
ENST00000256443.7	12	12	12	10
ENST00000256460.7	4	4	4	4
ENST00000256544.7	2	2	2	2
ENST00000256545.8	50	49	50	49
ENST00000256644.8	8	19	0	6
ENST00000256646.6	3	3	3	3
ENST00000256707.7	5	5	0	5
ENST00000256722.9	2	2	2	2
ENST00000256854.9	24	24	24	24
ENST00000256935.12	9	10	21.934	7
ENST00000257177.8	2	2	12	1
ENST00000257181.9	21	21	21	21
ENST00000257189.4	3	3	3	3
ENST00000257245.8	14	14	14	14
ENST00000257247.11	4	4	4	4
ENST00000257262.12	17	17	10.336	17
ENST00000257347.8	10	11	12	10
ENST00000257430.8	2	1	0	1
ENST00000257497.10	105	98	85.601	91
ENST00000257527.8	251	244	250.846	240
ENST00000257548.9	10	10	10	10
ENST00000257570.9	2	2	4	2
ENST00000257572.5	12	12	12	12
ENST00000257604.9	6	5	6	5
ENST00000257637.7	11	10	13.898	2
ENST00000257659.12	2	2	0	2
ENST00000257663.3	28	28	28	28
ENST00000257694.12	3	3	0	2
ENST00000257696.4	10	9	10	9
ENST00000257789.4	4	4	0	4
ENST00000257829.7	10	8	11	8
ENST00000257857.8	102	95	101.027	94
ENST00000257897.7	2	2	2	2
ENST00000257910.7	22	21	21.198	21
ENST00000257940.6	2	2	2	2
ENST00000257966.12	38	33	33.563	29
ENST00000258052.7	10	10	10	10
ENST00000258083.2	2	2	2	2
ENST00000258091.9	64	58	88	50
ENST00000258105.7	38	38	40.054	37
ENST00000258149.9	6	7	15	6
ENST00000258169.8	14	14	14	14
ENST00000258198.6	10	10	10	10
ENST00000258301.5	6	6	0	6
ENST00000258317.6	2	3	0	2
ENST00000258341.4	3	3	3	3
ENST00000258382.9	38	33	8.319	32
ENST00000258383.3	32	32	32	32
ENST00000258390.11	18	14	28	9
ENST00000258412.7	38	32	0	27
ENST00000258415.8	10	10	10.397	10
ENST00000258416.7	46	46	45.277	45
ENST00000258418.9	12	12	12	12
ENST00000258424.2	189	185	188.568	185
ENST00000258428.7	2	2	0	2
ENST00000258436.9	4	4	4	4
ENST00000258439.7	5	5	6	5
ENST00000258455.7	7	7	7	7
ENST00000258459.11	17	16	47.428	16
ENST00000258526.8	2	2	2	2
ENST00000258607.9	3	3	3.808	3
ENST00000258648.6	120	117	120	116
ENST00000258672.9	10	9	10	8
ENST00000258704.3	9	9	9.816	9
ENST00000258711.7	9	11	10.255	9
ENST00000258739.8	24	24	24	24
ENST00000258742.9	2	2	0	2
ENST00000258761.7	6	7	0	6
ENST00000258770.7	23	20	0	17
ENST00000258774.9	10	10	10	9
ENST00000258787.11	14	14	0	12
ENST00000258821.7	6	6	6	6
ENST00000258886.12	6	6	6	6
ENST00000258947.7	14	13	14	13
ENST00000258955.6	6	6	6	6
ENST00000258960.6	2	1	2	0
ENST00000258962.4	6	6	1.101	6
ENST00000259021.8	28	28	30	28
ENST00000259037.7	7	6	6.818	6
ENST00000259050.8	18	18	22.182	18
ENST00000259053.5	2	1	2	1
ENST00000259075.6	28	24	48	21
ENST00000259089.8	294	285	312.635	278
ENST00000259199.8	12	14	27.22	11
ENST00000259229.6	28	29	0	25
ENST00000259238.8	6	5	0	5
ENST00000259239.7	20	19	19.718	19
ENST00000259253.10	6	6	6	6
ENST00000259254.8	62	59	59.296	57
ENST00000259324.5	6	6	0	6
ENST00000259339.6	6	6	6	6
ENST00000259396.8	2	2	2	2
ENST00000259457.7	100	101	101	99
ENST00000259467.8	14	14	14	14
ENST00000259477.6	9	3	8	0
ENST00000259512.8	34	34	34	34
ENST00000259569.5	5	5	5	5
ENST00000259608.7	30	31	10.51	28
ENST00000259632.11	17	17	12.933	17
ENST00000259667.5	10	9	10	9
ENST00000259698.8	12	18	0	6
ENST00000259711.10	1	1	0	1
ENST00000259803.7	2	2	2	2
ENST00000259808.8	4	5	0	4
ENST00000259939.3	36	36	36	36
ENST00000259963.3	7	7	7	7
ENST00000259989.6	20	20	20	20
ENST00000260045.7	3	3	0	3
ENST00000260047.10	1	1	1	1
ENST00000260054.8	10	10	0	10
ENST00000260102.8	24	23	24	21
ENST00000260130.8	50	43	0	37
ENST00000260247.9	4	4	2.483	4
ENST00000260324.11	32	30	34	29
ENST00000260327.8	18	16	18	16
ENST00000260356.5	6	6	6	6
ENST00000260372.7	2	2	2	2
ENST00000260379.10	344	344	345.343	344
ENST00000260402.7	14	12	0	11
ENST00000260443.8	84	84	84	84
ENST00000260447.5	30	28	29.759	27
ENST00000260502.10	2	2	2	2
ENST00000260508.8	2	3	0	2
ENST00000260600.9	2	2	0	2
ENST00000260641.9	46	44	48	43
ENST00000260643.6	30	28	0	24
ENST00000260665.11	2	2	2.455	2
ENST00000260746.5	27	27	27	27
ENST00000260753.8	4	4	8	4
ENST00000260762.10	7	5	0	3
ENST00000260810.9	2	2	2	2
ENST00000260818.10	18	18	20	18
ENST00000260952.8	18	18	0	17
ENST00000260953.9	3	4	3.97	3
ENST00000260956.8	44	45	42.156	38
ENST00000260970.7	39	42	49.139	39
ENST00000261070.6	20	20	19.919	20
ENST00000261167.6	48	48	48	48
ENST00000261168.8	12	9	0	8
ENST00000261200.8	14	13	14	13
ENST00000261211.7	6	6	9.67	6
ENST00000261226.8	10	10	12	9
ENST00000261233.8	10	10	10	10
ENST00000261234.10	1	1	0	1
ENST00000261245.8	1	1	1	1
ENST00000261247.13	14	12	0	12
ENST00000261249.6	4	4	4	4
ENST00000261254.7	13	13	13	13
ENST00000261263.4	6	6	6	6
ENST00000261267.6	4753	4727	4814	4716
ENST00000261302.9	2	1	0	0
ENST00000261303.12	64	64	63.621	62
ENST00000261308.9	3	3	0	3
ENST00000261332.10	4	2	0	2
ENST00000261336.6	2	2	2	2
ENST00000261340.11	6	6	6	6
ENST00000261353.8	48	34	0	30
ENST00000261366.9	12	12	12	12
ENST00000261396.5	6	6	6	6
ENST00000261401.7	14	11	29	9
ENST00000261413.9	14	14	0	14
ENST00000261416.11	46	44	46	40
ENST00000261435.10	4	4	6	4
ENST00000261438.9	18	18	18	18
ENST00000261439.8	1	1	1.241	1
ENST00000261441.9	14	13	0	3
ENST00000261443.9	5	5	0	2
ENST00000261455.8	12	12	13.046	11
ENST00000261461.6	5	5	5	5
ENST00000261464.9	7	5	3.5	0
ENST00000261483.4	5	5	5	5
ENST00000261497.8	18	17	0	16
ENST00000261530.11	2	2	0.001	2
ENST00000261558.7	4	4	4.121	4
ENST00000261560.9	10	10	10	10
ENST00000261574.9	10	10	10	10
ENST00000261593.7	10	10	10	10
ENST00000261596.8	12	12	12	12
ENST00000261597.8	4	4	4	4
ENST00000261609.11	14	14	14	13
ENST00000261623.7	296	295	295.881	293
ENST00000261636.12	32	30	32	30
ENST00000261647.9	2	2	0	2
ENST00000261651.6	5	5	5	5
ENST00000261652.6	76	76	89.924	75
ENST00000261658.6	12	12	16	12
ENST00000261700.7	50	50	50	50
ENST00000261712.7	62	61	89	61
ENST00000261721.8	1	1	1	1
ENST00000261733.6	92	92	92	92
ENST00000261735.3	193	187	213	184
ENST00000261739.8	10	10	10	9
ENST00000261741.9	6	6	7.321	6
ENST00000261745.8	5	5	4.49	5
ENST00000261749.10	18	17	20	16
ENST00000261772.12	12	12	12	12
ENST00000261789.8	6	6	0	6
ENST00000261799.8	4	4	4	4
ENST00000261813.8	31	30	31	30
ENST00000261819.7	64	64	0	63
ENST00000261837.11	32	31	38	31
ENST00000261847.7	21	24	70.42	18
ENST00000261866.11	6	7	0	6
ENST00000261875.9	2	2	4	2
ENST00000261879.9	16	16	16.246	16
ENST00000261884.7	18	17	18	17
ENST00000261890.6	12	12	12	12
ENST00000261893.8	4	4	4	4
ENST00000261947.4	6	6	0	5
ENST00000261951.8	4	3	4	3
ENST00000261965.7	2	2	2	2
ENST00000261973.11	14	13	14	13
ENST00000262013.11	1	1	0	1
ENST00000262033.10	106	100	106.927	98
ENST00000262039.8	10	4	0	3
ENST00000262043.7	4	4	0	4
ENST00000262051.11	10	9	10	9
ENST00000262053.7	10	9	9	9
ENST00000262059.8	4	4	4	4
ENST00000262061.6	84	81	84	80
ENST00000262065.7	10	10	10	10
ENST00000262067.4	10	10	10	10
ENST00000262093.9	10	11	12	10
ENST00000262096.12	24	24	24	24
ENST00000262097.10	148	136	39.578	130
ENST00000262109.7	30	30	30	30
ENST00000262124.15	5	5	5	4
ENST00000262126.8	155	151	165.344	133
ENST00000262133.10	10	10	10	9
ENST00000262144.10	4	4	4	4
ENST00000262160.10	48	46	60	44
ENST00000262177.8	14	14	14.548	13
ENST00000262187.9	46	45	46	45
ENST00000262189.10	5	6	0.002	0
ENST00000262198.8	2	2	2	2
ENST00000262210.9	14	14	18	14
ENST00000262213.6	88	83	88	76
ENST00000262238.8	40	40	40	40
ENST00000262244.5	2	2	2	2
ENST00000262262.4	7	7	7	6
ENST00000262265.9	18	18	17.89	16
ENST00000262288.7	28	27	0	22
ENST00000262291.8	66	66	66	63
ENST00000262294.11	2	2	0	2
ENST00000262302.13	6	6	4.82	6
ENST00000262306.11	11	12	9.63	11
ENST00000262319.10	10	10	10	10
ENST00000262346.6	2	2	7	2
ENST00000262367.9	1	1	3	1
ENST00000262415.7	14	14	16	13
ENST00000262424.9	4	4	4	4
ENST00000262428.4	261	244	124.201	236
ENST00000262432.12	10	9	10	8
ENST00000262455.6	48	47	47	47
ENST00000262461.6	14	14	14	14
ENST00000262482.10	34	33	34.4	31
ENST00000262498.7	6	6	6	6
ENST00000262519.12	2	2	2	2
ENST00000262544.6	14	15	52	13
ENST00000262554.6	24	24	24	24
ENST00000262570.9	55	52	0	51
ENST00000262577.5	38	37	37	37
ENST00000262605.8	2	1	2	1
ENST00000262613.9	209	210	213	202
ENST00000262644.8	2	2	2	2
ENST00000262646.11	33	33	35	33
ENST00000262651.3	30	28	0	26
ENST00000262662.5	1	1	1	1
ENST00000262676.9	5	5	5	5
ENST00000262710.5	6	6	0	6
ENST00000262715.9	2	2	2	2
ENST00000262746.5	34	38	90.809	32
ENST00000262809.8	10	11	20	8
ENST00000262815.12	10	10	10	9
ENST00000262854.10	4	4	0.001	1
ENST00000262866.8	14	13	14	13
ENST00000262888.7	110	105	116	101
ENST00000262890.7	6	6	2.005	5
ENST00000262932.4	6	6	6	6
ENST00000262940.11	32	32	39.197	30
ENST00000262942.9	38	35	0	35
ENST00000262947.7	24	24	24	24
ENST00000262948.9	34	33	17.015	31
ENST00000262960.13	2	2	4	2
ENST00000262962.11	18	18	18	18
ENST00000262965.9	2	1	0	0
ENST00000262995.8	2	2	2	2
ENST00000263012.10	2	1	0	1
ENST00000263026.9	2	2	2	2
ENST00000263036.9	2	2	0	2
ENST00000263056.5	6	6	10.671	6
ENST00000263062.8	10	10	10	10
ENST00000263083.10	18	17	18	17
ENST00000263088.10	4	4	0	4
ENST00000263097.8	120	117	0	112
ENST00000263121.11	84	85	0	77
ENST00000263168.3	156	155	156	155
ENST00000263202.14	58	57	57.723	57
ENST00000263205.11	2	2	0	2
ENST00000263212.9	6	6	6	6
ENST00000263238.6	174	174	173.954	173
ENST00000263239.6	38	38	38	37
ENST00000263246.7	14	14	14	13
ENST00000263256.6	2	2	2	2
ENST00000263274.11	6	6	0	6
ENST00000263285.10	4	4	0	4
ENST00000263346.12	14	14	35	14
ENST00000263347.11	21	21	0	17
ENST00000263372.4	14	14	14	14
ENST00000263382.7	3	3	3	3
ENST00000263383.7	32	30	0	27
ENST00000263384.11	110	109	110	107
ENST00000263390.7	3	3	3	3
ENST00000263398.10	28	27	27.657	27
ENST00000263468.12	10	10	10	10
ENST00000263512.5	10	9	0	9
ENST00000263549.7	18	18	20	17
ENST00000263552.10	4	4	0	4
ENST00000263559.10	28	16	50	0
ENST00000263574.9	18	18	0	17
ENST00000263620.7	41	41	41	41
ENST00000263629.8	12	12	0	10
ENST00000263630.12	7	10	0	6
ENST00000263634.7	7	7	10.058	7
ENST00000263636.4	4	4	4	4
ENST00000263642.2	5	5	5	5
ENST00000263645.9	37	34	37	33
ENST00000263650.11	10	9	0	8
ENST00000263657.6	9	9	9	9
ENST00000263663.9	5	5	5	5
ENST00000263672.10	178	173	242.367	155
ENST00000263686.10	5	4	0	4
ENST00000263694.8	24	24	23.932	24
ENST00000263697.5	94	92	105.363	87
ENST00000263702.10	1	1	1	1
ENST00000263708.6	5	5	5.084	5
ENST00000263736.4	7	7	7	7
ENST00000263741.11	4	5	0	4
ENST00000263774.8	18	18	18	18
ENST00000263776.8	2	2	2	2
ENST00000263791.9	4	4	0	4
ENST00000263795.10	2	2	2	2
ENST00000263801.7	2	2	0	2
ENST00000263847.5	4	4	4	4
ENST00000263849.8	5	5	5	5
ENST00000263851.8	4	4	4.662	4
ENST00000263856.8	50	49	50	47
ENST00000263857.10	4	4	4	4
ENST00000263863.8	81	79	82.501	77
ENST00000263864.9	53	50	46.647	49
ENST00000263867.8	229	212	253	203
ENST00000263897.9	24	23	0	22
ENST00000263932.6	1	2	0	1
ENST00000263955.8	150	150	153.768	150
ENST00000263967.3	12	12	12	12
ENST00000263974.4	1	3	1.311	1
ENST00000263980.7	2	2	2	2
ENST00000263997.10	4	4	0	4
ENST00000264001.8	56	53	58.925	53
ENST00000264010.8	22	20	24	19
ENST00000264028.4	2	2	2.231	1
ENST00000264052.9	25	25	30.768	25
ENST00000264065.11	12	12	14.162	12
ENST00000264080.11	53	50	21.667	48
ENST00000264093.8	18	20	31.324	18
ENST00000264094.7	4	4	4	4
ENST00000264108.4	42	34	39.757	29
ENST00000264122.8	18	16	18	16
ENST00000264151.9	2	2	0	2
ENST00000264156.2	5	5	5	5
ENST00000264158.12	14	14	0	13
ENST00000264160.8	4	4	0	4
ENST00000264161.8	93	93	94	93
ENST00000264167.8	5	5	5	5
ENST00000264169.6	7	4	0	1
ENST00000264170.8	40	40	41	40
ENST00000264183.7	19	15	0	13
ENST00000264192.7	33	33	33	33
ENST00000264198.4	9	9	9	9
ENST00000264202.7	6	6	0	6
ENST00000264203.7	7	8	9.741	7
ENST00000264211.12	2	2	0	2
ENST00000264220.6	4	4	4	4
ENST00000264221.6	2	0	0	0
ENST00000264230.4	12	12	12	12
ENST00000264235.12	14	14	14	14
ENST00000264244.7	2	2	0	2
ENST00000264254.10	50	49	50	49
ENST00000264255.7	38	38	38	38
ENST00000264258.7	111	111	113.042	109
ENST00000264260.6	2	2	2	2
ENST00000264266.12	1	2	0	0
ENST00000264312.11	32	30	0	29
ENST00000264313.10	2	2	2	2
ENST00000264316.8	5	5	5	5
ENST00000264331.8	4	3	6	3
ENST00000264335.12	120	117	135	113
ENST00000264343.4	2	2	0	2
ENST00000264346.11	2	2	0	2
ENST00000264400.6	10	10	10	8
ENST00000264414.8	14	13	0	12
ENST00000264433.10	1	1	1	1
ENST00000264434.6	10	11	0	9
ENST00000264444.6	10	8	0	8
ENST00000264447.8	2	1	2	1
ENST00000264449.14	4	4	4	4
ENST00000264474.3	18	18	18	18
ENST00000264515.10	1	1	0	1
ENST00000264538.3	33	33	33	33
ENST00000264553.5	10	8	10	7
ENST00000264595.6	14	14	14	14
ENST00000264639.8	31	31	31	31
ENST00000264645.11	38	38	40	38
ENST00000264658.10	38	38	40	38
ENST00000264663.9	14	15	21	13
ENST00000264668.6	3	3	0	3
ENST00000264670.10	28	27	0	25
ENST00000264694.12	10	9	12	6
ENST00000264705.8	1	1	0	1
ENST00000264710.4	31	31	35	31
ENST00000264716.8	6	6	0	6
ENST00000264718.7	38	51	62.606	38
ENST00000264720.7	5	4	8	4
ENST00000264750.10	4	4	11.831	4
ENST00000264758.11	56	51	25.698	49
ENST00000264771.8	10	10	9.463	10
ENST00000264852.8	30	28	30.849	28
ENST00000264893.10	12	12	12.366	12
ENST00000264896.6	6	6	6	6
ENST00000264930.9	2	2	2	2
ENST00000264932.10	34	32	38.484	29
ENST00000264933.8	88	80	0	74
ENST00000264951.8	6	6	8	6
ENST00000264954.4	7	7	7	7
ENST00000264963.8	5	4	5	4
ENST00000264972.9	48	45	48.594	43
ENST00000264992.7	6	6	0	6
ENST00000264993.7	10	10	10.784	9
ENST00000264995.7	38	33	38	33
ENST00000265000.8	4	4	4	4
ENST00000265016.8	2	2	0	2
ENST00000265022.7	2	2	2	2
ENST00000265038.9	10	9	10	8
ENST00000265044.6	42	42	42	42
ENST00000265062.7	157	157	159	153
ENST00000265069.12	40	39	45.827	39
ENST00000265070.6	21	21	21	21
ENST00000265073.8	14	14	16.271	14
ENST00000265081.6	10	10	10	10
ENST00000265085.9	6	6	6	6
ENST00000265093.4	2	2	2	2
ENST00000265097.8	11	11	0	10
ENST00000265100.6	14	14	14	14
ENST00000265104.4	2	2	2	2
ENST00000265107.8	7	7	7.169	7
ENST00000265140.9	5	5	5	5
ENST00000265149.9	2	3	0	2
ENST00000265164.6	4	4	4	4
ENST00000265165.5	30	30	28.796	29
ENST00000265174.4	50	50	50	49
ENST00000265175.5	2	2	0	2
ENST00000265192.8	100	95	77.694	87
ENST00000265198.8	14	14	28	14
ENST00000265229.12	2	4	0	1
ENST00000265245.9	20	20	20	20
ENST00000265271.6	20	20	30	20
ENST00000265299.6	2	2	2	2
ENST00000265343.9	2	2	2.93	2
ENST00000265375.13	14	15	0	12
ENST00000265388.9	10	8	10	8
ENST00000265395.6	12	12	12	11
ENST00000265404.6	46	44	45	44
ENST00000265433.7	5	4	0	4
ENST00000265447.8	10	12	7.413	8
ENST00000265462.8	141	143	143	143
ENST00000265465.7	4	4	4.198	4
ENST00000265471.9	38	38	27.053	38
ENST00000265523.8	14	11	24	7
ENST00000265560.8	42	38	60	38
ENST00000265563.12	18	18	18	17
ENST00000265564.7	34	32	30.19	32
ENST00000265565.9	12	11	12	11
ENST00000265602.10	4	3	0	3
ENST00000265620.11	3	4	24.071	3
ENST00000265631.9	10	10	10	9
ENST00000265637.8	14	14	46	14
ENST00000265641.9	12	12	12	12
ENST00000265686.7	19	19	32.194	17
ENST00000265689.8	2	2	2	2
ENST00000265713.6	2	1	2	1
ENST00000265723.8	6	6	0	6
ENST00000265729.6	109	108	109	106
ENST00000265732.9	12	12	12.423	11
ENST00000265735.11	10	9	0	8
ENST00000265741.7	2	2	0	2
ENST00000265742.7	2	2	2	2
ENST00000265753.12	104	106	22.317	92
ENST00000265769.8	24	24	24	24
ENST00000265806.10	38	38	44	33
ENST00000265827.7	18	15	18	15
ENST00000265838.8	38	38	38	38
ENST00000265849.11	5	4	0	4
ENST00000265857.7	10	8	5.907	8
ENST00000265866.11	20	19	21	18
ENST00000265881.9	14	6	0	3
ENST00000265896.9	14	13	14	12
ENST00000265960.7	10	8	0	8
ENST00000265963.8	6	6	6	6
ENST00000265970.11	10	10	10	10
ENST00000265981.6	38	38	37.389	33
ENST00000265990.10	18	15	0	13
ENST00000265993.13	6	4	0	0
ENST00000266000.10	38	29	0	26
ENST00000266014.9	12	11	12	11
ENST00000266022.8	32	30	38	29
ENST00000266025.3	2	2	2	2
ENST00000266027.9	4	0	0	0
ENST00000266069.4	4	4	4	4
ENST00000266079.4	84	84	84	84
ENST00000266126.9	20	20	20	20
ENST00000266254.11	4	4	4	4
ENST00000266397.6	18	18	18	17
ENST00000266458.9	10	10	9.234	10
ENST00000266517.8	72	72	72	72
ENST00000266544.9	83	82	82.897	82
ENST00000266546.10	2	2	2	2
ENST00000266556.7	18	18	18	16
ENST00000266557.3	204	201	213.475	192
ENST00000266563.9	2	2	0	2
ENST00000266589.10	6	6	6	6
ENST00000266604.6	20	20	20	20
ENST00000266659.7	56	56	56	56
ENST00000266673.9	78	78	78	78
ENST00000266679.8	7	7	7	7
ENST00000266735.9	38	38	38	38
ENST00000266736.6	2	2	2	2
ENST00000266771.9	1	1	0	1
ENST00000267064.8	20	17	0	16
ENST00000267079.6	2	2	2	2
ENST00000267102.12	4	4	4	4
ENST00000267113.4	2	2	2	2
ENST00000267163.4	14	14	14	14
ENST00000267176.8	112	108	0	66
ENST00000267229.11	7	7	0	6
ENST00000267257.11	20	18	0	18
ENST00000267339.6	36	36	37.228	36
ENST00000267425.7	4	4	4	4
ENST00000267436.8	6	6	6	6
ENST00000267522.7	4	4	4	4
ENST00000267549.4	14	14	14	14
ENST00000267569.5	6	5	4.52	5
ENST00000267615.10	10	12	16.215	9
ENST00000267750.8	47	44	47	43
ENST00000267812.3	18	18	18	18
ENST00000267814.13	2	2	2	2
ENST00000267859.7	41	41	41	41
ENST00000267869.8	2	2	1.182	2
ENST00000267884.10	251	244	258.106	240
ENST00000267889.4	2	2	2	2
ENST00000267938.8	24	24	26.896	24
ENST00000267970.8	132	130	132	130
ENST00000267973.6	40	36	40	35
ENST00000267978.9	10	8	0	8
ENST00000267984.3	18	18	18	18
ENST00000267996.11	2	2	0	2
ENST00000268049.11	4	4	12	2
ENST00000268057.8	7	7	0	7
ENST00000268097.9	16	17	20	16
ENST00000268099.13	50	45	50.506	42
ENST00000268182.9	14	13	30.627	13
ENST00000268206.11	10	10	0	8
ENST00000268314.8	3	3	0	3
ENST00000268379.8	52	50	52	50
ENST00000268389.5	23	23	23	23
ENST00000268482.7	10	10	10	10
ENST00000268638.9	201	198	200.777	195
ENST00000268668.10	56	54	43.161	53
ENST00000268676.11	1	1	0	1
ENST00000268679.8	10	9	0	9
ENST00000268695.9	22	20	21.184	18
ENST00000268704.6	37	34	0	33
ENST00000268712.7	102	99	5.8	98
ENST00000268795.5	4	4	4	4
ENST00000268797.11	6	6	0	6
ENST00000268802.9	14	14	14	14
ENST00000268835.6	20	19	0	18
ENST00000269033.7	2	2	2	2
ENST00000269097.8	1	1	1	1
ENST00000269122.7	10	9	14	8
ENST00000269143.7	12	12	12	12
ENST00000269159.7	10	10	10	10
ENST00000269195.5	10	10	10	10
ENST00000269221.7	1	1	0	1
ENST00000269228.9	1	1	1	1
ENST00000269260.6	56	52	53.517	49
ENST00000269321.11	84	82	84	80
ENST00000269349.7	82	82	81.992	82
ENST00000269373.10	46	44	46	44
ENST00000269383.7	14	14	14	14
ENST00000269385.8	5	5	5	5
ENST00000269397.8	12	12	12	12
ENST00000269468.9	4	4	0	4
ENST00000269518.9	2	2	2	2
ENST00000269576.5	64	64	64	64
ENST00000269601.9	16	16	17.253	16
ENST00000269740.8	12	12	12	11
ENST00000269886.7	12	12	12	10
ENST00000269932.10	2	2	0	2
ENST00000269973.9	2	2	2	2
ENST00000270142.10	116	112	72.979	104
ENST00000270176.9	4	4	0	4
ENST00000270221.10	482	478	610.294	467
ENST00000270223.6	1	1	0	1
ENST00000270257.8	20	19	20	19
ENST00000270357.8	2	2	2	2
ENST00000270451.5	5	5	6.55	5
ENST00000270502.6	18	18	18	18
ENST00000270517.11	24	22	14.622	22
ENST00000270538.7	13	13	5.73	13
ENST00000270583.9	5	4	0	4
ENST00000270586.7	202	193	213	188
ENST00000270632.7	14	14	14	14
ENST00000270776.12	37	36	37	35
ENST00000270792.9	339	273	0	258
ENST00000270815.4	2	2	2	2
ENST00000271002.14	4	4	0	4
ENST00000271308.8	14	14	14	14
ENST00000271324.5	219	217	219	217
ENST00000271375.6	20	20	20	20
ENST00000271417.7	1	1	1	1
ENST00000271450.10	24	23	28.81	23
ENST00000271526.8	11	11	13	11
ENST00000271620.7	10	12	0	9
ENST00000271628.8	120	119	120	119
ENST00000271638.2	266	251	261.921	247
ENST00000271640.9	1	1	0	1
ENST00000271651.7	3	3	3	3
ENST00000271688.10	7	7	0	7
ENST00000271732.7	10	10	10	10
ENST00000271764.6	10	10	11	10
ENST00000271843.8	122	120	124.387	119
ENST00000271857.6	2	4	6	2
ENST00000271877.11	1	2	6.437	1
ENST00000271883.9	12	8	13	3
ENST00000272065.9	37	37	14.838	34
ENST00000272067.10	18	18	40.162	18
ENST00000272091.7	4	4	4	4
ENST00000272102.9	172	149	203.473	129
ENST00000272117.7	3	2	13	0
ENST00000272139.4	1	1	3.519	1
ENST00000272163.8	5	3	5	1
ENST00000272217.6	7	7	0	7
ENST00000272224.4	3	3	3	3
ENST00000272227.7	96	83	0	78
ENST00000272233.5	20	20	20	20
ENST00000272252.9	12	12	12	12
ENST00000272274.8	45	49	13.366	37
ENST00000272298.11	169	161	169.776	154
ENST00000272317.10	279	283	395.048	272
ENST00000272321.11	3	2	2.135	2
ENST00000272342.5	5	5	5	5
ENST00000272348.6	42	40	0	38
ENST00000272369.13	1	1	1	1
ENST00000272402.2	9	9	9.481	9
ENST00000272418.6	55	54	55.765	52
ENST00000272424.9	1	2	0	1
ENST00000272438.8	5	4	5	4
ENST00000272444.7	38	37	38	36
ENST00000272519.9	92	88	99	83
ENST00000272570.9	2	2	0	0
ENST00000272638.13	56	51	61.879	50
ENST00000272645.8	17	16	17	16
ENST00000272983.12	10	10	8.572	10
ENST00000273047.8	58	57	57.933	57
ENST00000273062.6	9	9	9	9
ENST00000273064.10	64	63	74	61
ENST00000273075.8	6	6	5.498	6
ENST00000273153.9	14	12	14	12
ENST00000273221.8	4	4	4	4
ENST00000273223.10	188	184	162.334	184
ENST00000273317.4	3	3	3	3
ENST00000273398.7	14	14	14	14
ENST00000273480.3	28	28	28	28
ENST00000273541.12	2	2	0	2
ENST00000273550.11	2031	1961	2155.35	1923
ENST00000273582.9	12	12	12	12
ENST00000273590.3	19	19	19	19
ENST00000273596.7	14	13	10.854	13
ENST00000273598.7	10	9	10	9
ENST00000273668.6	42	39	42	36
ENST00000273783.7	14	13	20.962	12
ENST00000273853.10	18	18	23	18
ENST00000273859.7	12	12	12	11
ENST00000273908.4	2	2	2	2
ENST00000273963.9	12	12	0	10
ENST00000273968.4	30	31	0	18
ENST00000273980.9	5	5	6	5
ENST00000273986.8	55	55	55	55
ENST00000274056.11	1	1	11.38	1
ENST00000274065.8	452	395	334.113	373
ENST00000274140.9	209	207	211.108	205
ENST00000274242.9	138	138	138	138
ENST00000274255.10	1	1	0	1
ENST00000274306.6	14	14	14	14
ENST00000274311.2	12	12	12	12
ENST00000274400.9	5	5	21	5
ENST00000274547.6	4	3	0	3
ENST00000274605.5	6	6	6	6
ENST00000274606.7	36	36	36	35
ENST00000274680.8	13	12	12	11
ENST00000274695.8	4	4	0	4
ENST00000274712.7	32	32	32	32
ENST00000274787.2	73	71	70.969	71
ENST00000274811.8	18	18	18	18
ENST00000274813.3	14	14	14	14
ENST00000274963.12	54	52	58.6	48
ENST00000275015.9	18	17	6.816	14
ENST00000275034.4	48	48	48	48
ENST00000275036.11	19	19	0	19
ENST00000275072.4	5	5	5	5
ENST00000275233.11	4	4	9	2
ENST00000275428.8	5	4	5	4
ENST00000275532.7	2	2	2	2
ENST00000275590.9	1	1	1	1
ENST00000275603.8	34	30	0	29
ENST00000275607.13	4	7	0	4
ENST00000275635.11	24	21	0	20
ENST00000275732.5	296	296	296	296
ENST00000275763.10	2	2	2	2
ENST00000275820.3	3	3	3	3
ENST00000276110.6	52	60	76.571	49
ENST00000276204.10	10	9	0	7
ENST00000276282.6	4	4	4	4
ENST00000276416.10	14	13	14.472	13
ENST00000276420.8	132	132	132	131
ENST00000276440.11	6	6	6	6
ENST00000276461.9	4	4	4	4
ENST00000276520.12	4	3	0	3
ENST00000276569.7	10	10	10	9
ENST00000276590.4	2	2	3	2
ENST00000276682.8	6	7	8.522	6
ENST00000276692.10	5	5	5.607	5
ENST00000276833.9	1	1	5	1
ENST00000277010.8	30	29	40	25
ENST00000277165.10	20	20	20	19
ENST00000277458.4	5	5	0	4
ENST00000277480.6	2	2	2	2
ENST00000277540.6	9	9	9.417	9
ENST00000277541.6	4	4	4	4
ENST00000277632.7	4	4	0	4
ENST00000277657.10	2	2	0	2
ENST00000277746.10	7	6	0	6
ENST00000278070.6	10	10	10	9
ENST00000278100.10	14	14	10.577	14
ENST00000278174.9	2	2	0	2
ENST00000278193.6	10	10	0	10
ENST00000278243.8	2	2	0	2
ENST00000278353.8	12	12	12	12
ENST00000278412.6	2	2	2	2
ENST00000278422.8	2	2	0	2
ENST00000278426.7	4	4	0	4
ENST00000278483.7	5	5	4.418	5
ENST00000278520.9	24	24	24	23
ENST00000278544.9	2	2	0	2
ENST00000278572.10	22	22	7.333	22
ENST00000278618.8	22	19	22	19
ENST00000278715.7	14	14	0	13
ENST00000278742.5	14	14	14	14
ENST00000278823.6	7	7	7	6
ENST00000278826.10	14	14	14	14
ENST00000278829.6	2	2	2	2
ENST00000278840.8	6	6	6	6
ENST00000278882.8	2	2	2.168	2
ENST00000278903.10	9	9	9	9
ENST00000278935.7	4	5	0	4
ENST00000278937.6	4	4	4	4
ENST00000278949.8	12	12	12	12
ENST00000278980.10	34	34	38	34
ENST00000279022.6	2	2	2	2
ENST00000279036.10	56	53	62	50
ENST00000279206.7	38	38	38	38
ENST00000279247.10	9	8	0	7
ENST00000279259.7	2	2	0	2
ENST00000279263.11	12	12	0	11
ENST00000279488.7	20	18	20	18
ENST00000279873.11	52	51	52	51
ENST00000279907.11	4	4	4	4
ENST00000280020.9	6	4	6	3
ENST00000280056.6	2	2	2	2
ENST00000280083.7	14	12	0	12
ENST00000280097.4	6	6	6	6
ENST00000280098.8	6	6	6	6
ENST00000280154.11	120	118	174.489	99
ENST00000280187.11	6	6	11.821	6
ENST00000280200.8	1	1	1	1
ENST00000280258.5	10	10	10	10
ENST00000280326.8	77	72	82.111	71
ENST00000280346.10	12	12	12	12
ENST00000280377.9	14	14	6.899	13
ENST00000280557.10	11	11	11	11
ENST00000280571.9	86	86	86	86
ENST00000280591.10	2	3	0	2
ENST00000280614.3	4	4	4	4
ENST00000280969.9	14	20	7.01	12
ENST00000280987.8	14	11	24	10
ENST00000281017.7	15	15	17.538	14
ENST00000281038.9	5	5	5	5
ENST00000281092.8	1	1	1	1
ENST00000281129.7	2	1	4	0
ENST00000281156.4	2	2	2	2
ENST00000281171.8	3	3	0	3
ENST00000281182.8	14	13	13.524	11
ENST00000281187.9	14	14	14	14
ENST00000281243.9	14	14	14	14
ENST00000281394.8	4	4	0	4
ENST00000281428.12	22	19	0	19
ENST00000281453.9	2	2	2	2
ENST00000281455.6	10	9	0	6
ENST00000281456.10	6	6	6	6
ENST00000281471.10	12	12	12	12
ENST00000281513.9	6	6	6	6
ENST00000281523.7	5	5	5	5
ENST00000281631.9	6	6	8	6
ENST00000281701.10	2	2	0	2
ENST00000281703.10	2	2	8	2
ENST00000281708.8	14	14	14	12
ENST00000281871.10	19	19	23.14	19
ENST00000281928.7	5	5	5	5
ENST00000281950.7	5	5	5	5
ENST00000282003.6	6	6	6	6
ENST00000282007.7	14	14	14	13
ENST00000282018.4	2	2	2	2
ENST00000282026.1	5	5	5	5
ENST00000282030.5	17	14	14	14
ENST00000282032.3	5	5	7	5
ENST00000282041.9	2	8	3.788	3
ENST00000282050.6	18	18	0	13
ENST00000282058.10	28	26	30	25
ENST00000282074.6	1	1	1	1
ENST00000282077.7	6	6	6	6
ENST00000282096.8	4	4	4	4
ENST00000282120.6	18	19	41	18
ENST00000282169.8	2	2	2	2
ENST00000282185.7	2	2	2.021	2
ENST00000282251.9	30	29	0	29
ENST00000282272.12	65	61	69.604	60
ENST00000282276.7	4	4	4	4
ENST00000282292.8	2	2	0	2
ENST00000282296.9	2	2	2	2
ENST00000282388.3	214	213	220	212
ENST00000282397.8	1	1	1	1
ENST00000282486.10	2	5	0	2
ENST00000282516.12	10	8	10	8
ENST00000282570.3	3	3	3	3
ENST00000282633.9	2	2	3.216	2
ENST00000282841.9	7	7	9	6
ENST00000282999.7	11	10	11	10
ENST00000283109.7	28	28	28	28
ENST00000283131.3	12	12	12	12
ENST00000283148.11	10	10	0	10
ENST00000283179.13	78	76	22.412	70
ENST00000283195.10	12	12	12	12
ENST00000283206.8	9	9	9	9
ENST00000283285.9	2	2	14	2
ENST00000283290.9	38	34	26.82	31
ENST00000283351.8	1	1	0	1
ENST00000283415.3	4	4	4.194	4
ENST00000283429.10	7	8	10.222	6
ENST00000283474.11	4	4	0	4
ENST00000283534.4	2	2	2	2
ENST00000283632.4	28	28	28	28
ENST00000283635.7	6	6	4.939	6
ENST00000283646.4	19	19	19	19
ENST00000283882.3	18	19	18.801	17
ENST00000283928.9	1	1	0	1
ENST00000283943.9	18	17	18	17
ENST00000284000.8	10	9	0	9
ENST00000284049.7	6	4	15.974	0
ENST00000284073.6	15	14	14	14
ENST00000284202.8	2	2	2	2
ENST00000284320.5	1	1	1	1
ENST00000284425.6	39	38	38.459	38
ENST00000284503.6	6	6	6	6
ENST00000284551.10	4	4	3.809	4
ENST00000284617.6	4	3	0	0
ENST00000284690.3	6	6	6	6
ENST00000284719.7	28	27	28	27
ENST00000284727.8	32	32	32	32
ENST00000284971.7	144	134	132.187	132
ENST00000285013.10	2	2	2	2
ENST00000285093.14	34	34	34	34
ENST00000285106.10	38	35	40	33
ENST00000285176.12	1	0	1	0
ENST00000285243.6	28	28	28	28
ENST00000285279.9	202	183	16.428	172
ENST00000285398.6	12	10	15	9
ENST00000285407.10	46	42	34.276	38
ENST00000285518.10	32	32	32	29
ENST00000285599.7	9	9	9.495	9
ENST00000285667.3	12	12	12	12
ENST00000285679.10	2	2	0	2
ENST00000285697.8	22	22	21.637	22
ENST00000285735.6	6	6	8.186	6
ENST00000285814.8	7	7	7	7
ENST00000285850.11	12	11	0	9
ENST00000285873.7	2	2	2	2
ENST00000285896.10	38	24	50	19
ENST00000285930.8	52	51	52.027	51
ENST00000286091.8	66	66	66	66
ENST00000286122.11	2	2	0	1
ENST00000286186.10	2	2	0	2
ENST00000286317.5	12	12	12	12
ENST00000286353.8	10	8	0	8
ENST00000286364.7	10	10	10	10
ENST00000286371.7	20	20	26	18
ENST00000286398.11	3	3	0	2
ENST00000286424.12	4	4	4.991	4
ENST00000286548.8	4	4	4	4
ENST00000286621.6	2	2	2	2
ENST00000286639.6	14	14	14	14
ENST00000286692.8	32	31	51.157	30
ENST00000286800.7	1	1	1	1
ENST00000286835.11	3	4	0	3
ENST00000286953.7	67	62	60.451	60
ENST00000287022.9	46	47	53.288	46
ENST00000287038.7	82	77	68.572	73
ENST00000287156.8	134	128	134	123
ENST00000287263.8	6	6	5.623	6
ENST00000287295.7	12	11	0	11
ENST00000287322.4	24	24	24	24
ENST00000287380.5	6	6	0	6
ENST00000287387.6	4	4	4	4
ENST00000287394.9	4	4	0	4
ENST00000287437.7	2	2	0	2
ENST00000287468.5	4	4	0	0
ENST00000287482.5	2	2	2	2
ENST00000287497.12	2	2	2	2
ENST00000287598.10	10	10	0	9
ENST00000287600.8	28	28	28	28
ENST00000287667.11	5	6	0	5
ENST00000287675.9	1	1	1	1
ENST00000287706.7	7	6	8.833	6
ENST00000287844.6	14	14	24	13
ENST00000287859.10	14	14	0	14
ENST00000287936.8	1	1	0	1
ENST00000287957.3	10	10	10	10
ENST00000288022.1	6	6	6	6
ENST00000288050.8	10	9	10	9
ENST00000288071.10	14	13	13	13
ENST00000288167.7	3	3	3	3
ENST00000288235.8	7	6	6	6
ENST00000288266.7	34	36	48	34
ENST00000288383.10	6	7	3.697	6
ENST00000288599.9	4	3	0	0
ENST00000288607.2	99	98	99	95
ENST00000288723.8	2	2	0	2
ENST00000288757.7	18	18	18	18
ENST00000288774.7	2	3	11.861	2
ENST00000288937.6	2	2	2	2
ENST00000288943.4	103	103	103	102
ENST00000288986.6	3	3	3	3
ENST00000289175.10	38	35	34.441	31
ENST00000289228.6	46	46	46	46
ENST00000289359.6	6	6	6	6
ENST00000289361.10	4	4	4	4
ENST00000289371.10	50	50	36.43	45
ENST00000289382.7	7	7	7	7
ENST00000289528.9	7	11	17.527	6
ENST00000289779.7	2	2	0	2
ENST00000289805.9	18	18	18	18
ENST00000289816.9	2	2	4	2
ENST00000289865.12	6	5	0	5
ENST00000289902.1	143	140	150.286	139
ENST00000289963.12	20	20	0	18
ENST00000289968.10	12	11	11.964	11
ENST00000290130.3	9	9	9	9
ENST00000290155.7	18	17	18	17
ENST00000290158.8	18	17	17	16
ENST00000290200.6	56	50	56	50
ENST00000290209.9	6	6	6	6
ENST00000290219.10	96	90	128	88
ENST00000290231.10	4	4	4	4
ENST00000290291.10	6	6	6	6
ENST00000290299.6	86	83	86	83
ENST00000290349.10	6	6	6	6
ENST00000290429.10	10	10	10	10
ENST00000290524.8	32	31	66	30
ENST00000290541.6	26	25	24.105	24
ENST00000290551.4	64	64	64	64
ENST00000290649.9	18	16	18	16
ENST00000290730.11	2	2	2	2
ENST00000290795.7	14	13	23	7
ENST00000290894.12	1	1	1	1
ENST00000290902.9	28	25	28	23
ENST00000290913.7	2	2	2	2
ENST00000290921.10	19	22	46	16
ENST00000290949.7	91	88	24.693	85
ENST00000291041.5	2	2	2	2
ENST00000291232.4	372	372	372	372
ENST00000291294.6	2	2	2	2
ENST00000291386.3	71	71	71	71
ENST00000291416.9	5	5	5	5
ENST00000291439.7	120	120	120	120
ENST00000291547.9	4	4	4	4
ENST00000291574.8	18	18	32	16
ENST00000291576.11	2	2	0	2
ENST00000291577.10	11	12	0	6
ENST00000291672.5	6	6	6	6
ENST00000291750.6	2	2	2	2
ENST00000291839.9	1	0	1	0
ENST00000291842.9	88	80	0	71
ENST00000291900.6	6	6	6	6
ENST00000291906.4	1	1	1	1
ENST00000292067.11	3	3	0	3
ENST00000292114.7	18	18	18	18
ENST00000292123.9	42	37	0	37
ENST00000292147.6	6	6	6	6
ENST00000292174.4	19	17	16.453	16
ENST00000292180.7	4	14	0	4
ENST00000292246.7	5	5	5	4
ENST00000292314.6	23	19	0	16
ENST00000292330.2	2	2	3.404	2
ENST00000292363.9	42	40	79	37
ENST00000292433.3	174	143	173	124
ENST00000292475.7	38	37	52.841	37
ENST00000292476.9	2	2	2	2
ENST00000292478.8	14	14	14	13
ENST00000292494.10	68	48	0	45
ENST00000292524.5	10	10	10	10
ENST00000292530.10	2	2	2	2
ENST00000292538.8	2	1	0	0
ENST00000292562.11	2	2	2	2
ENST00000292566.3	10	9	10	9
ENST00000292614.9	73	71	71	71
ENST00000292807.9	50	42	118.337	40
ENST00000292808.5	2	5	35.636	2
ENST00000292823.6	3	3	3	3
ENST00000292841.9	6	6	6	6
ENST00000293208.13	2	2	0	2
ENST00000293288.12	38	37	37.865	37
ENST00000293328.7	10	10	11.536	10
ENST00000293350.8	11	11	11	10
ENST00000293362.7	18	15	28.781	15
ENST00000293379.8	14	14	14	14
ENST00000293406.7	18	7	18	0
ENST00000293414.5	2	2	2	2
ENST00000293604.10	6	6	6	6
ENST00000293618.12	10	10	0	9
ENST00000293677.10	6	2	0	1
ENST00000293760.9	10	8	0	8
ENST00000293778.10	40	38	40	36
ENST00000293780.4	1	1	1	1
ENST00000293826.4	4	4	3.191	4
ENST00000293831.12	28	28	13.453	24
ENST00000293860.5	23	23	23	23
ENST00000293861.7	14	28	26.392	14
ENST00000293872.12	1	1	1.548	1
ENST00000293880.9	4	4	4	4
ENST00000293925.9	1	1	1	0
ENST00000293971.10	2	2	2	2
ENST00000294066.6	1	4	1.515	1
ENST00000294129.6	4	4	0	4
ENST00000294168.7	2	2	2	2
ENST00000294172.6	12	10	11.661	7
ENST00000294179.7	28	25	0	23
ENST00000294187.10	5	4	0	2
ENST00000294189.10	321	297	281.541	293
ENST00000294244.8	4	4	4	4
ENST00000294338.6	2	2	0	2
ENST00000294353.6	3	3	3	3
ENST00000294360.4	20	18	20	18
ENST00000294383.6	32	32	32	32
ENST00000294454.5	5	5	5	5
ENST00000294485.5	1	1	1	1
ENST00000294507.3	985	982	984	981
ENST00000294543.10	6	6	6.88	6
ENST00000294613.9	6	9	0	2
ENST00000294623.8	5	5	0	5
ENST00000294661.8	24	24	24	24
ENST00000294678.6	9	9	0	9
ENST00000294740.3	10	12	15	11
ENST00000294742.6	19	19	0	18
ENST00000294753.8	6	6	6	6
ENST00000294785.9	11	12	16	10
ENST00000294952.12	10	11	32.434	8
ENST00000295006.5	82	75	84.508	69
ENST00000295008.8	2	2	0	2
ENST00000295025.12	41	64	75.044	38
ENST00000295030.5	5	5	5	5
ENST00000295065.9	7	7	15	7
ENST00000295083.7	21	21	32	20
ENST00000295087.12	120	120	120	120
ENST00000295095.10	61	51	52.768	51
ENST00000295133.9	2	1	2	0
ENST00000295238.10	2	2	0	2
ENST00000295269.4	18	18	18	18
ENST00000295304.4	2	2	2	2
ENST00000295317.3	18	18	17.72	18
ENST00000295321.8	14	14	14	14
ENST00000295324.3	22	25	0	18
ENST00000295491.8	38	36	38	36
ENST00000295500.8	2	2	2	2
ENST00000295588.8	40	40	40	39
ENST00000295598.9	37	36	0	29
ENST00000295605.6	4	4	4	4
ENST00000295640.8	20	20	20	20
ENST00000295641.14	2	2	4	0
ENST00000295682.4	46	43	42.155	42
ENST00000295683.2	10	10	10	10
ENST00000295688.7	110	99	62.338	94
ENST00000295694.9	2	2	7	2
ENST00000295702.8	75	69	13.356	68
ENST00000295704.6	28	29	30.149	28
ENST00000295754.9	10	9	0	8
ENST00000295756.10	14	14	16	14
ENST00000295802.8	6	5	6	5
ENST00000295809.11	14	13	0	13
ENST00000295872.8	5	5	5.438	5
ENST00000295878.7	106	105	119.163	103
ENST00000295890.8	2	2	3.243	2
ENST00000295899.9	27	27	27	26
ENST00000295900.10	14	13	0	13
ENST00000295920.7	2	2	0	2
ENST00000295924.11	5	5	0	5
ENST00000295926.7	3	3	5.491	3
ENST00000295971.11	2	2	2	2
ENST00000296003.8	48	39	62	38
ENST00000296048.10	15	14	15	14
ENST00000296051.6	6	6	6	6
ENST00000296088.11	1	0	0	0
ENST00000296099.2	14	14	14	14
ENST00000296102.7	14	14	23	14
ENST00000296122.10	6	4	0	2
ENST00000296149.8	4	4	0	4
ENST00000296161.8	38	38	38	38
ENST00000296214.9	32	32	21.982	29
ENST00000296215.6	1	1	1	1
ENST00000296255.7	39	35	41	34
ENST00000296257.9	22	21	22	21
ENST00000296292.7	14	13	14	13
ENST00000296315.7	18	17	18	16
ENST00000296328.8	5	5	5	5
ENST00000296380.8	2	2	2	2
ENST00000296412.12	21	21	21	20
ENST00000296443.11	5	2	0	0
ENST00000296444.6	46	40	56.143	37
ENST00000296456.9	38	38	38	36
ENST00000296473.7	2	2	2	2
ENST00000296487.8	2	2	3.727	2
ENST00000296490.7	28	26	28.402	25
ENST00000296503.9	30	30	36	30
ENST00000296543.9	9	10	0	10
ENST00000296564.8	10	10	10	10
ENST00000296597.9	12	11	9.701	11
ENST00000296603.4	4	4	4	4
ENST00000296632.7	2	2	2	2
ENST00000296666.12	6	6	6	6
ENST00000296674.12	201	201	214.728	199
ENST00000296679.8	28	27	28	26
ENST00000296684.9	30	28	31.438	28
ENST00000296702.9	14	13	14	12
ENST00000296785.7	30	29	30	29
ENST00000296786.7	6	6	6	6
ENST00000296805.7	2	2	0	2
ENST00000296877.2	1	1	1	1
ENST00000296930.9	307	299	343.256	288
ENST00000296953.6	4	4	5.026	4
ENST00000297029.9	18	18	18	18
ENST00000297056.10	2	2	2	2
ENST00000297151.8	30	30	30	30
ENST00000297156.3	19	19	18.773	19
ENST00000297164.7	2	2	7.268	2
ENST00000297183.10	2	5	24	2
ENST00000297185.7	94	93	104	91
ENST00000297239.10	2	0	0	0
ENST00000297273.8	4	4	4	4
ENST00000297293.5	2	2	2	2
[truncated: 12,761 more rows]

## Sheet: Fig3a
Chromosome	Intron 5'	Intron 3'	Intron alternative 3'	Short read dPSI	Long read dPSI	ddPSI	Median junction coverage
chr19	11447619	11447692	11447722	17.9	14.074	3.826	7
chr3	39100746	39100504	39100455	-36.37	0	-36.37	3
chr14	73892209	73893775	73893796	13.64	6.25	7.39	20
chr17	47154671	47151937	47151919	10.72	14.4444	-3.7244	14
chr17	44322807	44322553	44322529	11.11	21.6211	-10.5111	17
chr17	40642454	40640079	40637573	-10.47	-1.1851	-9.2849	150.5
chr7	87185981	87188038	87188091	-15.02	-25	9.98	3
chr7	100345969	100349730	100349798	23.43	0	23.43	2
chr7	128942277	128943058	128945844	-10.85	-37.5	26.65	5.5
chr15	24968083	24974310	24974386	-13.48	-10.2473	-3.2327	188.5
chr15	58932355	58917021	58917000	15.69	19.3667	-3.6767	20.5
chr15	66329400	66329612	66331874	-25.3	-19.0476	-6.2524	5
chr15	77035564	77035801	77035810	-20.56	20.6485	-41.2085	4.5
chr12	120496217	120496401	120496415	33.02	40.1018	-7.0818	121
chr12	105120598	105121088	105121100	28.87	35.7143	-6.8443	4.5
chr12	117165484	117158085	117158064	12.85	7.6719	5.1781	9.5
chr11	126273080	126273315	126273335	20.77	0	20.77	4.5
chr11	33747129	33746060	33742085	-23.8	1.1904	-24.9904	13
chr11	67393611	67393690	67393722	-23.12	13.8889	-37.0089	3
chr11	499828	499601	499186	-21.59	-5.1515	-16.4385	47
chr5	139389679	139389437	139389421	17.94	33.3333	-15.3933	13
chr5	140485733	140486957	140487005	13.93	0	13.93	6
chr13	41372831	41373636	41373767	-29.41	0	-29.41	2
chr1	67425082	67424978	67424960	26.96	23.3781	3.5819	46
chr1	155670319	155668778	155668718	10.22	10	0.22	14
chr2	97423801	97423273	97423262	-25	0	-25	2
chr2	229795178	229793146	229793131	-37.97	0	-37.97	2
chr16	57440771	57439335	57439296	-21.43	-2.5508	-18.8792	26
chr9	131140711	131144279	131144567	-18.18	0	-18.18	2
chr9	89319798	89325426	89325547	-22.56	40	-62.56	15
chr4	866955	866535	866502	-17.04	7.5	-24.54	3
chr10	73794331	73794540	73794555	19.13	0	19.13	2
chr10	42523611	42523325	42523306	12.16	-12.6866	24.8466	2.5
chrX	53944133	53943403	53940517	-23.39	0	-23.39	2
chr20	64070636	64071857	64071869	17.84	15.7894	2.0506	19
chr20	34851230	34850198	34850061	-10.88	-35.7143	24.8343	5
chr20	38532860	38535073	38535085	11.85	0	11.85	2.5
chr18	50272676	50269819	50269812	-17.39	1.2821	-18.6721	3

## Sheet: Fig3b
Source	chrom	distal_acceptor	distance	strand
CLL	chr2	241335974	-16	0
CLL	chr20	35556972	-18	0
CLL	chr1	161710474	-35	0
CLL	chr12	2885282	-20	0
CLL	chr5	133091192	-27	0
CLL	chr6	15651363	-45	0
CLL	chr5	112867403	-32	0
CLL	chr17	81239594	-27	0
CLL	chr12	47206069	-76	0
CLL	chr12	120498119	-47	0
CLL	chr3	186787494	-16	0
CLL	chr1	155310063	-21	0
CLL	chr1	45013593	-19	0
gencode_v24	chr1	21823488	-25	0
gencode_v24	chr1	21880835	-31	0
gencode_v24	chr1	157097988	-40	0
gencode_v24	chr1	153952262	-77	0
gencode_v24	chr1	89014279	-8	0
gencode_v24	chr1	229875721	-14	0
gencode_v24	chr1	44785676	-65	0
gencode_v24	chr1	183754770	-72	0
gencode_v24	chr1	15409171	-26	0
gencode_v24	chr1	160776214	-19	0
gencode_v24	chr1	3579929	-64	0
gencode_v24	chr1	55148570	-62	0
gencode_v24	chr1	155172892	-55	0
gencode_v24	chr1	21848093	-56	0
gencode_v24	chr1	85737505	-50	0
gencode_v24	chr1	148570150	-35	0
gencode_v24	chr1	186343473	-93	0
gencode_v24	chr1	8871986	-99	0
gencode_v24	chr1	3948595	-51	0
gencode_v24	chr1	68050997	-17	0
gencode_v24	chr1	45727798	-33	0
gencode_v24	chr1	78921786	-14	0
gencode_v24	chr1	19161147	-25	0
gencode_v24	chr1	143597641	-35	0
gencode_v24	chr1	26894410	-26	0
gencode_v24	chr1	147996747	-30	0
gencode_v24	chr1	151986251	-27	0
gencode_v24	chr1	40681550	-19	0
gencode_v24	chr1	87900241	-24	0
gencode_v24	chr1	85868626	-23	0
gencode_v24	chr1	152412246	-21	0
gencode_v24	chr1	119922778	-99	0
gencode_v24	chr1	234373210	-45	0
gencode_v24	chr1	112828511	-57	0
gencode_v24	chr1	75710560	-53	0
gencode_v24	chr1	157515873	-34	0
gencode_v24	chr1	19308642	-30	0
gencode_v24	chr1	168714346	-25	0
gencode_v24	chr1	89112684	-56	0
gencode_v24	chr1	93872236	-29	0
gencode_v24	chr1	143499375	-41	0
gencode_v24	chr1	64839795	-21	0
gencode_v24	chr1	21831796	-57	0
gencode_v24	chr1	11247733	-49	0
gencode_v24	chr1	212230259	-16	0
gencode_v24	chr1	21872760	-47	0
gencode_v24	chr1	78946426	-54	0
gencode_v24	chr1	147112059	-61	0
gencode_v24	chr1	208142463	-30	0
gencode_v24	chr1	6250624	-33	0
gencode_v24	chr1	234446975	-54	0
gencode_v24	chr1	12828805	-61	0
gencode_v24	chr1	236232839	-38	0
gencode_v24	chr1	226295946	-67	0
gencode_v24	chr1	246792331	-45	0
gencode_v24	chr1	186679438	-32	0
gencode_v24	chr1	115744912	-29	0
gencode_v24	chr1	11059345	-26	0
gencode_v24	chr1	21840017	-19	0
gencode_v24	chr1	6529171	-25	0
gencode_v24	chr1	223961232	-21	0
gencode_v24	chr1	169459864	-99	0
gencode_v24	chr1	181190808	-27	0
gencode_v24	chr1	212410521	-36	0
gencode_v24	chr1	31654043	-59	0
gencode_v24	chr1	19284125	-73	0
gencode_v24	chr1	24084639	-20	0
gencode_v24	chr1	120545439	-18	0
gencode_v24	chr1	147120284	-54	0
gencode_v24	chr1	229327006	-31	0
gencode_v24	chr1	78938279	-30	0
gencode_v24	chr1	203186345	-26	0
gencode_v24	chr1	48079024	-45	0
gencode_v24	chr1	868530	-3	0
gencode_v24	chr1	3834035	-32	0
gencode_v24	chr1	40673458	-78	0
gencode_v24	chr1	120512693	-51	0
gencode_v24	chr1	153977013	-59	0
gencode_v24	chr1	16138430	-44	0
gencode_v24	chr1	153952446	-53	0
gencode_v24	chr1	120504513	-48	0
gencode_v24	chr1	23814338	-22	0
gencode_v24	chr1	84631746	-42	0
gencode_v24	chr1	116015300	-42	0
gencode_v24	chr1	149201090	-32	0
gencode_v24	chr1	154550469	-50	0
gencode_v24	chr1	226164929	-31	0
gencode_v24	chr1	226361541	-11	0
gencode_v24	chr1	11649225	-61	0
gencode_v24	chr1	3825866	-37	0
gencode_v24	chr1	11231434	-64	0
gencode_v24	chr1	19144907	-30	0
gencode_v24	chr1	53772489	-49	0
gencode_v24	chr1	11043022	-22	0
gencode_v24	chr1	40304847	-22	0
gencode_v24	chr1	234406099	-56	0
gencode_v24	chr1	206602453	-27	0
gencode_v24	chr1	94060759	-37	0
gencode_v24	chr1	917720	-18	0
gencode_v24	chr1	70189273	-60	0
gencode_v24	chr1	117981401	-20	0
gencode_v24	chr1	19120348	-19	0
gencode_v24	chr1	89186526	-45	0
gencode_v24	chr1	11682016	-22	0
gencode_v24	chr1	16253152	-29	0
gencode_v24	chr1	168763616	-24	0
gencode_v24	chr1	230703329	-28	0
gencode_v24	chr1	66814180	-61	0
gencode_v24	chr1	197160014	-45	0
gencode_v24	chr1	20373738	-36	0
gencode_v24	chr1	111386858	-68	0
gencode_v24	chr1	206012649	-29	0
gencode_v24	chr1	161194221	-36	0
gencode_v24	chr1	246513901	-35	0
gencode_v24	chr1	208052463	-24	0
gencode_v24	chr1	242524403	-35	0
gencode_v24	chr1	1564916	-36	0
gencode_v24	chr1	92266741	-43	0
gencode_v24	chr1	156844280	-62	0
gencode_v24	chr1	156279034	-60	0
gencode_v24	chr1	37822716	-43	0
gencode_v24	chr1	91316476	-25	0
gencode_v24	chr1	214606079	-49	0
gencode_v24	chr1	215728384	-33	0
gencode_v24	chr1	13476099	-36	0
gencode_v24	chr1	161366278	-60	0
gencode_v24	chr1	56787208	-45	0
gencode_v24	chr1	173547784	-70	0
gencode_v24	chr1	177971467	-55	0
gencode_v24	chr1	11133197	-52	0
gencode_v24	chr1	19177743	-20	0
gencode_v24	chr1	24068367	-24	0
gencode_v24	chr1	120160530	-18	0
gencode_v24	chr1	150806806	-28	0
gencode_v24	chr1	53797144	-22	0
gencode_v24	chr1	11034906	-30	0
gencode_v24	chr1	143499548	-25	0
gencode_v24	chr1	1212704	-27	0
gencode_v24	chr1	85868835	-40	0
gencode_v24	chr1	28205349	-53	0
gencode_v24	chr1	187506983	-51	0
gencode_v24	chr1	13369640	-23	0
gencode_v24	chr1	225993002	-75	0
gencode_v24	chr1	148545836	-61	0
gencode_v24	chr1	247308588	-41	0
gencode_v24	chr1	31662387	-23	0
gencode_v24	chr1	149971251	-27	0
gencode_v24	chr1	185622839	-54	0
gencode_v24	chr1	186335543	-64	0
gencode_v24	chr1	146211129	-28	0
gencode_v24	chr1	24891	-98	0
gencode_v24	chr1	55157051	-43	0
gencode_v24	chr1	1990975	-71	0
gencode_v24	chr1	153936188	-71	0
gencode_v24	chr1	222544189	-37	0
gencode_v24	chr1	868675	-54	0
gencode_v24	chr1	213967171	-26	0
gencode_v24	chr1	31367494	-21	0
gencode_v24	chr1	205308230	-65	0
gencode_v24	chr1	157581644	-15	0
gencode_v24	chr1	153944397	-39	0
gencode_v24	chr1	111419726	-26	0
gencode_v24	chr1	31572303	-30	0
gencode_v24	chr1	231522637	-16	0
gencode_v24	chr1	227975506	-36	0
gencode_v24	chr1	99729748	-59	0
gencode_v24	chr1	60940631	-51	0
gencode_v24	chr1	6152536	-30	0
gencode_v24	chr1	70181209	-61	0
gencode_v24	chr1	144630103	-57	0
gencode_v24	chr1	8864092	-20	0
gencode_v24	chr1	225853791	-22	0
gencode_v24	chr1	176136547	-41	0
gencode_v24	chr1	55083364	-35	0
gencode_v24	chr1	999787	-18	0
gencode_v24	chr1	184803692	-41	0
gencode_v24	chr1	200409452	-68	0
gencode_v24	chr1	148562287	-44	0
gencode_v24	chr1	212664687	-20	0
gencode_v24	chr1	16130419	-26	0
gencode_v24	chr1	48742771	-22	0
gencode_v24	chr1	66822517	-49	0
gencode_v24	chr1	31670646	-45	0
gencode_v24	chr1	118931832	-21	0
gencode_v24	chr1	229458296	-32	0
gencode_v24	chr1	153952635	-15	0
gencode_v24	chr1	185139579	-58	0
gencode_v24	chr1	16765	-23	0
gencode_v24	chr1	11256192	-67	0
gencode_v24	chr1	89014656	-17	0
gencode_v24	chr1	83870082	-46	0
gencode_v24	chr1	222454148	-56	0
gencode_v24	chr1	204161415	-22	0
gencode_v24	chr1	153772438	-8	0
gencode_v24	chr1	205799830	-22	0
gencode_v24	chr1	105988507	-22	0
gencode_v24	chr1	203301281	-18	0
gencode_v24	chr1	121397666	-41	0
gencode_v24	chr1	208060837	-61	0
gencode_v24	chr1	157770150	-40	0
gencode_v24	chr1	241500590	-55	0
gencode_v24	chr1	241508785	-58	0
gencode_v24	chr1	24093108	-42	0
gencode_v24	chr1	102310328	-19	0
gencode_v24	chr1	3662265	-94	0
gencode_v24	chr1	155615674	-26	0
gencode_v24	chr1	168485306	-31	0
gencode_v24	chr1	244408760	-100	0
gencode_v24	chr1	1966526	-90	0
gencode_v24	chr1	21873091	-22	0
gencode_v24	chr1	150561222	-19	0
gencode_v24	chr1	45457871	-24	0
gencode_v24	chr1	219980240	-57	0
gencode_v24	chr1	92291537	-31	0
gencode_v24	chr1	182575578	-29	0
gencode_v24	chr1	247038427	-52	0
gencode_v24	chr1	55099869	-45	0
gencode_v24	chr1	11248094	-28	0
gencode_v24	chr1	18858462	-48	0
gencode_v24	chr1	1294816	-25	0
gencode_v24	chr1	111854049	-19	0
gencode_v24	chr1	173507041	-39	0
gencode_v24	chr1	161366501	-24	0
gencode_v24	chr1	105603558	-32	0
gencode_v24	chr1	205791718	-23	0
gencode_v24	chr1	206930413	-37	0
gencode_v24	chr1	186352110	-31	0
gencode_v24	chr1	3785203	-32	0
gencode_v24	chr1	48759284	-38	0
gencode_v24	chr1	85910003	-55	0
gencode_v24	chr1	89121270	-35	0
gencode_v24	chr1	120168949	-14	0
gencode_v24	chr1	151839220	-84	0
gencode_v24	chr1	145302009	-35	0
gencode_v24	chr1	151847414	-23	0
gencode_v24	chr1	218915318	-25	0
gencode_v24	chr1	202965500	-24	0
gencode_v24	chr1	215671293	-60	0
gencode_v24	chr1	9003518	-50	0
gencode_v24	chr1	151888383	-41	0
gencode_v24	chr1	68444672	-58	0
gencode_v24	chr1	178479615	-36	0
gencode_v24	chr1	197050879	-35	0
gencode_v24	chr1	3498499	-35	0
gencode_v24	chr1	208028159	-22	0
gencode_v24	chr1	226386442	-20	0
gencode_v24	chr1	169763339	-39	0
gencode_v24	chr1	40092172	-36	0
gencode_v24	chr1	53789196	-36	0
gencode_v24	chr1	33792526	-36	0
gencode_v24	chr1	236012043	-38	0
gencode_v24	chr1	223609364	-29	0
gencode_v24	chr1	16851477	-39	0
gencode_v24	chr1	55132700	-30	0
gencode_v24	chr1	16622115	-48	0
gencode_v24	chr1	205801060	-70	0
gencode_v24	chr1	183648811	-45	0
gencode_v24	chr1	67052079	-45	0
gencode_v24	chr1	155984433	-29	0
gencode_v24	chr1	216089139	-43	0
gencode_v24	chr1	44786228	-37	0
gencode_v24	chr1	219972147	-94	0
gencode_v24	chr1	248750643	-59	0
gencode_v24	chr1	2605623	-23	0
gencode_v24	chr1	117973561	-15	0
gencode_v24	chr1	13345339	-52	0
gencode_v24	chr1	39666236	-38	0
gencode_v24	chr1	205832766	-31	0
gencode_v24	chr1	70148672	-23	0
gencode_v24	chr1	154001985	-21	0
gencode_v24	chr1	31662658	-51	0
gencode_v24	chr1	153952834	-24	0
gencode_v24	chr1	94044744	-36	0
gencode_v24	chr1	117604936	-32	0
gencode_v24	chr1	211829323	-21	0
gencode_v24	chr1	157524557	-28	0
gencode_v24	chr1	156844624	-20	0
gencode_v24	chr1	109298257	-53	0
gencode_v24	chr1	215999058	-44	0
gencode_v24	chr1	113926741	-29	0
gencode_v24	chr1	156566104	-24	0
gencode_v24	chr1	90514009	-21	0
gencode_v24	chr1	6128218	-35	0
gencode_v24	chr1	30810714	-20	0
gencode_v24	chr1	918110	-5	0
gencode_v24	chr1	19153502	-25	0
gencode_v24	chr1	211133026	-28	0
gencode_v24	chr1	220193379	-87	0
gencode_v24	chr1	959081	-24	0
gencode_v24	chr1	44655209	-14	0
gencode_v24	chr1	37552747	-40	0
gencode_v24	chr1	84370027	-20	0
gencode_v24	chr1	183140969	-61	0
gencode_v24	chr1	186327660	-37	0
gencode_v24	chr1	24552048	-43	0
gencode_v24	chr1	21865073	-37	0
gencode_v24	chr1	236225139	-51	0
gencode_v24	chr1	243057270	-40	0
gencode_v24	chr1	5587575	-23	0
gencode_v24	chr1	89268856	-39	0
gencode_v24	chr1	148554360	-35	0
gencode_v24	chr1	55157370	-23	0
gencode_v24	chr1	149906039	-32	0
gencode_v24	chr1	156426872	-32	0
gencode_v24	chr1	165667450	-24	0
gencode_v24	chr1	45580927	-10	0
gencode_v24	chr1	229466756	-23	0
gencode_v24	chr1	19161736	-61	0
gencode_v24	chr1	6111883	-60	0
gencode_v24	chr1	1942156	-21	0
gencode_v24	chr1	172688	-18	0
gencode_v24	chr1	211182224	-81	0
gencode_v24	chr1	55124628	-37	0
gencode_v24	chr1	155910804	-21	0
gencode_v24	chr1	46686870	-58	0
gencode_v24	chr1	148538006	-61	0
gencode_v24	chr1	155648662	-22	0
gencode_v24	chr1	100123289	-34	0
gencode_v24	chr1	186344090	-15	0
gencode_v24	chr1	99738268	-28	0
gencode_v24	chr1	21881502	-21	0
gencode_v24	chr1	17055	-40	0
gencode_v24	chr1	203342494	-51	0
gencode_v24	chr1	26165923	-65	0
gencode_v24	chr1	1213093	-38	0
gencode_v24	chr1	66798245	-29	0
gencode_v24	chr1	182133415	-16	0
gencode_v24	chr1	153150131	-42	0
gencode_v24	chr1	147161780	-23	0
gencode_v24	chr1	234463934	-56	0
gencode_v24	chr1	55075523	-42	0
gencode_v24	chr1	208044742	-69	0
gencode_v24	chr1	37978827	-35	0
gencode_v24	chr1	729804	-40	0
gencode_v24	chr1	21824204	-30	0
gencode_v24	chr1	64864972	-35	0
gencode_v24	chr1	47178449	-43	0
gencode_v24	chr1	68444883	-63	0
gencode_v24	chr1	85164757	-85	0
gencode_v24	chr1	16220887	-20	0
gencode_v24	chr1	21848794	-34	0
gencode_v24	chr1	214344410	-24	0
gencode_v24	chr1	15573724	-31	0
gencode_v24	chr1	149111517	-31	0
gencode_v24	chr1	154551004	-33	0
gencode_v24	chr1	156246756	-34	0
gencode_v24	chr1	226362083	-30	0
gencode_v24	chr1	2786023	-20	0
gencode_v24	chr1	200368871	-22	0
gencode_v24	chr1	215900905	-36	0
gencode_v24	chr1	214401772	-64	0
gencode_v24	chr1	100106993	-54	0
gencode_v24	chr1	19129074	-33	0
gencode_v24	chr1	24134386	-56	0
gencode_v24	chr1	37593846	-27	0
gencode_v24	chr1	39764732	-23	0
gencode_v24	chr1	184894206	-24	0
gencode_v24	chr1	221913858	-27	0
gencode_v24	chr1	156041987	-61	0
gencode_v24	chr1	3826436	-27	0
gencode_v24	chr1	2515717	-69	0
gencode_v24	chr1	241517316	-20	0
gencode_v24	chr1	64111369	-29	0
gencode_v24	chr1	216072969	-59	0
gencode_v24	chr1	16851723	-28	0
gencode_v24	chr1	243057421	-63	0
gencode_v24	chr1	91267855	-17	0
gencode_v24	chr1	21873424	-19	0
gencode_v24	chr1	147055375	-25	0
gencode_v24	chr1	227697426	-4	0
gencode_v24	chr1	37569302	-58	0
gencode_v24	chr1	115286807	-26	0
gencode_v24	chr1	235135770	-76	0
gencode_v24	chr1	14222107	-34	0
gencode_v24	chr1	217498395	-34	0
gencode_v24	chr1	49423134	-65	0
gencode_v24	chr1	89187102	-26	0
gencode_v24	chr1	147112735	-44	0
gencode_v24	chr1	97305378	-33	0
gencode_v24	chr1	16253731	-60	0
gencode_v24	chr1	19161897	-17	0
gencode_v24	chr1	156844843	-48	0
gencode_v24	chr1	19284785	-30	0
gencode_v24	chr1	1925938	-36	0
gencode_v24	chr1	53216056	-29	0
gencode_v24	chr1	42435385	-89	0
gencode_v24	chr1	182313785	-47	0
gencode_v24	chr1	45605692	-35	0
gencode_v24	chr1	205308732	-44	0
gencode_v24	chr1	6136638	-21	0
gencode_v24	chr1	119841600	-53	0
gencode_v24	chr1	120578881	-18	0
gencode_v24	chr1	182600513	-52	0
gencode_v24	chr1	70173510	-37	0
gencode_v24	chr1	160883526	-47	0
gencode_v24	chr1	3498826	-25	0
gencode_v24	chr1	11649874	-9	0
gencode_v24	chr1	202335058	-53	0
gencode_v24	chr1	58671958	-37	0
gencode_v24	chr1	219988823	-34	0
gencode_v24	chr1	42943321	-20	0
gencode_v24	chr1	234398553	-21	0
gencode_v24	chr1	40092507	-63	0
gencode_v24	chr1	82215772	-57	0
gencode_v24	chr1	56738653	-60	0
gencode_v24	chr1	6234974	-52	0
gencode_v24	chr1	94184288	-33	0
gencode_v24	chr1	168485731	-15	0
gencode_v24	chr1	235070310	-52	0
gencode_v24	chr1	153936748	-44	0
gencode_v24	chr1	229450605	-44	0
gencode_v24	chr1	246776684	-25	0
gencode_v24	chr1	162399087	-60	0
gencode_v24	chr1	236249967	-37	0
gencode_v24	chr1	223544183	-17	0
gencode_v24	chr1	21824376	-22	0
gencode_v24	chr1	217449337	-23	0
gencode_v24	chr1	157836155	-22	0
gencode_v24	chr1	25043836	-28	0
gencode_v24	chr1	153535360	-15	0
gencode_v24	chr1	103433096	-23	0
gencode_v24	chr1	228164492	-36	0
gencode_v24	chr1	243082125	-60	0
gencode_v24	chr1	157098895	-78	0
gencode_v24	chr1	229540752	-51	0
gencode_v24	chr1	118039444	-30	0
gencode_v24	chr1	21865365	-43	0
gencode_v24	chr1	247038870	-40	0
gencode_v24	chr1	45040538	-28	0
gencode_v24	chr1	21832606	-14	0
gencode_v24	chr1	55092126	-68	0
gencode_v24	chr1	89195424	-73	0
gencode_v24	chr1	19112867	-77	0
gencode_v24	chr1	150799273	-12	0
gencode_v24	chr1	229499818	-61	0
gencode_v24	chr1	11199403	-62	0
gencode_v24	chr1	21857195	-57	0
gencode_v24	chr1	37979055	-82	0
gencode_v24	chr1	151847862	-16	0
gencode_v24	chr1	164791	-67	0
gencode_v24	chr1	143598523	-60	0
gencode_v24	chr1	12895164	-49	0
gencode_v24	chr1	143606716	-66	0
gencode_v24	chr1	46449598	-25	0
gencode_v24	chr1	16221119	-18	0
gencode_v24	chr1	94077887	-23	0
gencode_v24	chr1	184796097	-32	0
gencode_v24	chr1	1115075	-44	0
gencode_v24	chr1	60941252	-62	0
gencode_v24	chr1	96355267	-66	0
gencode_v24	chr1	951238	-38	0
gencode_v24	chr1	21849031	-35	0
gencode_v24	chr1	149947335	-26	0
gencode_v24	chr1	175014851	-59	0
gencode_v24	chr1	31654858	-20	0
gencode_v24	chr1	206603204	-54	0
gencode_v24	chr1	205718479	-45	0
gencode_v24	chr1	231367636	-37	0
gencode_v24	chr1	226370517	-23	0
gencode_v24	chr1	5866458	-40	0
gencode_v24	chr1	145753049	-35	0
gencode_v24	chr1	5874657	-34	0
gencode_v24	chr1	6128609	-23	0
gencode_v24	chr1	19186657	-34	0
gencode_v24	chr1	89056228	-50	0
gencode_v24	chr1	155026402	-57	0
gencode_v24	chr1	175539176	-61	0
gencode_v24	chr1	118055914	-34	0
gencode_v24	chr1	202965993	-19	0
gencode_v24	chr1	204202987	-33	0
gencode_v24	chr1	3736558	-48	0
gencode_v24	chr1	220005360	-28	0
gencode_v24	chr1	247210993	-24	0
gencode_v24	chr1	225985523	-38	0
gencode_v24	chr1	60040180	-33	0
gencode_v24	chr1	143811573	-20	0
gencode_v24	chr1	86057975	-30	0
gencode_v24	chr1	234980343	-19	0
gencode_v24	chr1	148546553	-35	0
gencode_v24	chr1	30409724	-27	0
gencode_v24	chr1	156042236	-29	0
gencode_v24	chr1	55165950	-37	0
gencode_v24	chr1	16294917	-23	0
gencode_v24	chr1	232735750	-53	0
gencode_v24	chr1	216048647	-71	0
gencode_v24	chr1	44786696	-3	0
gencode_v24	chr1	6251530	-20	0
gencode_v24	chr1	173548552	-25	0
gencode_v24	chr1	70173709	-64	0
gencode_v24	chr1	156566546	-18	0
gencode_v24	chr1	19153939	-15	0
gencode_v24	chr1	6112277	-64	0
gencode_v24	chr1	248816662	-50	0
gencode_v24	chr1	147121175	-20	0
gencode_v24	chr1	160777239	-23	0
gencode_v24	chr1	11650074	-24	0
gencode_v24	chr1	248751130	-32	0
gencode_v24	chr1	180413471	-22	0
gencode_v24	chr1	6136865	-33	0
gencode_v24	chr1	153437222	-67	0
gencode_v24	chr1	168494124	-19	0
gencode_v24	chr1	6784045	-56	0
gencode_v24	chr1	86115378	-52	0
gencode_v24	chr1	64873523	-62	0
gencode_v24	chr1	3826744	-36	0
gencode_v24	chr1	25429049	-76	0
gencode_v24	chr1	219980857	-39	0
gencode_v24	chr1	93873214	-67	0
gencode_v24	chr1	221840453	-70	0
gencode_v24	chr1	235160647	-37	0
gencode_v24	chr1	235136073	-34	0
gencode_v24	chr1	17024074	-28	0
gencode_v24	chr1	185123919	-95	0
gencode_v24	chr1	216073300	-36	0
gencode_v24	chr1	51569750	-22	0
gencode_v24	chr1	227976279	-2	0
gencode_v24	chr1	153953369	-22	0
gencode_v24	chr1	220832858	-33	0
gencode_v24	chr1	224404570	-32	0
gencode_v24	chr1	21890141	-42	0
gencode_v24	chr1	11240547	-30	0
gencode_v24	chr1	21824615	-69	0
gencode_v24	chr1	40305768	-27	0
gencode_v24	chr1	21857385	-21	0
gencode_v24	chr1	233227371	-35	0
gencode_v24	chr1	151184493	-27	0
gencode_v24	chr1	156533875	-34	0
gencode_v24	chr1	204162163	-36	0
gencode_v24	chr1	5088373	-59	0
gencode_v24	chr1	48161909	-28	0
gencode_v24	chr1	16204919	-88	0
gencode_v24	chr1	119759989	-41	0
gencode_v24	chr1	156050553	-26	0
gencode_v24	chr1	19285114	-51	0
gencode_v24	chr1	78939258	-50	0
gencode_v24	chr1	173524094	-36	0
gencode_v24	chr1	228508800	-46	0
gencode_v24	chr1	186344578	-50	0
gencode_v24	chr1	49374344	-22	0
gencode_v24	chr1	42927241	-20	0
gencode_v24	chr1	105587848	-39	0
gencode_v24	chr1	220185741	-24	0
gencode_v24	chr1	156263570	-31	0
gencode_v24	chr1	182068370	-22	0
gencode_v24	chr1	202925207	-40	0
gencode_v24	chr1	208045210	-17	0
gencode_v24	chr1	105890972	-29	0
gencode_v24	chr1	247301276	-31	0
gencode_v24	chr1	219997342	-71	0
gencode_v24	chr1	26043551	-29	0
gencode_v24	chr1	227706016	-13	0
gencode_v24	chr1	223962273	-46	0
gencode_v24	chr1	13116581	-76	0
gencode_v24	chr1	173647013	-36	0
gencode_v24	chr1	180495525	-26	0
gencode_v24	chr1	59901103	-30	0
gencode_v24	chr1	56960176	-64	0
gencode_v24	chr1	197190831	-97	0
gencode_v24	chr1	86017204	-37	0
gencode_v24	chr1	156673205	-40	0
gencode_v24	chr1	53093560	-21	0
gencode_v24	chr1	89121983	-50	0
gencode_v24	chr1	154551492	-41	0
gencode_v24	chr1	31679685	-39	0
gencode_v24	chr1	109610181	-18	0
gencode_v24	chr1	869575	-50	0
gencode_v24	chr1	170517703	-27	0
gencode_v24	chr1	215639238	-17	0
gencode_v24	chr1	222479558	-52	0
gencode_v24	chr1	1926347	-34	0
gencode_v24	chr1	235455684	-67	0
gencode_v24	chr1	19145933	-37	0
gencode_v24	chr1	173573325	-40	0
gencode_v24	chr1	156550351	-39	0
gencode_v24	chr1	35636432	-17	0
gencode_v24	chr1	230704337	-70	0
gencode_v24	chr1	3835092	-51	0
gencode_v24	chr1	153298134	-45	0
gencode_v24	chr1	11199703	-43	0
gencode_v24	chr1	26346712	-46	0
gencode_v24	chr1	35554519	-53	0
gencode_v24	chr1	244417752	-20	0
gencode_v24	chr1	31188187	-16	0
gencode_v24	chr1	148776156	-18	0
gencode_v24	chr1	63161565	-36	0
gencode_v24	chr1	6784223	-19	0
gencode_v24	chr1	23397601	-56	0
gencode_v24	chr1	208626913	-33	0
gencode_v24	chr1	193684711	-42	0
gencode_v24	chr1	185607401	-59	0
gencode_v24	chr1	36463850	-19	0
gencode_v24	chr1	220062954	-26	0
gencode_v24	chr1	170271981	-30	0
gencode_v24	chr1	156845296	-56	0
gencode_v24	chr1	35456241	-59	0
gencode_v24	chr1	178496752	-24	0
gencode_v24	chr1	226166000	-68	0
gencode_v24	chr1	248816884	-46	0
gencode_v24	chr1	32335097	-54	0
gencode_v24	chr1	222676218	-78	0
gencode_v24	chr1	182953213	-21	0
gencode_v24	chr1	74646792	-73	0
gencode_v24	chr1	225871113	-26	0
gencode_v24	chr1	13657355	-59	0
gencode_v24	chr1	21824779	-29	0
gencode_v24	chr1	120497421	-16	0
gencode_v24	chr1	37815566	-21	0
gencode_v24	chr1	227697934	-31	0
gencode_v24	chr1	119923984	-45	0
gencode_v24	chr1	119948566	-26	0
gencode_v24	chr1	120513817	-39	0
gencode_v24	chr1	19121434	-29	0
gencode_v24	chr1	51406108	-39	0
gencode_v24	chr1	155026715	-14	0
gencode_v24	chr1	2606366	-21	0
gencode_v24	chr1	100107553	-11	0
gencode_v24	chr1	30737699	-32	0
gencode_v24	chr1	120538404	-25	0
gencode_v24	chr1	209650981	-20	0
gencode_v24	chr1	118023463	-65	0
gencode_v24	chr1	1959209	-32	0
gencode_v24	chr1	26051883	-61	0
gencode_v24	chr1	34907437	-71	0
gencode_v24	chr1	154486062	-58	0
gencode_v24	chr1	67052857	-25	0
gencode_v24	chr1	220210489	-25	0
gencode_v24	chr1	12838204	-51	0
gencode_v24	chr1	746818	-41	0
gencode_v24	chr1	37823812	-35	0
gencode_v24	chr1	16631109	-42	0
gencode_v24	chr1	103695685	-46	0
gencode_v24	chr1	153953606	-34	0
gencode_v24	chr1	206939463	-22	0
gencode_v24	chr1	148538700	-44	0
gencode_v24	chr1	11257165	-42	0
gencode_v24	chr1	17742	-42	0
gencode_v24	chr1	71935311	-24	0
gencode_v24	chr1	173598032	-34	0
gencode_v24	chr1	21865809	-30	0
gencode_v24	chr1	26912086	-25	0
gencode_v24	chr1	1213785	-41	0
gencode_v24	chr1	21874011	-20	0
gencode_v24	chr1	37987678	-49	0
gencode_v24	chr1	55141731	-25	0
gencode_v24	chr1	156845413	-21	0
gencode_v24	chr1	109421926	-40	0
gencode_v24	chr1	157287786	-15	0
gencode_v24	chr1	31671659	-53	0
gencode_v24	chr1	31679851	-50	0
gencode_v24	chr1	88860011	-16	0
gencode_v24	chr1	234472811	-29	0
gencode_v24	chr1	1926512	-53	0
gencode_v24	chr1	95372656	-39	0
gencode_v24	chr1	157099378	-27	0
gencode_v24	chr1	208029042	-22	0
gencode_v24	chr1	152511860	-3	0
gencode_v24	chr1	225879410	-40	0
gencode_v24	chr1	16696694	-21	0
gencode_v24	chr1	16205176	-24	0
gencode_v24	chr1	215680376	-46	0
gencode_v24	chr1	114713978	-75	0
gencode_v24	chr1	215786874	-70	0
gencode_v24	chr1	243156347	-57	0
gencode_v24	chr1	156534141	-53	0
gencode_v24	chr1	235152765	-29	0
gencode_v24	chr1	86050177	-19	0
gencode_v24	chr1	243066241	-21	0
gencode_v24	chr1	918915	-16	0
gencode_v24	chr1	33367428	-15	0
gencode_v24	chr1	21841285	-22	0
gencode_v24	chr1	85730692	-21	0
gencode_v24	chr1	220202374	-29	0
gencode_v24	chr1	37979533	-62	0
gencode_v24	chr1	16852369	-24	0
gencode_v24	chr1	53413268	-41	0
gencode_v24	chr1	229475732	-22	0
gencode_v24	chr1	30016921	-43	0
gencode_v24	chr1	40314267	-95	0
gencode_v24	chr1	5875100	-58	0
gencode_v24	chr1	44352925	-20	0
gencode_v24	chr1	10954142	-33	0
gencode_v24	chr1	19105189	-25	0
gencode_v24	chr1	1090983	-36	0
gencode_v24	chr1	6129069	-10	0
gencode_v24	chr1	246810033	-28	0
gencode_v24	chr1	230868402	-26	0
gencode_v24	chr1	21890485	-35	0
gencode_v24	chr1	3712438	-15	0
gencode_v24	chr1	53806517	-42	0
gencode_v24	chr1	186336694	-52	0
gencode_v24	chr1	16410043	-31	0
gencode_v24	chr1	2049468	-21	0
gencode_v24	chr1	67052989	-40	0
gencode_v24	chr1	45008321	-18	0
gencode_v24	chr1	100107717	-46	0
gencode_v24	chr1	91276743	-13	0
gencode_v24	chr1	115705292	-32	0
gencode_v24	chr1	147162573	-63	0
gencode_v24	chr1	120530384	-33	0
gencode_v24	chr1	143607250	-26	0
gencode_v24	chr1	167069138	-27	0
gencode_v24	chr1	145688023	-44	0
gencode_v24	chr1	99968477	-70	0
gencode_v24	chr1	1918431	-16	0
gencode_v24	chr1	30025183	-25	0
gencode_v24	chr1	205841889	-73	0
gencode_v24	chr1	23381474	-57	0
gencode_v24	chr1	92268002	-46	0
gencode_v24	chr1	27100644	-25	0
gencode_v24	chr1	211576289	-56	0
gencode_v24	chr1	215393767	-53	0
gencode_v24	chr1	154199528	-37	0
gencode_v24	chr1	235161067	-43	0
gencode_v24	chr1	30877165	-27	0
gencode_v24	chr1	247309806	-40	0
gencode_v24	chr1	110061041	-31	0
gencode_v24	chr1	178497009	-12	0
gencode_v24	chr1	19162611	-23	0
gencode_v24	chr1	88540659	-58	0
gencode_v24	chr1	36455925	-28	0
gencode_v24	chr1	148555252	-61	0
gencode_v24	chr1	156673527	-34	0
gencode_v24	chr1	88557048	-60	0
gencode_v24	chr1	215647730	-58	0
gencode_v24	chr1	18908666	-40	0
gencode_v24	chr1	117990906	-20	0
gencode_v24	chr1	37987836	-45	0
gencode_v24	chr1	118031867	-53	0
gencode_v24	chr1	11134466	-29	0
gencode_v24	chr1	86033923	-52	0
gencode_v24	chr1	155018760	-37	0
gencode_v24	chr1	226379274	-20	0
gencode_v24	chr1	40306187	-26	0
gencode_v24	chr1	109610507	-15	0
gencode_v24	chr1	154551819	-22	0
gencode_v24	chr1	220030480	-33	0
gencode_v24	chr1	60540433	-35	0
gencode_v24	chr1	209151505	-74	0
gencode_v24	chr1	40314387	-30	0
gencode_v24	chr1	212739601	-38	0
gencode_v24	chr1	223544850	-47	0
gencode_v24	chr1	248825366	-62	0
gencode_v24	chr1	227698203	-20	0
gencode_v24	chr1	186320418	-15	0
gencode_v24	chr1	79005219	-23	0
gencode_v24	chr1	55100964	-25	0
gencode_v24	chr1	234530342	-54	0
gencode_v24	chr1	155985449	-37	0
gencode_v24	chr1	55125548	-15	0
gencode_v24	chr1	244074030	-45	0
gencode_v24	chr1	111363632	-31	0
gencode_v24	chr1	51562033	-43	0
gencode_v24	chr1	10643000	-20	0
gencode_v24	chr1	21169721	-44	0
gencode_v24	chr1	13198906	-47	0
gencode_v24	chr1	95356477	-21	0
gencode_v24	chr1	149964349	-35	0
gencode_v24	chr1	220153406	-38	0
gencode_v24	chr1	203179585	-28	0
gencode_v24	chr1	19170883	-38	0
gencode_v24	chr1	143599171	-44	0
gencode_v24	chr1	175203908	-28	0
gencode_v24	chr1	202966600	-38	0
gencode_v24	chr1	26060361	-52	0
gencode_v24	chr1	202335818	-44	0
gencode_v24	chr1	1304143	-17	0
gencode_v24	chr1	221333074	-25	0
gencode_v24	chr1	246564434	-49	0
gencode_v24	chr1	152315477	-24	0
gencode_v24	chr1	53216859	-67	0
gencode_v24	chr1	16696924	-25	0
gencode_v24	chr1	58689116	-34	0
gencode_v24	chr1	145393246	-61	0
gencode_v24	chr1	25904738	-30	0
gencode_v24	chr1	206931555	-28	0
gencode_v24	chr1	94185060	-24	0
gencode_v24	chr1	19187301	-35	0
gencode_v24	chr1	13149798	-27	0
gencode_v24	chr1	92268135	-38	0
gencode_v24	chr1	94103142	-83	0
gencode_v24	chr1	1926761	-19	0
gencode_v24	chr1	99747430	-32	0
gencode_v24	chr1	5867115	-28	0
gencode_v24	chr1	120505962	-31	0
gencode_v24	chr1	205620838	-30	0
gencode_v24	chr1	120538735	-39	0
gencode_v24	chr1	239707760	-27	0
gencode_v24	chr1	16205425	-88	0
gencode_v24	chr1	229484145	-38	0
gencode_v24	chr1	64841339	-65	0
gencode_v24	chr1	169477757	-50	0
gencode_v24	chr1	88860286	-19	0
gencode_v24	chr1	12895872	-57	0
gencode_v24	chr1	2049666	-50	0
gencode_v24	chr1	37832322	-19	0
gencode_v24	chr1	19138181	-63	0
gencode_v24	chr1	21890694	-38	0
gencode_v24	chr1	55166603	-42	0
gencode_v24	chr1	23799436	-56	0
gencode_v24	chr1	18061	-20	0
gencode_v24	chr1	147113612	-19	0
gencode_v24	chr1	215844496	-19	0
gencode_v24	chr1	219981457	-37	0
gencode_v24	chr1	247211664	-16	0
gencode_v24	chr1	185558675	-24	0
gencode_v24	chr1	119940756	-26	0
gencode_v24	chr1	178497182	-61	0
gencode_v24	chr1	67020447	-37	0
gencode_v24	chr1	83904159	-75	0
gencode_v24	chr1	156042913	-64	0
gencode_v24	chr1	21833384	-19	0
gencode_v24	chr1	154551979	-54	0
gencode_v24	chr1	219915948	-38	0
gencode_v24	chr1	235112108	-54	0
gencode_v24	chr1	160278191	-39	0
gencode_v24	chr1	64857779	-48	0
gencode_v24	chr1	55092916	-65	0
gencode_v24	chr1	74573491	-30	0
gencode_v24	chr1	89114296	-30	0
gencode_v24	chr1	35030713	-18	0
gencode_v24	chr1	101025466	-47	0
gencode_v24	chr1	173582008	-34	0
gencode_v24	chr1	220210876	-23	0
gencode_v24	chr1	27625151	-37	0
gencode_v24	chr1	42927808	-34	0
gencode_v24	chr1	183969473	-32	0
gencode_v24	chr1	234448579	-43	0
gencode_v24	chr1	8865482	-52	0
gencode_v24	chr1	153937614	-58	0
gencode_v24	chr1	248858321	-20	0
gencode_v24	chr1	17196754	-59	0
gencode_v24	chr1	28214996	-95	0
gencode_v24	chr1	75720405	-32	0
gencode_v24	chr1	30721751	-52	0
gencode_v24	chr1	56755927	-40	0
gencode_v24	chr1	145286870	-39	0
gencode_v24	chr1	100206301	-69	0
gencode_v24	chr1	115738335	-46	0
gencode_v24	chr1	100108004	-45	0
gencode_v24	chr1	6112998	-57	0
gencode_v24	chr1	119842535	-20	0
gencode_v24	chr1	223954667	-51	0
gencode_v24	chr1	89007852	-21	0
gencode_v24	chr1	94078706	-57	0
gencode_v24	chr1	161072885	-46	0
gencode_v24	chr1	156845814	-22	0
gencode_v24	chr1	220022518	-29	0
gencode_v24	chr1	235792125	-26	0
gencode_v24	chr1	55125758	-36	0
gencode_v24	chr1	3892996	-73	0
gencode_v24	chr1	173557508	-34	0
gencode_v24	chr1	91277062	-35	0
gencode_v24	chr1	168412936	-50	0
gencode_v24	chr1	21841673	-38	0
gencode_v24	chr1	44787466	-20	0
gencode_v24	chr1	156272398	-26	0
gencode_v24	chr1	11650834	-24	0
gencode_v24	chr1	52021012	-69	0
gencode_v24	chr1	6121237	-23	0
gencode_v24	chr1	219973398	-71	0
gencode_v24	chr1	226363160	-31	0
gencode_v24	chr1	1263386	-21	0
gencode_v24	chr1	198657821	-33	0
gencode_v24	chr1	16131870	-27	0
gencode_v24	chr1	2336548	-51	0
gencode_v24	chr1	111388453	-22	0
gencode_v24	chr1	118081319	-69	0
gencode_v24	chr1	205842215	-36	0
gencode_v24	chr1	23521071	-30	0
gencode_v24	chr1	91899697	-45	0
gencode_v24	chr1	20727603	-52	0
gencode_v24	chr1	27379509	-36	0
gencode_v24	chr1	20645686	-18	0
gencode_v24	chr1	16017207	-12	0
gencode_v24	chr1	159893305	-35	0
gencode_v24	chr1	220211002	-25	0
gencode_v24	chr1	197510972	-33	0
gencode_v24	chr1	16631613	-38	0
gencode_v24	chr1	45008701	-37	0
gencode_v24	chr1	59909960	-51	0
gencode_v24	chr1	38864714	-39	0
gencode_v24	chr1	952139	-23	0
gencode_v24	chr1	197175115	-66	0
gencode_v24	chr1	215934795	-51	0
gencode_v24	chr1	9004879	-55	0
gencode_v24	chr1	208103247	-37	0
gencode_v24	chr1	54781779	-26	0
gencode_v24	chr1	19187540	-28	0
gencode_v24	chr1	91375446	-42	0
gencode_v24	chr1	91350871	-14	0
gencode_v24	chr1	206931802	-38	0
gencode_v24	chr1	13371227	-49	0
gencode_v24	chr1	19122012	-64	0
gencode_v24	chr1	94111579	-61	0
gencode_v24	chr1	16205667	-19	0
gencode_v24	chr1	19113827	-20	0
gencode_v24	chr1	21874533	-26	0
gencode_v24	chr1	203179877	-47	0
gencode_v24	chr1	209528679	-26	0
gencode_v24	chr1	151177064	-42	0
gencode_v24	chr1	89057134	-29	0
gencode_v24	chr1	10643311	-18	0
gencode_v24	chr1	148547440	-61	0
gencode_v24	chr1	202966898	-32	0
gencode_v24	chr1	1927028	-18	0
gencode_v24	chr1	154552183	-16	0
gencode_v24	chr1	63170424	-49	0
gencode_v24	chr1	145917816	-38	0
gencode_v24	chr1	226379641	-43	0
gencode_v24	chr1	156051327	-23	0
gencode_v24	chr1	47761280	-42	0
gencode_v24	chr1	64841601	-42	0
gencode_v24	chr1	74590080	-35	0
gencode_v24	chr1	52692867	-25	0
gencode_v24	chr1	120489860	-22	0
gencode_v24	chr1	186337156	-56	0
gencode_v24	chr1	23848839	-26	0
gencode_v24	chr1	85911433	-45	0
gencode_v24	chr1	94586762	-37	0
gencode_v24	chr1	21833614	-11	0
gencode_v24	chr1	149923729	-50	0
gencode_v24	chr1	208218002	-59	0
gencode_v24	chr1	15124373	-32	0
gencode_v24	chr1	160950166	-44	0
gencode_v24	chr1	246802329	-94	0
gencode_v24	chr1	154486683	-34	0
gencode_v24	chr1	211716000	-55	0
gencode_v24	chr1	117966753	-18	0
gencode_v24	chr1	175908770	-69	0
gencode_v24	chr1	151136163	-22	0
gencode_v24	chr1	8218533	-40	0
gencode_v24	chr1	220006313	-43	0
gencode_v24	chr1	185321388	-28	0
gencode_v24	chr1	225847213	-21	0
gencode_v24	chr1	108816302	-37	0
gencode_v24	chr1	205662126	-31	0
gencode_v24	chr1	230868915	-3	0
gencode_v24	chr1	143476662	-30	0
gencode_v24	chr1	17033145	-47	0
gencode_v24	chr1	36456378	-19	0
gencode_v24	chr1	118097851	-54	0
gencode_v24	chr1	169707449	-62	0
gencode_v24	chr1	18366	-3	0
gencode_v24	chr1	42436543	-26	0
gencode_v24	chr1	173524927	-33	0
gencode_v24	chr1	9111489	-60	0
gencode_v24	chr1	197060542	-47	0
gencode_v24	chr1	229500863	-26	0
gencode_v24	chr1	153937863	-62	0
gencode_v24	chr1	202000327	-21	0
gencode_v24	chr1	156534733	-42	0
gencode_v24	chr1	223545299	-38	0
gencode_v24	chr1	1918934	-18	0
gencode_v24	chr1	25266134	-62	0
gencode_v24	chr1	170518486	-28	0
gencode_v24	chr1	236226515	-52	0
gencode_v24	chr1	53888986	-48	0
gencode_v24	chr1	2607069	-36	0
gencode_v24	chr1	9037789	-56	0
gencode_v24	chr1	39659486	-31	0
gencode_v24	chr1	114206685	-36	0
gencode_v24	chr1	13223905	-23	0
gencode_v24	chr1	19285992	-70	0
gencode_v24	chr1	10463209	-73	0
gencode_v24	chr1	45729769	-65	0
gencode_v24	chr1	48728043	-54	0
gencode_v24	chr1	89171954	-32	0
gencode_v24	chr1	151144434	-32	0
gencode_v24	chr1	53233652	-37	0
gencode_v24	chr1	236013560	-27	0
gencode_v24	chr1	110061563	-43	0
gencode_v24	chr1	108734460	-25	0
gencode_v24	chr1	80373758	-23	0
gencode_v24	chr1	156526599	-35	0
gencode_v24	chr1	168904712	-41	0
gencode_v24	chr1	94185481	-76	0
gencode_v24	chr1	3631117	-49	0
gencode_v24	chr1	111421461	-28	0
gencode_v24	chr1	1542167	-27	0
gencode_v24	chr1	154929176	-20	0
gencode_v24	chr1	151316509	-76	0
gencode_v24	chr1	228108318	-3	0
gencode_v24	chr1	156854303	-60	0
gencode_v24	chr1	67004448	-18	0
gencode_v24	chr1	207874083	-55	0
gencode_v24	chr1	208046117	-38	0
gencode_v24	chr1	156846119	-38	0
gencode_v24	chr1	37455912	-20	0
gencode_v24	chr1	21874729	-30	0
gencode_v24	chr1	29149226	-18	0
gencode_v24	chr1	97593387	-46	0
gencode_v24	chr1	222480426	-51	0
gencode_v24	chr1	12838959	-77	0
gencode_v24	chr1	173041713	-58	0
gencode_v24	chr1	19105842	-44	0
gencode_v24	chr1	216000562	-40	0
gencode_v24	chr1	246556721	-37	0
gencode_v24	chr1	212830261	-37	0
gencode_v24	chr1	165942	-20	0
gencode_v24	chr1	246786100	-15	0
gencode_v24	chr1	177973309	-36	0
gencode_v24	chr1	205727805	-19	0
gencode_v24	chr1	146147395	-59	0
gencode_v24	chr1	24307780	-34	0
gencode_v24	chr1	22120517	-69	0
gencode_v24	chr1	59893829	-29	0
gencode_v24	chr1	145393734	-41	0
gencode_v24	chr1	183461961	-41	0
gencode_v24	chr1	246794307	-49	0
gencode_v24	chr1	179816527	-36	0
gencode_v24	chr1	92240	-30	0
gencode_v24	chr1	21850192	-32	0
gencode_v24	chr1	19114070	-21	0
gencode_v24	chr1	27101275	-35	0
gencode_v24	chr1	1960030	-36	0
gencode_v24	chr1	2811998	-24	0
gencode_v24	chr1	85190752	-37	0
gencode_v24	chr1	100264031	-59	0
gencode_v24	chr1	161556577	-30	0
gencode_v24	chr1	6121573	-21	0
gencode_v24	chr1	68429927	-49	0
gencode_v24	chr1	117991528	-33	0
gencode_v24	chr1	118081642	-22	0
gencode_v24	chr1	91375727	-34	0
gencode_v24	chr1	1919088	-93	0
gencode_v24	chr1	202893425	-35	0
gencode_v24	chr1	232728689	-26	0
gencode_v24	chr1	247310456	-42	0
gencode_v24	chr1	205719676	-26	0
gencode_v24	chr1	246548607	-30	0
gencode_v24	chr1	19155075	-3	0
gencode_v24	chr1	153307267	-36	0
gencode_v24	chr1	153438346	-30	0
gencode_v24	chr1	179546253	-94	0
gencode_v24	chr1	56789134	-51	0
gencode_v24	chr1	227494030	-23	0
gencode_v24	chr1	144754832	-22	0
gencode_v24	chr1	154552464	-55	0
gencode_v24	chr1	160884883	-28	0
gencode_v24	chr1	161073299	-57	0
gencode_v24	chr1	97691798	-50	0
gencode_v24	chr1	119916694	-41	0
gencode_v24	chr1	165669013	-56	0
gencode_v24	chr1	234268823	-26	0
gencode_v24	chr1	94062753	-36	0
gencode_v24	chr1	15583395	-20	0
gencode_v24	chr1	86059174	-73	0
gencode_v24	chr1	58534060	-92	0
gencode_v24	chr1	16132273	-22	0
gencode_v24	chr1	2492596	-36	0
gencode_v24	chr1	10946741	-70	0
gencode_v24	chr1	31672502	-40	0
gencode_v24	chr1	110209204	-56	0
gencode_v24	chr1	118016182	-38	0
gencode_v24	chr1	158329014	-31	0
gencode_v24	chr1	189868212	-37	0
gencode_v24	chr1	225872053	-36	0
gencode_v24	chr1	236226739	-33	0
gencode_v24	chr1	148539582	-61	0
gencode_v24	chr1	60704959	-43	0
gencode_v24	chr1	234391745	-33	0
gencode_v24	chr1	48736452	-25	0
gencode_v24	chr1	21833925	-59	0
gencode_v24	chr1	113928388	-22	0
gencode_v24	chr1	148555975	-35	0
gencode_v24	chr1	9038024	-25	0
gencode_v24	chr1	46696649	-60	0
gencode_v24	chr1	81586377	-78	0
gencode_v24	chr1	220154057	-24	0
gencode_v24	chr1	55134413	-50	0
gencode_v24	chr1	11233487	-41	0
gencode_v24	chr1	78891216	-57	0
gencode_v24	chr1	11241681	-21	0
gencode_v24	chr1	236218576	-19	0
gencode_v24	chr1	151185620	-24	0
gencode_v24	chr1	160098517	-82	0
gencode_v24	chr1	119294167	-55	0
gencode_v24	chr1	161122523	-63	0
gencode_v24	chr1	37538012	-22	0
gencode_v24	chr1	197191899	-41	0
gencode_v24	chr1	21842142	-22	0
gencode_v24	chr1	53053662	-11	0
gencode_v24	chr1	85575904	-48	0
gencode_v24	chr1	56723681	-33	0
gencode_v24	chr1	101837025	-36	0
gencode_v24	chr1	186345696	-42	0
gencode_v24	chr1	220162268	-32	0
gencode_v24	chr1	201115877	-44	0
gencode_v24	chr1	12880105	-27	0
gencode_v24	chr1	111421673	-31	0
gencode_v24	chr1	185125110	-26	0
gencode_v24	chr1	19147000	-43	0
gencode_v24	chr1	215877880	-67	0
gencode_v24	chr1	151111931	-7	0
gencode_v24	chr1	55159036	-36	0
gencode_v24	chr1	16206083	-34	0
gencode_v24	chr1	2509060	-26	0
gencode_v24	chr1	55101703	-47	0
gencode_v24	chr1	118040841	-20	0
gencode_v24	chr1	208054538	-17	0
gencode_v24	chr1	233261321	-40	0
gencode_v24	chr1	24094990	-47	0
gencode_v24	chr1	161196303	-43	0
gencode_v24	chr1	143821072	-39	0
gencode_v24	chr1	160876816	-38	0
gencode_v24	chr1	53348630	-45	0
gencode_v24	chr1	952600	-27	0
gencode_v24	chr1	23865625	-44	0
gencode_v24	chr1	201222425	-18	0
gencode_v24	chr1	45746461	-49	0
gencode_v24	chr1	193685789	-20	0
gencode_v24	chr1	147114271	-25	0
gencode_v24	chr1	46688544	-33	0
gencode_v24	chr1	153299231	-34	0
gencode_v24	chr1	74475810	-35	0
gencode_v24	chr1	245614883	-34	0
gencode_v24	chr1	217491750	-91	0
gencode_v24	chr1	204155177	-49	0
gencode_v24	chr1	68438316	-62	0
gencode_v24	chr1	155396402	-22	0
gencode_v24	chr1	66046261	-88	0
gencode_v24	chr1	21875002	-34	0
gencode_v24	chr1	31672637	-28	0
gencode_v24	chr1	205842751	-26	0
gencode_v24	chr1	89262401	-19	0
gencode_v24	chr1	30411079	-20	0
gencode_v24	chr1	45009226	-22	0
gencode_v24	chr1	6105427	-70	0
gencode_v24	chr1	31369557	-33	0
gencode_v24	chr1	28871002	-8	0
gencode_v24	chr1	16058717	-58	0
gencode_v24	chr1	201427293	-37	0
gencode_v24	chr1	220195167	-16	0
gencode_v24	chr1	108185954	-40	0
gencode_v24	chr1	244418914	-76	0
gencode_v24	chr1	19286372	-49	0
gencode_v24	chr1	35174	-14	0
gencode_v24	chr1	241502570	-32	0
gencode_v24	chr1	223553900	-76	0
gencode_v24	chr1	234531181	-17	0
gencode_v24	chr1	6146423	-50	0
gencode_v24	chr1	5867896	-16	0
gencode_v24	chr1	50596216	-63	0
gencode_v24	chr1	2787706	-32	0
gencode_v24	chr1	54012280	-21	0
gencode_v24	chr1	168135036	-38	0
gencode_v24	chr1	16623997	-26	0
gencode_v24	chr1	21850498	-44	0
gencode_v24	chr1	9013635	-18	0
gencode_v24	chr1	89147779	-37	0
gencode_v24	chr1	226380164	-49	0
gencode_v24	chr1	118008198	-27	0
gencode_v24	chr1	114575751	-33	0
gencode_v24	chr1	55142795	-31	0
gencode_v24	chr1	143813006	-42	0
gencode_v24	chr1	156051857	-23	0
gencode_v24	chr1	182602132	-34	0
gencode_v24	chr1	243067287	-46	0
gencode_v24	chr1	12822939	-3	0
gencode_v24	chr1	197052834	-17	0
gencode_v24	chr1	206940584	-35	0
gencode_v24	chr1	39627180	-54	0
gencode_v24	chr1	37857709	-85	0
gencode_v24	chr1	234465708	-36	0
gencode_v24	chr1	33810864	-24	0
gencode_v24	chr1	143600048	-61	0
gencode_v24	chr1	10955186	-38	0
gencode_v24	chr1	35187122	-39	0
gencode_v24	chr1	46188980	-34	0
gencode_v24	chr1	55069107	-51	0
gencode_v24	chr1	55077300	-27	0
gencode_v24	chr1	53889463	-25	0
gencode_v24	chr1	94177720	-69	0
gencode_v24	chr1	158132656	-42	0
gencode_v24	chr1	89188794	-36	0
gencode_v24	chr1	58534331	-18	0
gencode_v24	chr1	157575610	-43	0
gencode_v24	chr1	160950711	-17	0
gencode_v24	chr1	156690881	-13	0
gencode_v24	chr1	225855940	-20	0
gencode_v24	chr1	21842380	-68	0
gencode_v24	chr1	156535247	-28	0
gencode_v24	chr1	197061075	-31	0
gencode_v24	chr1	37718486	-12	0
gencode_v24	chr1	30714327	-35	0
gencode_v24	chr1	82979286	-26	0
gencode_v24	chr1	201820636	-29	0
gencode_v24	chr1	229542371	-64	0
gencode_v24	chr1	220040269	-28	0
gencode_v24	chr1	94079461	-43	0
gencode_v24	chr1	191859180	-16	0
gencode_v24	chr1	58673650	-90	0
gencode_v24	chr1	154552820	-28	0
gencode_v24	chr1	202918388	-25	0
gencode_v24	chr1	9660918	-4	0
gencode_v24	chr1	215648766	-18	0
gencode_v24	chr1	16206340	-55	0
gencode_v24	chr1	1092103	-62	0
gencode_v24	chr1	31672840	-30	0
gencode_v24	chr1	87353867	-29	0
gencode_v24	chr1	154200588	-77	0
gencode_v24	chr1	221702677	-64	0
gencode_v24	chr1	26061334	-34	0
gencode_v24	chr1	183978520	-30	0
gencode_v24	chr1	148548122	-44	0
gencode_v24	chr1	151185950	-27	0
gencode_v24	chr1	147384863	-30	0
gencode_v24	chr1	86092320	-61	0
gencode_v24	chr1	208210462	-55	0
gencode_v24	chr1	235661854	-4	0
gencode_v24	chr1	37587495	-29	0
gencode_v24	chr1	236243495	-44	0
gencode_v24	chr1	185305643	-30	0
gencode_v24	chr1	17197613	-23	0
gencode_v24	chr1	3787310	-38	0
gencode_v24	chr1	90712624	-33	0
gencode_v24	chr1	220195377	-29	0
gencode_v24	chr1	157575730	-21	0
gencode_v24	chr1	16632371	-57	0
gencode_v24	chr1	35187251	-17	0
gencode_v24	chr1	37980724	-41	0
gencode_v24	chr1	16149047	-37	0
gencode_v24	chr1	15723067	-16	0
gencode_v24	chr1	1927746	-15	0
gencode_v24	chr1	93325895	-56	0
gencode_v24	chr1	47794760	-20	0
gencode_v24	chr1	112929352	-44	0
gencode_v24	chr1	45009482	-27	0
gencode_v24	chr1	31271499	-92	0
gencode_v24	chr1	37456459	-44	0
gencode_v24	chr1	85961293	-45	0
gencode_v24	chr1	208038474	-46	0
gencode_v24	chr1	223955537	-52	0
gencode_v24	chr1	111389266	-59	0
gencode_v24	chr1	99715672	-31	0
gencode_v24	chr1	206768728	-35	0
gencode_v24	chr1	289370	-20	0
gencode_v24	chr1	24308315	-40	0
gencode_v24	chr1	91351643	-42	0
gencode_v24	chr1	208079450	-41	0
gencode_v24	chr1	206932577	-11	0
gencode_v24	chr1	37276259	-21	0
gencode_v24	chr1	229526116	-41	0
gencode_v24	chr1	173533797	-32	0
gencode_v24	chr1	55110246	-25	0
gencode_v24	chr1	63171175	-24	0
gencode_v24	chr1	155765350	-11	0
gencode_v24	chr1	60033641	-25	0
gencode_v24	chr1	203180652	-68	0
gencode_v24	chr1	118073967	-28	0
gencode_v24	chr1	167176815	-24	0
gencode_v24	chr1	225995383	-27	0
gencode_v24	chr1	119941754	-27	0
gencode_v24	chr1	54610555	-32	0
gencode_v24	chr1	48761470	-82	0
gencode_v24	chr1	27101826	-44	0
gencode_v24	chr1	161073795	-16	0
gencode_v24	chr1	3623556	-41	0
gencode_v24	chr1	68446860	-27	0
gencode_v24	chr1	6154898	-81	0
gencode_v24	chr1	19139220	-18	0
gencode_v24	chr1	26462870	-81	0
gencode_v24	chr1	67103382	-28	0
gencode_v24	chr1	6130328	-45	0
gencode_v24	chr1	35481	-31	0
gencode_v24	chr1	60025498	-39	0
gencode_v24	chr1	70363800	-33	0
gencode_v24	chr1	91343510	-76	0
gencode_v24	chr1	144288407	-32	0
gencode_v24	chr1	149949083	-34	0
gencode_v24	chr1	169691802	-44	0
gencode_v24	chr1	944800	-19	0
gencode_v24	chr1	157518497	-30	0
gencode_v24	chr1	215640734	-23	0
gencode_v24	chr1	234457756	-59	0
gencode_v24	chr1	156846757	-20	0
gencode_v24	chr1	226364070	-23	0
gencode_v24	chr1	184806056	-42	0
gencode_v24	chr1	117983913	-17	0
gencode_v24	chr1	9038506	-26	0
gencode_v24	chr1	173501097	-32	0
gencode_v24	chr1	78891692	-34	0
gencode_v24	chr1	153954989	-36	0
gencode_v24	chr1	53807791	-18	0
gencode_v24	chr1	19163827	-71	0
gencode_v24	chr1	23284410	-14	0
gencode_v24	chr1	143608506	-36	0
gencode_v24	chr1	156551868	-15	0
gencode_v24	chr1	1968833	-13	0
gencode_v24	chr1	89262785	-62	0
gencode_v24	chr1	207817414	-90	0
gencode_v24	chr1	45058759	-95	0
gencode_v24	chr1	58690249	-43	0
gencode_v24	chr1	153930442	-49	0
gencode_v24	chr1	215780041	-43	0
gencode_v24	chr1	55143119	-97	0
gencode_v24	chr1	234957521	-78	0
gencode_v24	chr1	19155668	-34	0
gencode_v24	chr1	109603544	-43	0
gencode_v24	chr1	85895902	-19	0
gencode_v24	chr1	85183200	-49	0
gencode_v24	chr1	11258593	-30	0
gencode_v24	chr1	243092194	-47	0
gencode_v24	chr1	196045539	-58	0
gencode_v24	chr1	244091625	-38	0
gencode_v24	chr1	227494636	-56	0
gencode_v24	chr1	47778544	-58	0
gencode_v24	chr1	11209458	-27	0
gencode_v24	chr1	182602484	-66	0
gencode_v24	chr1	161049334	-37	0
gencode_v24	chr1	74631928	-77	0
gencode_v24	chr1	89197304	-38	0
gencode_v24	chr1	183470842	-42	0
gencode_v24	chr1	24095486	-50	0
gencode_v24	chr1	226159358	-24	0
gencode_v24	chr1	17074949	-66	0
gencode_v24	chr1	202369799	-24	0
gencode_v24	chr1	23522056	-69	0
gencode_v24	chr1	197511944	-46	0
gencode_v24	chr1	152357647	-29	0
gencode_v24	chr1	40315664	-47	0
gencode_v24	chr1	45009683	-44	0
gencode_v24	chr1	3836692	-29	0
gencode_v24	chr1	64883475	-22	0
gencode_v24	chr1	18885398	-3	0
gencode_v24	chr1	24128279	-30	0
gencode_v24	chr1	226388755	-46	0
gencode_v24	chr1	85781273	-28	0
gencode_v24	chr1	108817177	-24	0
gencode_v24	chr1	226061081	-36	0
gencode_v24	chr1	7441181	-42	0
gencode_v24	chr1	211479327	-20	0
gencode_v24	chr1	229460769	-53	0
gencode_v24	chr1	67021602	-38	0
gencode_v24	chr1	150661928	-27	0
gencode_v24	chr1	156273450	-65	0
gencode_v24	chr1	40307499	-56	0
gencode_v24	chr1	85838638	-36	0
gencode_v24	chr1	153545518	-22	0
gencode_v24	chr1	158329648	-68	0
gencode_v24	chr1	186346287	-77	0
gencode_v24	chr1	245123887	-8	0
gencode_v24	chr1	38873909	-33	0
gencode_v24	chr1	6146871	-36	0
gencode_v24	chr1	168422204	-32	0
gencode_v24	chr1	148540230	-35	0
gencode_v24	chr1	55094087	-23	0
gencode_v24	chr1	147172167	-23	0
gencode_v24	chr1	16255821	-45	0
gencode_v24	chr1	215993167	-32	0
gencode_v24	chr1	161196880	-27	0
gencode_v24	chr1	16624467	-18	0
gencode_v24	chr1	20400987	-26	0
gencode_v24	chr1	43944796	-29	0
gencode_v24	chr1	153955166	-38	0
gencode_v24	chr1	246557534	-49	0
gencode_v24	chr1	88853346	-40	0
gencode_v24	chr1	229452643	-48	0
gencode_v24	chr1	244075365	-37	0
gencode_v24	chr1	226233193	-61	0
gencode_v24	chr1	153930603	-90	0
gencode_v24	chr1	94202732	-42	0
gencode_v24	chr1	159361899	-40	0
gencode_v24	chr1	173910891	-22	0
gencode_v24	chr1	222514029	-21	0
gencode_v24	chr1	56249200	-18	0
gencode_v24	chr1	58690417	-8	0
gencode_v24	chr1	149113712	-16	0
gencode_v24	chr1	220171120	-15	0
gencode_v24	chr1	19123060	-35	0
gencode_v24	chr1	70716276	-41	0
gencode_v24	chr1	94047093	-39	0
gencode_v24	chr1	94178167	-37	0
gencode_v24	chr1	196316026	-61	0
gencode_v24	chr1	43355006	-19	0
gencode_v24	chr1	764800	-16	0
gencode_v24	chr1	85896065	-49	0
gencode_v24	chr1	1944452	-36	0
gencode_v24	chr1	55159685	-16	0
gencode_v24	chr1	64867208	-27	0
gencode_v24	chr1	22121353	-26	0
gencode_v24	chr1	42929033	-30	0
gencode_v24	chr1	146074504	-13	0
gencode_v24	chr1	173517704	-48	0
gencode_v24	chr1	53291917	-14	0
gencode_v24	chr1	53832591	-61	0
gencode_v24	chr1	31181712	-69	0
gencode_v24	chr1	246541202	-27	0
gencode_v24	chr1	94055315	-39	0
gencode_v24	chr1	235137940	-52	0
gencode_v24	chr1	91401109	-58	0
gencode_v24	chr1	207874969	-59	0
gencode_v24	chr1	53218203	-29	0
gencode_v24	chr1	209546139	-73	0
gencode_v24	chr1	156552095	-81	0
gencode_v24	chr1	99748768	-54	0
gencode_v24	chr1	151178145	-43	0
gencode_v24	chr1	202853280	-28	0
gencode_v24	chr1	26889125	-30	0
gencode_v24	chr1	19106726	-60	0
gencode_v24	chr1	227494824	-34	0
gencode_v24	chr1	91319209	-27	0
gencode_v24	chr1	220007338	-26	0
gencode_v24	chr1	27102130	-36	0
gencode_v24	chr1	89058234	-32	0
gencode_v24	chr1	56740795	-46	0
gencode_v24	chr1	182127546	-71	0
gencode_v24	chr1	21089213	-42	0
gencode_v24	chr1	157518782	-27	0
gencode_v24	chr1	156044223	-31	0
gencode_v24	chr1	236252091	-39	0
gencode_v24	chr1	150694850	-37	0
gencode_v24	chr1	186338243	-71	0
gencode_v24	chr1	953288	-20	0
gencode_v24	chr1	2550731	-28	0
gencode_v24	chr1	1985490	-68	0
gencode_v24	chr1	243059668	-50	0
gencode_v24	chr1	161672149	-11	0
gencode_v24	chr1	55086038	-56	0
gencode_v24	chr1	228510678	-19	0
gencode_v24	chr1	197553112	-89	0
gencode_v24	chr1	11234265	-28	0
gencode_v24	chr1	200371165	-45	0
gencode_v24	chr1	64850910	-22	0
gencode_v24	chr1	243739613	-36	0
gencode_v24	chr1	213822433	-35	0
gencode_v24	chr1	45034469	-40	0
gencode_v24	chr1	234392552	-46	0
gencode_v24	chr1	21842921	-55	0
gencode_v24	chr1	184798190	-47	0
gencode_v24	chr1	6532079	-61	0
gencode_v24	chr1	29150192	-26	0
gencode_v24	chr1	102763505	-17	0
gencode_v24	chr1	46550002	-22	0
gencode_v24	chr1	773107	-18	0
gencode_v24	chr1	89009140	-35	0
gencode_v24	chr1	224717810	-26	0
gencode_v24	chr1	235465714	-35	0
gencode_v24	chr1	37997559	-11	0
gencode_v24	chr1	152087543	-27	0
gencode_v24	chr1	166857719	-34	0
gencode_v24	chr1	945146	-96	0
gencode_v24	chr1	36137978	-23	0
gencode_v24	chr1	159951866	-67	0
gencode_v24	chr1	160951290	-28	0
gencode_v24	chr1	219982844	-26	0
gencode_v24	chr1	1321984	-28	0
gencode_v24	chr1	39545857	-19	0
gencode_v24	chr1	155225087	-27	0
gencode_v24	chr1	245214206	-30	0
gencode_v24	chr1	213937164	-84	0
gencode_v24	chr1	204155918	-23	0
gencode_v24	chr1	218344462	-52	0
gencode_v24	chr1	174009361	-44	0
gencode_v24	chr1	30878740	-41	0
gencode_v24	chr1	201468948	-53	0
gencode_v24	chr1	222538774	-37	0
gencode_v24	chr1	230706200	-61	0
gencode_v24	chr1	185150492	-38	0
gencode_v24	chr1	45714466	-28	0
gencode_v24	chr1	21875747	-31	0
gencode_v24	chr1	234433571	-20	0
gencode_v24	chr1	68439081	-66	0
gencode_v24	chr1	120163370	-32	0
gencode_v24	chr1	40307756	-45	0
gencode_v24	chr1	109292588	-23	0
gencode_v24	chr1	244411436	-36	0
gencode_v24	chr1	205343793	-31	0
gencode_v24	chr1	119925810	-69	0
gencode_v24	chr1	156544050	-30	0
gencode_v24	chr1	145746997	-21	0
gencode_v24	chr1	149965878	-46	0
gencode_v24	chr1	151170103	-42	0
gencode_v24	chr1	89164858	-57	0
gencode_v24	chr1	236235835	-41	0
gencode_v24	chr1	174935100	-34	0
gencode_v24	chr1	148556862	-61	0
gencode_v24	chr1	32361535	-29	0
gencode_v24	chr1	114568256	-44	0
gencode_v24	chr1	173509699	-30	0
gencode_v24	chr1	246778947	-38	0
gencode_v24	chr1	119835718	-31	0
gencode_v24	chr1	208038984	-77	0
gencode_v24	chr1	144763977	-31	0
gencode_v24	chr1	229518410	-53	0
gencode_v24	chr1	205720653	-79	0
gencode_v24	chr1	70159438	-14	0
gencode_v24	chr1	147647566	-39	0
gencode_v24	chr1	9038929	-39	0
gencode_v24	chr1	25242705	-24	0
gencode_v24	chr1	31665234	-38	0
gencode_v24	chr1	40938578	-29	0
gencode_v24	chr1	24071253	-38	0
gencode_v24	chr1	93318228	-40	0
gencode_v24	chr1	143461459	-35	0
gencode_v24	chr1	233262165	-59	0
gencode_v24	chr1	91319390	-29	0
gencode_v24	chr1	64834657	-40	0
gencode_v24	chr1	143600740	-29	0
gencode_v24	chr1	94186597	-27	0
gencode_v24	chr1	153939045	-62	0
gencode_v24	chr1	22121576	-26	0
gencode_v24	chr1	111447144	-30	0
gencode_v24	chr1	2509930	-67	0
gencode_v24	chr1	153930857	-32	0
gencode_v24	chr1	31657068	-63	0
gencode_v24	chr1	118115441	-43	0
gencode_v24	chr1	11037811	-19	0
gencode_v24	chr1	188869748	-59	0
gencode_v24	chr1	31181941	-57	0
gencode_v24	chr1	235138174	-51	0
gencode_v24	chr1	167054466	-59	0
gencode_v24	chr1	216083586	-65	0
gencode_v24	chr1	99749001	-25	0
gencode_v24	chr1	37817482	-34	0
gencode_v24	chr1	233090190	-40	0
gencode_v24	chr1	215846033	-35	0
gencode_v24	chr1	120548501	-42	0
gencode_v24	chr1	19106966	-45	0
gencode_v24	chr1	229502102	-30	0
gencode_v24	chr1	113904793	-61	0
gencode_v24	chr1	148573338	-35	0
gencode_v24	chr1	230943898	-16	0
gencode_v24	chr1	42929314	-17	0
gencode_v24	chr1	2321579	-18	0
gencode_v24	chr1	206933166	-21	0
gencode_v24	chr1	6106287	-25	0
gencode_v24	chr1	58682545	-55	0
gencode_v24	chr1	151768243	-42	0
gencode_v24	chr1	111389879	-22	0
gencode_v24	chr1	22129851	-42	0
gencode_v24	chr1	53218495	-20	0
gencode_v24	chr1	21834945	-39	0
gencode_v24	chr1	119917762	-36	0
gencode_v24	chr1	168701124	-49	0
gencode_v24	chr1	161074373	-3	0
gencode_v24	chr1	117992648	-69	0
gencode_v24	chr1	26463433	-23	0
gencode_v24	chr1	45010121	-18	0
gencode_v24	chr1	45345994	-28	0
gencode_v24	chr1	118025416	-18	0
gencode_v24	chr1	16059604	-56	0
gencode_v24	chr1	243092695	-34	0
gencode_v24	chr1	85896409	-20	0
gencode_v24	chr1	51563738	-16	0
gencode_v24	chr1	37989595	-42	0
gencode_v24	chr1	242060510	-6	0
gencode_v24	chr1	156544223	-17	0
gencode_v24	chr1	225856738	-43	0
gencode_v24	chr1	203181285	-50	0
gencode_v24	chr1	118074600	-34	0
gencode_v24	chr1	225848554	-19	0
gencode_v24	chr1	70175982	-31	0
gencode_v24	chr1	220359925	-29	0
gencode_v24	chr1	100125942	-55	0
gencode_v24	chr1	2518264	-23	0
gencode_v24	chr1	16133368	-29	0
gencode_v24	chr1	9104634	-18	0
gencode_v24	chr1	55176443	-26	0
gencode_v24	chr1	31632638	-33	0
gencode_v24	chr1	224398593	-76	0
gencode_v24	chr1	32779523	-32	0
gencode_v24	chr1	169708803	-20	0
gencode_v24	chr1	120573189	-43	0
gencode_v24	chr1	38210822	-24	0
gencode_v24	chr1	157093127	-54	0
gencode_v24	chr1	109604104	-38	0
gencode_v24	chr1	173583622	-34	0
gencode_v24	chr1	224611592	-28	0
gencode_v24	chr1	246795524	-32	0
gencode_v24	chr1	99740940	-30	0
gencode_v24	chr1	156675340	-34	0
gencode_v24	chr1	153373967	-24	0
gencode_v24	chr1	158330130	-66	0
gencode_v24	chr1	19164441	-50	0
gencode_v24	chr1	68439323	-21	0
gencode_v24	chr1	1338653	-22	0
gencode_v24	chr1	28208413	-35	0
gencode_v24	chr1	100265247	-26	0
gencode_v24	chr1	97193248	-62	0
gencode_v24	chr1	66833706	-26	0
gencode_v24	chr1	94113066	-39	0
gencode_v24	chr1	37997870	-72	0
gencode_v24	chr1	10964271	-57	0
gencode_v24	chr1	182127927	-23	0
gencode_v24	chr1	16551229	-20	0
gencode_v24	chr1	26897725	-23	0
gencode_v24	chr1	27233602	-26	0
gencode_v24	chr1	5090627	-37	0
gencode_v24	chr1	93326662	-40	0
gencode_v24	chr1	68431176	-44	0
gencode_v24	chr1	21876042	-23	0
gencode_v24	chr1	205843786	-28	0
gencode_v24	chr1	26053964	-40	0
gencode_v24	chr1	2510157	-22	0
gencode_v24	chr1	41479502	-21	0
gencode_v24	chr1	19197265	-30	0
gencode_v24	chr1	85159249	-22	0
gencode_v24	chr1	149949778	-31	0
gencode_v24	chr1	197061969	-23	0
gencode_v24	chr1	12848470	-75	0
gencode_v24	chr1	89009494	-40	0
gencode_v24	chr1	39554392	-100	0
gencode_v24	chr1	21859676	-21	0
gencode_v24	chr1	27102558	-34	0
gencode_v24	chr1	19148127	-27	0
gencode_v24	chr1	85970271	-34	0
gencode_v24	chr1	197176670	-33	0
gencode_v24	chr1	223612257	-29	0
gencode_v24	chr1	228101473	-32	0
gencode_v24	chr1	16207210	-46	0
gencode_v24	chr1	151874928	-38	0
gencode_v24	chr1	185298288	-60	0
gencode_v24	chr1	89132403	-18	0
gencode_v24	chr1	45010293	-54	0
gencode_v24	chr1	45051253	-24	0
gencode_v24	chr1	114576758	-27	0
gencode_v24	chr1	35188090	-25	0
gencode_v24	chr1	120548733	-38	0
gencode_v24	chr1	229477760	-79	0
gencode_v24	chr1	205663618	-31	0
gencode_v24	chr1	16125320	-35	0
gencode_v24	chr1	117878152	-31	0
gencode_v24	chr1	157748618	-50	0
gencode_v24	chr1	229445002	-38	0
gencode_v24	chr1	148549004	-61	0
gencode_v24	chr1	6106509	-18	0
gencode_v24	chr1	145771919	-52	0
gencode_v24	chr1	205811087	-40	0
gencode_v24	chr1	91385234	-14	0
gencode_v24	chr1	157134227	-30	0
gencode_v24	chr1	32361876	-65	0
gencode_v24	chr1	150556052	-28	0
gencode_v24	chr1	215838103	-47	0
gencode_v24	chr1	226381208	-38	0
gencode_v24	chr1	46689691	-48	0
gencode_v24	chr1	157232540	-40	0
gencode_v24	chr1	2493853	-15	0
gencode_v24	chr1	204156319	-48	0
gencode_v24	chr1	47164843	-8	0
gencode_v24	chr1	30715309	-27	0
gencode_v24	chr1	167546285	-27	0
gencode_v24	chr1	8867250	-37	0
gencode_v24	chr1	148565428	-35	0
gencode_v24	chr1	235113910	-30	0
gencode_v24	chr1	91262392	-77	0
gencode_v24	chr1	156528060	-32	0
gencode_v24	chr1	33312189	-49	0
gencode_v24	chr1	6155717	-39	0
gencode_v24	chr1	19156423	-39	0
gencode_v24	chr1	35466695	-22	0
gencode_v24	chr1	156020167	-60	0
gencode_v24	chr1	112823754	-20	0
gencode_v24	chr1	200478154	-46	0
gencode_v24	chr1	97373644	-37	0
gencode_v24	chr1	145878479	-62	0
gencode_v24	chr1	31665618	-27	0
gencode_v24	chr1	174935506	-22	0
gencode_v24	chr1	147115477	-63	0
gencode_v24	chr1	156544472	-42	0
gencode_v24	chr1	13225433	-49	0
gencode_v24	chr1	35474906	-44	0
gencode_v24	chr1	173534682	-31	0
gencode_v24	chr1	173600217	-48	0
gencode_v24	chr1	224431581	-54	0
gencode_v24	chr1	30739937	-33	0
gencode_v24	chr1	152931811	-52	0
gencode_v24	chr1	16133606	-58	0
gencode_v24	chr1	161549798	-23	0
gencode_v24	chr1	212225513	-13	0
gencode_v24	chr1	186322412	-48	0
gencode_v24	chr1	188706285	-23	0
gencode_v24	chr1	21843438	-34	0
gencode_v24	chr1	223137263	-17	0
gencode_v24	chr1	234401262	-46	0
gencode_v24	chr1	1756657	-28	0
gencode_v24	chr1	945653	-45	0
gencode_v24	chr1	119950837	-35	0
gencode_v24	chr1	225857017	-54	0
gencode_v24	chr1	163319291	-78	0
gencode_v24	chr1	36457981	-58	0
gencode_v24	chr1	71798270	-22	0
gencode_v24	chr1	3624450	-59	0
gencode_v24	chr1	16633346	-47	0
gencode_v24	chr1	222522887	-49	0
gencode_v24	chr1	27553290	-14	0
gencode_v24	chr1	117984782	-66	0
gencode_v24	chr1	220032526	-23	0
gencode_v24	chr1	68431376	-19	0
gencode_v24	chr1	114716177	-41	0
gencode_v24	chr1	229223950	-27	0
gencode_v24	chr1	40308245	-45	0
gencode_v24	chr1	27102743	-32	0
gencode_v24	chr1	111447576	-30	0
gencode_v24	chr1	110292507	-46	0
gencode_v24	chr1	229518875	-82	0
gencode_v24	chr1	11259423	-17	0
gencode_v24	chr1	1388065	-84	0
gencode_v24	chr1	184823329	-32	0
gencode_v24	chr1	953892	-42	0
gencode_v24	chr1	219983398	-20	0
gencode_v24	chr1	166858281	-42	0
gencode_v24	chr1	21851697	-29	0
gencode_v24	chr1	102387251	-32	0
gencode_v24	chr1	37998132	-44	0
gencode_v24	chr1	6204982	-18	0
gencode_v24	chr1	24964668	-28	0
gencode_v24	chr1	81514045	-58	0
gencode_v24	chr1	191221312	-48	0
gencode_v24	chr1	6254147	-30	0
gencode_v24	chr1	2518597	-23	0
gencode_v24	chr1	93875783	-18	0
gencode_v24	chr1	93154888	-51	0
gencode_v24	chr1	161074759	-16	0
gencode_v24	chr1	91352651	-39	0
gencode_v24	chr1	111423051	-30	0
gencode_v24	chr1	164769356	-30	0
gencode_v24	chr1	182603339	-81	0
gencode_v24	chr1	3837519	-37	0
gencode_v24	chr1	186674762	-40	0
gencode_v24	chr1	114708050	-93	0
gencode_v24	chr1	9014868	-39	0
gencode_v24	chr1	204140118	-42	0
gencode_v24	chr1	59911768	-29	0
gencode_v24	chr1	161001048	-13	0
gencode_v24	chr1	68439642	-24	0
gencode_v24	chr1	24137309	-49	0
gencode_v24	chr1	173624925	-31	0
gencode_v24	chr1	10645088	-38	0
gencode_v24	chr1	205147745	-76	0
gencode_v24	chr1	152088163	-42	0
gencode_v24	chr1	226332257	-6	0
gencode_v24	chr1	9023078	-25	0
gencode_v24	chr1	58527335	-97	0
gencode_v24	chr1	151170663	-22	0
gencode_v24	chr1	143609449	-2	0
gencode_v24	chr1	53218923	-30	0
gencode_v24	chr1	120491628	-52	0
gencode_v24	chr1	236236398	-47	0
gencode_v24	chr1	37981811	-46	0
gencode_v24	chr1	42929780	-96	0
gencode_v24	chr1	208096883	-47	0
gencode_v24	chr1	108236409	-25	0
gencode_v24	chr1	3829373	-32	0
gencode_v24	chr1	156561021	-34	0
gencode_v24	chr1	209661567	-19	0
gencode_v24	chr1	92286592	-22	0
gencode_v24	chr1	16035458	-62	0
gencode_v24	chr1	172142213	-20	0
gencode_v24	chr1	86126214	-32	0
gencode_v24	chr1	20483719	-35	0
gencode_v24	chr1	220024456	-34	0
gencode_v24	chr1	234450566	-22	0
gencode_v24	chr1	165523087	-25	0
gencode_v24	chr1	16060051	-18	0
gencode_v24	chr1	6532760	-25	0
gencode_v24	chr1	56512152	-55	0
gencode_v24	chr1	186322586	-30	0
gencode_v24	chr1	58838688	-45	0
gencode_v24	chr1	21860002	-29	0
gencode_v24	chr1	143011	-21	0
gencode_v24	chr1	224431781	-29	0
gencode_v24	chr1	161001127	-71	0
gencode_v24	chr1	235155112	-50	0
gencode_v24	chr1	1928882	-35	0
gencode_v24	chr1	225849012	-17	0
gencode_v24	chr1	21876405	-19	0
gencode_v24	chr1	173526714	-29	0
gencode_v24	chr1	224399034	-15	0
gencode_v24	chr1	190099134	-24	0
gencode_v24	chr1	148541122	-61	0
gencode_v24	chr1	45043395	-56	0
gencode_v24	chr1	244420296	-35	0
gencode_v24	chr1	205795018	-46	0
gencode_v24	chr1	170274507	-27	0
gencode_v24	chr1	1421005	-19	0
gencode_v24	chr1	94080718	-17	0
gencode_v24	chr1	39661263	-25	0
gencode_v24	chr1	241512143	-48	0
gencode_v24	chr1	118066899	-30	0
gencode_v24	chr1	36368084	-46	0
gencode_v24	chr1	155619028	-42	0
gencode_v24	chr1	85847772	-46	0
gencode_v24	chr1	102387421	-25	0
gencode_v24	chr1	114708192	-27	0
gencode_v24	chr1	68431585	-67	0
gencode_v24	chr1	954082	-21	0
gencode_v24	chr1	74649315	-27	0
gencode_v24	chr1	66834148	-20	0
gencode_v24	chr1	19173093	-27	0
gencode_v24	chr1	12840678	-48	0
gencode_v24	chr1	89059043	-8	0
gencode_v24	chr1	120549092	-42	0
gencode_v24	chr1	148557542	-44	0
gencode_v24	chr1	206769894	-31	0
gencode_v24	chr1	219156199	-64	0
gencode_v24	chr1	220212968	-36	0
gencode_v24	chr1	230280936	-8	0
gencode_v24	chr1	16207598	-25	0
gencode_v24	chr1	235958003	-35	0
gencode_v24	chr1	47386356	-40	0
gencode_v24	chr1	16256759	-61	0
gencode_v24	chr1	29331192	-23	0
gencode_v24	chr1	197512953	-51	0
gencode_v24	chr1	205844217	-21	0
gencode_v24	chr1	55078651	-26	0
gencode_v24	chr1	31182590	-47	0
gencode_v24	chr1	16305919	-21	0
gencode_v24	chr1	21884674	-3	0
gencode_v24	chr1	11857671	-55	0
gencode_v24	chr1	167055111	-19	0
gencode_v24	chr1	110178057	-23	0
gencode_v24	chr1	244862730	-35	0
gencode_v24	chr1	55144203	-35	0
gencode_v24	chr1	229527308	-31	0
gencode_v24	chr1	149950221	-67	0
gencode_v24	chr1	245206793	-17	0
gencode_v24	chr1	31665935	-32	0
gencode_v24	chr1	215813904	-57	0
gencode_v24	chr1	220172049	-33	0
gencode_v24	chr1	45010706	-38	0
gencode_v24	chr1	21851926	-32	0
gencode_v24	chr1	54759190	-70	0
gencode_v24	chr1	239898392	-33	0
gencode_v24	chr1	9654043	-26	0
gencode_v24	chr1	16133915	-46	0
gencode_v24	chr1	225505053	-40	0
gencode_v24	chr1	97595166	-43	0
gencode_v24	chr1	242061085	-29	0
gencode_v24	chr1	11243300	-48	0
gencode_v24	chr1	11054885	-33	0
gencode_v24	chr1	225988388	-38	0
gencode_v24	chr1	54144813	-22	0
gencode_v24	chr1	9039662	-19	0
gencode_v24	chr1	54153006	-47	0
gencode_v24	chr1	83578672	-47	0
gencode_v24	chr1	173174574	-46	0
gencode_v24	chr1	1543987	-65	0
gencode_v24	chr1	90861364	-19	0
gencode_v24	chr1	75919158	-23	0
gencode_v24	chr1	243060537	-52	0
gencode_v24	chr1	115060538	-19	0
gencode_v24	chr1	119000890	-3	0
gencode_v24	chr1	87355198	-38	0
gencode_v24	chr1	24080194	-91	0
gencode_v24	chr1	89108291	-19	0
gencode_v24	chr1	19164997	-65	0
gencode_v24	chr1	3133258	-22	0
gencode_v24	chr1	89263948	-41	0
gencode_v24	chr1	24072013	-46	0
gencode_v24	chr1	33312590	-51	0
gencode_v24	chr1	87904077	-27	0
gencode_v24	chr1	205311825	-50	0
gencode_v24	chr1	19148626	-17	0
gencode_v24	chr1	119926611	-47	0
gencode_v24	chr1	208039767	-60	0
gencode_v24	chr1	118099800	-73	0
gencode_v24	chr1	16707419	-40	0
gencode_v24	chr1	153939804	-17	0
gencode_v24	chr1	219410267	-40	0
gencode_v24	chr1	110456677	-7	0
gencode_v24	chr1	16232297	-20	0
gencode_v24	chr1	97079146	-31	0
gencode_v24	chr1	148164463	-39	0
gencode_v24	chr1	178032495	-42	0
gencode_v24	chr1	202764145	-32	0
gencode_v24	chr1	19197811	-22	0
gencode_v24	chr1	42323827	-47	0
gencode_v24	chr1	21835637	-42	0
gencode_v24	chr1	42930035	-28	0
gencode_v24	chr1	152579957	-34	0
gencode_v24	chr1	156569463	-48	0
gencode_v24	chr1	226390624	-68	0
gencode_v24	chr1	231591800	-86	0
gencode_v24	chr1	182243196	-30	0
gencode_v24	chr1	204156796	-21	0
gencode_v24	chr1	100085630	-22	0
gencode_v24	chr1	112840580	-49	0
gencode_v24	chr1	21860235	-62	0
gencode_v24	chr1	156266380	-46	0
gencode_v24	chr1	156454795	-25	0
gencode_v24	chr1	234393486	-13	0
gencode_v24	chr1	53800848	-20	0
gencode_v24	chr1	153374612	-21	0
gencode_v24	chr1	155029397	-63	0
gencode_v24	chr1	157519770	-75	0
gencode_v24	chr1	244436893	-35	0
gencode_v24	chr1	83906463	-36	0
gencode_v24	chr1	16207777	-16	0
gencode_v24	chr1	31633314	-59	0
gencode_v24	chr1	31666081	-35	0
gencode_v24	chr1	55938977	-3	0
gencode_v24	chr1	20377509	-37	0
gencode_v24	chr1	165695397	-64	0
gencode_v24	chr1	229093288	-29	0
gencode_v24	chr1	21876652	-20	0
gencode_v24	chr1	89190318	-34	0
gencode_v24	chr1	245673905	-41	0
gencode_v24	chr1	64835506	-32	0
gencode_v24	chr1	19173306	-36	0
gencode_v24	chr1	40669115	-41	0
gencode_v24	chr1	185626555	-15	0
gencode_v24	chr1	19156925	-17	0
gencode_v24	chr1	2510782	-64	0
gencode_v24	chr1	100265917	-57	0
gencode_v24	chr1	184823742	-43	0
gencode_v24	chr1	229486528	-31	0
gencode_v24	chr1	186347458	-18	0
gencode_v24	chr1	246632383	-5	0
gencode_v24	chr1	118091718	-81	0
gencode_v24	chr1	67047367	-19	0
gencode_v24	chr1	9015242	-33	0
gencode_v24	chr1	231370698	-43	0
gencode_v24	chr1	173912014	-39	0
gencode_v24	chr1	27373520	-29	0
gencode_v24	chr1	70184914	-68	0
gencode_v24	chr1	119918553	-34	0
gencode_v24	chr1	184831962	-41	0
gencode_v24	chr1	1388510	-72	0
gencode_v24	chr1	156528610	-40	0
gencode_v24	chr1	72749028	-25	0
gencode_v24	chr1	6205413	-64	0
gencode_v24	chr1	186314724	-67	0
gencode_v24	chr1	202919908	-67	0
gencode_v24	chr1	235450340	-25	0
gencode_v24	chr1	91385834	-43	0
gencode_v24	chr1	11055084	-35	0
gencode_v24	chr1	168464373	-23	0
gencode_v24	chr1	21884918	-29	0
gencode_v24	chr1	151171063	-14	0
gencode_v24	chr1	241504245	-20	0
gencode_v24	chr1	148779001	-32	0
gencode_v24	chr1	152358906	-24	0
gencode_v24	chr1	47190012	-11	0
gencode_v24	chr1	16216061	-34	0
gencode_v24	chr1	156274686	-36	0
gencode_v24	chr1	8876031	-70	0
gencode_v24	chr1	111489024	-71	0
gencode_v24	chr1	185307139	-42	0
gencode_v24	chr1	197545990	-34	0
gencode_v24	chr1	186396679	-10	0
gencode_v24	chr1	156037130	-15	0
gencode_v24	chr1	3493899	-32	0
gencode_v24	chr1	208031759	-73	0
gencode_v24	chr1	246820880	-55	0
gencode_v24	chr1	148369426	-35	0
gencode_v24	chr1	148549652	-35	0
gencode_v24	chr1	228102165	-18	0
gencode_v24	chr1	84570139	-19	0
gencode_v24	chr1	158199835	-36	0
gencode_v24	chr1	6131748	-27	0
gencode_v24	chr1	145788966	-29	0
gencode_v24	chr1	120492073	-20	0
gencode_v24	chr1	1339439	-82	0
gencode_v24	chr1	48164912	-26	0
gencode_v24	chr1	111415344	-32	0
gencode_v24	chr1	157839410	-42	0
gencode_v24	chr1	74641459	-45	0
gencode_v24	chr1	14692407	-2	0
gencode_v24	chr1	234418233	-79	0
gencode_v24	chr1	150302779	-29	0
gencode_v24	chr1	99487804	-56	0
gencode_v24	chr1	29159486	-74	0
gencode_v24	chr1	94040127	-22	0
gencode_v24	chr1	91353152	-20	0
gencode_v24	chr1	78917700	-25	0
gencode_v24	chr1	88887367	-28	0
gencode_v24	chr1	21852233	-39	0
gencode_v24	chr1	31289419	-55	0
gencode_v24	chr1	17018958	-37	0
gencode_v24	chr1	227922000	-37	0
gencode_v24	chr1	144773207	-93	0
gencode_v24	chr1	19198049	-19	0
gencode_v24	chr1	89059426	-17	0
gencode_v24	chr1	247328866	-18	0
gencode_v24	chr1	55095396	-28	0
gencode_v24	chr1	85823589	-81	0
gencode_v24	chr1	64860262	-40	0
gencode_v24	chr1	946286	-36	0
gencode_v24	chr1	7843950	-47	0
gencode_v24	chr1	85045362	-70	0
gencode_v24	chr1	9039987	-30	0
gencode_v24	chr1	244846706	-32	0
gencode_v24	chr1	59912311	-31	0
gencode_v24	chr1	207868023	-78	0
gencode_v24	chr1	44339322	-70	0
[truncated: 71,896 more rows]

## Sheet: Fig4a
Category	log2(FC)	Isoform
Spliced	-0.721425	ENST00000409338.5
Spliced	-0.567041	ENST00000495186.5
Spliced	0.186413	180c4db3-827e-41a6-a0f4-5caa743f95f4
Spliced	-1.44617	ENST00000380633.1
Spliced	0.152003	e20d3eef-d56b-4a33-bb1f-81f21b92dddd
Spliced	-0.352672	ENST00000373669.6
Spliced	-1.50404	ENST00000380635.5
Spliced	1.20645	ENST00000375068.5
Spliced	1.36613	baf7b6a5-689f-425e-9c44-57079d625739
Spliced	-1.152	ENST00000545074.5
Spliced	-0.50564	ENST00000370086.7
Spliced	-0.513962	ENST00000361575.3
Spliced	-0.670432	ENST00000427805.6
Spliced	-0.263034	ENST00000253039.8
Spliced	-1.89691	c0f1e1d8-bacd-4bb5-8746-badb97bdcee0
Spliced	-1.39232	ENST00000373212.5
Spliced	-0.329308	98fe9939-ee61-417d-8ae1-cc1db4db38b0
Spliced	-1.39448	ENST00000371437.4
Spliced	-0.794721	60214343-ac22-4cf3-b3cc-f54a32398b6d
Spliced	-0.980009	a5d78584-3373-45fe-aeac-c58f6a7acee7
Spliced	-0.788496	ENST00000369498.7
Spliced	-0.725378	e36d0cd5-99fc-4c82-9235-84e45cbe456b
Spliced	-1.13493	ENST00000451311.6
Spliced	-1.26663	ENST00000481106.5
IR	-0.117357	76bf8b3d-55e9-4c2b-95d4-4b76cb8e875d
Spliced	-0.900464	6f0122c1-0173-44a9-a9c0-471ccea743a1
Spliced	-1.58496	ENST00000378045.4
Spliced	-1.48699	ENST00000374922.8
Spliced	-1.19028	ENST00000372397.6
Spliced	0.917538	ENST00000375058.5
IR	-0.369234	ENST00000436473.5
Spliced	-1.22882	ENST00000380155.3
Spliced	-0.216318	ENST00000333119.7
Spliced	-1.08746	ENST00000379607.9
Spliced	-2.1078	ENST00000481445.1
IR	-2.11548	b6a7820c-fe28-41b5-845b-eac268d94fdf
IR	-3.56478	6bee7344-9891-4921-93ca-d9d1f6f60aaa
Spliced	0.447459	d5c59ded-27db-488e-860e-09e0aba8c321
Spliced	-0.172837	ENST00000375151.4
Spliced	0.785406	57ae4272-5778-4bc2-a1c4-f02cab816bad
Spliced	-1.1304	ENST00000376759.7
Spliced	0.15788	77051998-1ef2-4753-8403-d52d9dc97a59
Spliced	-2.49526	ENST00000607003.5
IR	-0.710493	57ab88e8-a232-4ffc-ac80-ea43667bb803
Spliced	1.85798	ENST00000336617.7
Spliced	-1.42084	ce43c00e-4ad5-41d4-b497-a083b8fbaaf5
IR	-2.58496	38966dc7-191c-4311-a886-4bbe5c65b17b
Spliced	-1.27501	bbe445e7-ec74-4b8a-b88a-aea28fd48dd0
Spliced	-1.50479	8ccedf2e-e5e6-43e0-a989-ad50e76a6459
Spliced	-0.437405	ENST00000379221.3
Spliced	-0.736966	953c2644-5e27-4ac4-889d-9b2808949860
Spliced	-3	00edd12f-df11-48f5-8c20-04f838e759e0
Spliced	2.16439	7b07d980-9937-4a62-9e60-b810503c95c9
Spliced	-0.321928	ENST00000341423.9
Spliced	-1.38308	ENST00000380842.4
Spliced	-2.75489	13888a1a-cf01-4315-9fa8-083fac60514e
Spliced	-2.63227	ENST00000389704.3
Spliced	-1.16439	831548f2-2990-49c4-aaeb-bfae0bdbac26
Spliced	0.752072	ENST00000376387.4
Spliced	-2.90689	ENST00000620323.1
Spliced	-1.64386	ENST00000310528.8
Spliced	-0.65096	ENST00000530705.5
Spliced	-0.532091	ENST00000311549.10
IR	-1.2303	b7ae3f95-5022-4baa-804e-ea741256c005
Spliced	-0.61753	ENST00000461690.5
Spliced	-1.54597	783dbd06-a59d-49ed-b107-ab85df1b1007
IR	-3.53842	ENST00000473558.5
IR	-3.48113	eed264ae-6af7-451c-90f1-e09091eb16c7
Spliced	-3.11548	e7f96895-159c-4602-b013-ae1d2d69fbe0
Spliced	-1.48839	729250c0-8add-4f57-91df-bdcc7928b097
Spliced	-0.415037	1ee94cb6-6924-4a02-bd2f-397263adda00
Spliced	-1.85688	91471004-bc17-4543-9b64-43461976d3f7
Spliced	-2.78427	ENST00000464470.1
Spliced	-1.54057	ENST00000616833.4
IR	-2.37156	48c44957-8f01-415a-8ec1-1d3f612202b7
Spliced	-0.0740006	ENST00000243045.9
Spliced	-1.11351	655448f7-67ce-4910-a93b-6094363006e0
Spliced	-0.864648	ENST00000336133.7
Spliced	0.383915	ENST00000257857.8
Spliced	-0.744743	ENST00000229214.8
Spliced	-0.695145	ENST00000266544.9
Spliced	0.205469	ENST00000548925.5
Spliced	1.16993	ENST00000266557.3
Spliced	-0.63743	e74a89d0-0fd8-4574-a822-0e20e6a91b46
Spliced	-0.111893	ENST00000546500.5
Spliced	2.90689	ENST00000280571.9
Spliced	-1.97728	ENST00000290855.10
Spliced	-0.570607	ENST00000351500.7
Spliced	0.292181	ENST00000229281.5
Spliced	-1.04439	ENST00000551534.5
Spliced	-1.53842	8ac9accc-75cc-4056-8854-b2f77e941a31
Spliced	0.525091	ENST00000253233.5
Spliced	1.17365	ENST00000229270.8
Spliced	-1.27376	b0ba1db0-404b-4903-ade6-803f0e689267
Spliced	-1.16993	4f27ca78-5131-44f1-8cd6-ae9bcfb404d2
Spliced	-1.06609	ENST00000266735.9
Spliced	-0.807355	ENST00000356769.7
Spliced	-1.558	ENST00000549982.5
Spliced	-1.50589	ENST00000357500.4
Spliced	-1.90689	ddb69b0d-62fd-4094-b869-57c7c25df131
Spliced	0.481869	ENST00000396861.5
Spliced	-0.597002	efb76aa8-d54f-4bc3-b364-aaf2d1190455
IR	-0.807355	459339d7-2569-4099-8345-1de4467b7636
Spliced	-0.821462	6ed9028e-ffb2-4885-b1f0-ddc636938da3
Spliced	-0.884523	ENST00000470612.5
Spliced	2.66297	ae673ad5-9fba-477a-95dd-cb2fbe057274
Spliced	-1.09803	ENST00000311893.13
Spliced	2.46815	1dda85ad-2183-4dc3-a3f8-4b5c68d34641
Spliced	-2.76553	ENST00000591397.1
Spliced	-1.28379	ENST00000552217.5
IR	-0.617752	692dc9dc-9848-45ed-92d1-f0f09bf0c544
IR	-0.192645	ENST00000551150.5
Spliced	1.73697	d3e994d2-89b4-4b4d-ba4b-7b7b9743bd99
Spliced	-0.750022	ENST00000552870.1
Spliced	-0.33787	ENST00000393417.7
Spliced	0.484679	820408fb-bba7-4ff1-a2bc-083f8c32d4e6
IR	-2.25634	4a83bb5c-d06a-4c7e-95d0-86402785d39e
Spliced	-0.194573	ENST00000228825.11
Spliced	0.749457	378f780a-04f3-4e6f-9ac2-feeb17a5f322
Spliced	-1.17632	ENST00000228740.6
Spliced	-1.64386	ENST00000549939.1
Spliced	0.379493	ENST00000267115.9
Spliced	-3.45943	acbb32d4-4ba8-41b4-879f-1e0fae96b2b6
Spliced	-1.72935	ENST00000549578.5
Spliced	0.658963	ENST00000501744.2
Spliced	-1.35755	c2685a45-d61f-432b-8127-6fbf3beec2fd
Spliced	0.710493	b68da695-83d1-4231-bd40-cc0651274517
Spliced	-0.307734	ENST00000429243.6
Spliced	-3.67243	dec287af-cbbc-4f03-9c31-adcd955f3fe5
Spliced	-0.49304	ENST00000318066.6
IR	1.54057	50b71b59-dd28-43f7-8d0e-b574ae2ae8fe
Spliced	-1.848	910e7618-3b03-4b1f-97c4-bff7f8e1543c
Spliced	0.89812	ENST00000295766.9
Spliced	-1.32193	15ac6b6d-7e84-4a37-8bd1-f424e80d51c0
Spliced	-2	ENST00000320460.8
Spliced	2.51457	ENST00000336023.9
Spliced	-0.742504	ENST00000556885.5
Spliced	0.662965	ENST00000549338.5
Spliced	3.22239	ENST00000228438.2
Spliced	-0.440573	ENST00000541212.5
IR	-0.796467	ec6e157c-1882-4da9-83dd-e184829f6753
Spliced	-3.07039	ENST00000548580.5
Spliced	-1.34645	ENST00000360579.11
Spliced	-1.3523	b29f1a48-c089-4e39-a08f-926ce3f82843
IR	-3.76429	c1388b0e-80bb-43ce-9cf4-ab2467bbdc00
Spliced	1.76553	060cc125-e5f7-4c9b-964e-7f55778aca2d
Spliced	1.41504	ENST00000299767.9
Spliced	-0.0391979	f3f7fd5b-c8b1-4486-a4ea-db1bec9ecc8d
Spliced	-3.05889	79f8ae6c-ef3e-4da8-b677-aeef97331700
Spliced	1.64155	ENST00000455836.1
Spliced	-0.0374747	ENST00000394349.7
Spliced	0.765535	ENST00000550697.5
Spliced	-0.374396	ENST00000547649.5
Spliced	1.67807	ENST00000354454.7
Spliced	-0.592698	ENST00000543796.5
Spliced	1.20282	ENST00000261735.3
Spliced	-0.466568	ENST00000396076.5
Spliced	1.73697	ENST00000203630.9
IR	0.635589	5a0e98df-e07f-45a4-9ab7-137100e58fec
Spliced	-1.47131	3b2ab0c7-5bca-49e3-9715-73577168d893
IR	1.98793	31373da7-c94c-4844-9083-5661a2f5bbd6
Spliced	0.0740006	ENST00000240079.10
Spliced	-1.20645	0e2b8df7-5715-44de-af35-a3d8c404c3dc
Spliced	0	526ca364-4c6b-4de8-923b-ef058eda3511
Spliced	0.604071	ENST00000262061.6
IR	-0.206451	ENST00000266673.9
IR	-2.67807	1235f951-6d31-45ba-be56-829aa3f1dfc6
Spliced	-0.454566	ENST00000543566.5
Spliced	-1.63743	ENST00000266659.7
Spliced	1.30812	ENST00000328923.7
Spliced	-0.451107	ENST00000358230.7
Spliced	1.43706	a26f6443-d682-40c6-9523-f7c909d576c7
Spliced	-1.4597	ENST00000412716.7
Spliced	-1.65208	ENST00000266604.6
Spliced	-1.38702	ENST00000546604.5
Spliced	-1.10962	ENST00000202773.13
IR	-0.055558	a039cc89-7d6c-41a9-8ccb-1d3a6f4c88c0
Spliced	0.629817	ENST00000603963.1
IR	-1.54432	ENST00000229195.7
Spliced	-0.786434	ENST00000229379.2
Spliced	-0.321928	dfc56c80-981f-4c75-ad3f-71c1bde612e4
Spliced	-1.46566	dc0892dc-5882-4226-bf53-3e5b5642ca4a
IR	-0.866733	135c6fef-7f69-41d0-a623-734673039801
Spliced	-0.317029	ENST00000279146.7
Spliced	-1.91754	ENST00000393067.7
Spliced	0.111031	ENST00000620041.4
Spliced	-2.14684	ENST00000525158.1
Spliced	1.30485	e96f51c9-d8c8-4019-b70e-2e33da0b11fd
Spliced	-0.881356	ENST00000610881.4
Spliced	1.40439	ENST00000534624.5
Spliced	2.2303	ENST00000528416.5
Spliced	-1.24101	aefa2b60-6f8b-4dad-812c-295b2c40c5e6
Spliced	0.192645	658293c8-5bb1-4c15-9f2f-efd1fc27a5be
Spliced	-0.970854	ENST00000310999.11
Spliced	-1.33292	ENST00000537328.5
Spliced	2.1375	ENST00000301488.7
IR	2.49099	5a31c03c-7422-496c-96e5-01bf7f45c3b5
Spliced	0.457207	ENST00000333449.8
Spliced	-2.04439	16953462-2647-4fb9-b289-fb2154a681a6
Spliced	-2.49185	ENST00000352327.5
Spliced	-1.02385	44186aa3-411a-42d5-bd21-ced98fa20d8f
Spliced	-0.917538	b4a80427-263c-41a9-bf22-4a9ada7f10c3
Spliced	-0.633461	ENST00000525634.5
Spliced	-1.95936	ENST00000525374.1
Spliced	1.80735	ENST00000310473.7
Spliced	-1.63227	488a6173-f966-4b9f-9700-4f6b739b0bca
Spliced	-1.08964	ENST00000531120.5
Spliced	0.684498	a92278e0-ee40-45f1-8759-0db632cfaa89
Spliced	-0.868669	ENST00000531188.5
Spliced	-0.273018	ENST00000292174.4
Spliced	-0.563901	ENST00000282032.3
Spliced	-1.32193	871a6dd9-142b-4c2b-b427-1f4f05d8f3f8
Spliced	-0.762961	ENST00000361236.7
Spliced	-0.120294	8f602fb8-ea99-4e64-abf8-7da3cfde405c
Spliced	1.19794	ENST00000381519.5
IR	-1.82312	ENST00000524958.5
Spliced	-0.422691	ENST00000298852.7
Spliced	-1.87036	ENST00000531837.1
Spliced	-2.36923	ENST00000351625.10
Spliced	1.87447	b3e96d0c-fbe1-4dab-8b87-14fc612bd41a
Spliced	-0.425386	ENST00000544844.5
Spliced	-1.44184	cb8d38bb-ea54-4771-b0bc-ca238daccf0e
IR	-0.964667	ENST00000263401.9
Spliced	-0.0840643	ENST00000534025.5
IR	0.563901	ENST00000538426.5
Spliced	-1.36773	ENST00000533729.1
Spliced	-0.95109	b1cb3312-dfb4-41a2-987a-53f9cb2dc58c
Spliced	1.10434	a3d7528e-9b3d-4d74-9684-8c8050b6cdce
Spliced	-2.09954	2e4a70d9-f205-4205-8c95-8621592c5939
Spliced	0.732716	ENST00000308162.9
Spliced	1.48543	ENST00000534176.1
Spliced	3.35755	ENST00000309318.7
Spliced	-0.715271	ENST00000328221.5
Spliced	-1.43868	ENST00000527673.1
IR	0.788496	ENST00000278826.10
Spliced	-2.53201	ENST00000279839.7
Spliced	0.438121	1b0cc761-065d-4a52-b447-e89b11905636
Spliced	1.10375	ENST00000312989.11
Spliced	1.01495	ENST00000524553.5
Spliced	-0.0836579	ENST00000312515.6
Spliced	-1.03953	769da19d-338a-4b36-a8ff-c2ebce52c4ff
Spliced	-0.172563	ENST00000529639.5
Spliced	-0.0874628	6adcec68-596c-418c-a079-ae4b353e77a6
Spliced	-1.09954	22bae587-88b6-4b57-ace1-cf2446a6098a
Spliced	-0.359896	ENST00000309828.4
Spliced	-0.920566	ENST00000392595.6
Spliced	-1.35819	ENST00000228136.8
Spliced	-1.06609	ENST00000265981.6
Spliced	-0.770266	a529fa0d-d167-437f-b97d-4be440d9be40
Spliced	0.478463	ENST00000534355.5
Spliced	-2.152	ENST00000545680.5
Spliced	3.10434	1d71ed68-80db-436b-84bb-8d5da05b5885
Spliced	-2.14975	ENST00000444739.6
Spliced	-1.19265	ENST00000526895.5
Spliced	-1.73697	4d5d163b-21d5-4a86-89d3-2d95dc70acce
Spliced	0.520832	ENST00000362034.6
IR	-2.38702	58975908-099e-4a5b-8c9b-42c4a6378754
Spliced	1.83371	eea6e9a4-7fc0-490d-8824-f6f607b6c174
Spliced	-1.83007	ENST00000260045.7
Spliced	-0.593	ENST00000263672.10
Spliced	-0.0489096	9bcb4e31-78bf-42a1-8a63-ab31cb6f53af
Spliced	2.152	ENST00000311481.10
Spliced	-1.85931	ENST00000300688.7
Spliced	0.276709	eb1462d3-9925-40e2-a8ab-a908ed72b95a
IR	-2.34741	da0107e0-662d-4c29-bd41-20d3a1b6b8d6
Spliced	0.347923	ENST00000527348.1
Spliced	0.269818	ENST00000321153.8
Spliced	0.0450879	ENST00000322028.4
Spliced	0.478047	ENST00000357519.8
Spliced	0.115477	0e7f787c-1ec0-4b6c-9d06-cf4df06eb684
Spliced	-2.23704	ENST00000533642.1
Spliced	-0.661198	ENST00000529384.5
Spliced	-0.371969	ENST00000301788.11
Spliced	-0.807355	ENST00000314138.10
Spliced	-2.18763	ENST00000278483.7
Spliced	-3.32193	ENST00000543587.5
Spliced	0.427421	06e603bb-c522-47c5-abc9-01d823eb82b2
Spliced	-1.4361	0bc4124b-d933-4677-97c6-fea1a23a1c39
Spliced	-0.107484	ENST00000360830.8
Spliced	-1.49476	ENST00000368759.5
Spliced	0.557995	7021a2b2-436c-4ca2-8aa5-183fc195409f
Spliced	-0.741266	ENST00000242465.3
Spliced	0.900464	ENST00000369713.9
Spliced	-2.05063	ENST00000299166.8
Spliced	-0.428094	a0f6f3be-035d-4b45-9363-9fb171018991
Spliced	-0.438121	ENST00000299381.4
Spliced	0.0687128	ee259d49-82ad-4093-a4a0-eac5c053d01c
Spliced	1	ENST00000394936.7
Spliced	-0.736966	ENST00000435275.5
Spliced	-1.17688	ENST00000376170.8
Spliced	0.912537	ENST00000361271.7
Spliced	-1.77052	ENST00000368865.8
Spliced	-0.716207	e2670759-d8fb-4ae1-8d9f-326bccfbaffa
Spliced	0.532495	ce32cd61-518b-4687-9f25-5f24e5372418
IR	-2.52838	f2e44eb6-6e95-45b2-b741-63027f90d363
Spliced	1.04439	ENST00000448841.5
Spliced	-1.18057	679468a1-b966-4823-a001-00dac706f3b1
Spliced	0.807355	ENST00000372945.7
Spliced	-2.63005	ENST00000309334.5
Spliced	-0.182864	ENST00000345264.9
Spliced	-1.37197	8153c137-cef4-451b-b06b-ff37309c58c9
IR	-1.75002	4038695c-6f45-4abb-ac8e-8268a72bfcc9
Spliced	1.25831	57fe0854-e850-4aac-8dbf-f6f9ac1dc1be
Spliced	-1.49476	ENST00000370372.6
Spliced	-3.28951	252884e9-cc2c-461a-93b2-95f35f58c5ab
Spliced	0.359542	ENST00000329399.6
Spliced	-1.05445	ENST00000372134.5
Spliced	-0.929611	f69ab32d-f7b3-4011-ad84-f283a1e77e2d
Spliced	-0.630766	ENST00000279873.11
Spliced	-0.688798	ENST00000372734.3
Spliced	-2.88753	89d231d9-12a4-40d1-8faf-6f812c0eb769
Spliced	-1.2578	ENST00000542957.1
Spliced	-1.29624	ENST00000372360.7
Spliced	-1.20945	ENST00000371361.3
Spliced	-0.612184	2a84f427-68db-4516-bdd6-ea4aeaa630ae
Spliced	-1.33985	ENST00000260746.5
Spliced	-0.842459	ENST00000618916.4
Spliced	-1.28674	ENST00000356708.11
Spliced	0.632268	54fa0527-2162-4e42-a27e-3450883be33e
Spliced	-0.342888	ENST00000392865.5
Spliced	-0.27684	ENST00000372921.9
Spliced	0.760812	5f898869-dec3-495c-85e1-580a3e06d769
IR	0.232661	d8388ccd-565d-4617-a843-20c8e96c9bed
Spliced	0.693897	ENST00000302278.7
Spliced	1.07155	ENST00000394934.4
Spliced	-1.67807	ENST00000466088.5
Spliced	-2.40881	ENST00000370322.5
Spliced	-0.152003	ENST00000536334.5
Spliced	-0.942856	ENST00000332211.10
Spliced	-1.14296	ENST00000368858.9
Spliced	-1.1375	ENST00000369183.8
Spliced	1.04182	702452af-9347-4764-86fd-0c0377d2af7b
Spliced	-1.93539	ENST00000309579.7
Spliced	0.969194	ENST00000394231.7
IR	-3.54432	ENST00000587171.1
Spliced	-1.2115	d257152c-dd8d-48ce-940f-e6000cdaaae8
IR	-0.716207	061f4d9f-76f7-4b2d-a152-978d73994f34
Spliced	-1.3953	ENST00000614486.4
Spliced	-1.1193	ENST00000584667.5
Spliced	-0.594361	ENST00000348513.10
Spliced	-0.558731	ENST00000225430.8
Spliced	0.874469	03272f50-4fb4-472c-8747-b577421f663c
IR	-2.07039	ENST00000254810.8
Spliced	-1.10692	ENST00000344877.9
IR	-3.63227	bd316c76-99f1-463d-a835-c212869a1c6c
IR	0.493539	b3ab1988-b358-4769-a281-e812a3a3fdc4
IR	-1.11289	034a2687-93e3-4970-a47c-4a6396c02cf8
Spliced	0.756074	8e6c00c8-387a-4687-b80c-096b37b3304a
Spliced	-0.938599	392b506b-aeb6-4c2f-91f8-e9933e741e2b
Spliced	1.80735	ENST00000053867.7
Spliced	0.742291	56444069-7dcd-4acc-9829-6ce0a744d626
Spliced	0.192645	ENST00000317635.5
Spliced	0.222392	ENST00000225504.7
Spliced	-1.44746	ENST00000585313.5
IR	-3.27984	c4ccc036-3a1b-4803-ab5f-4b480cfafbaf
Spliced	-0.0664012	ENST00000420826.6
Spliced	1.58496	ENST00000247270.3
IR	-2.03562	7245acf1-8c09-4933-88ea-78f45baf8701
Spliced	-1.28011	ENST00000574924.6
Spliced	-0.547488	fc93ee99-9951-4526-8925-82be1cb5ec89
IR	-2.8679	b7d39466-be5d-463c-b83e-5c8559b2c732
Spliced	-1.46949	f77b2073-6dfc-4e74-a98b-eb2aff4942d0
IR	-3.02026	ENST00000586607.5
Spliced	2.52838	ENST00000250092.10
Spliced	1.87447	ENST00000331483.8
Spliced	-1.81816	ENST00000247026.9
Spliced	-0.971986	9fad2a05-9b16-4722-92f8-db6cc2086fad
Spliced	-0.714598	419e70e5-cdc4-4d9e-b0a2-ebbae8da798d
IR	-0.721536	111d1b48-a906-4b57-8772-f892b2030f98
Spliced	1.61891	53f5dc56-446c-493a-b661-52e4fa0edc43
Spliced	-1.48543	ENST00000579978.5
Spliced	1.74111	ENST00000246657.2
Spliced	-1.32193	ENST00000158771.8
Spliced	-2.63227	ENST00000344546.8
Spliced	0.624491	86e42631-a489-4cfb-b728-426fd176952b
IR	-0.0995357	9c17ee86-099b-46e9-86a3-5165e515b738
Spliced	-0.961526	ENST00000622488.4
Spliced	2.18057	ENST00000254719.9
Spliced	-2.34239	ENST00000327154.10
Spliced	-0.175087	ENST00000301587.8
Spliced	-0.831529	ENST00000619426.4
IR	-1.70627	d366c850-ecce-4fb4-98d7-1a59cd31b9c9
IR	-2.45943	ENST00000571613.5
IR	-3.85505	ENST00000589417.1
Spliced	-0.403356	7102fd1e-fd4f-4b96-ac9c-a5072d186443
Spliced	-0.36257	ENST00000328434.7
Spliced	-0.839535	ENST00000307767.12
IR	0	ENST00000245539.10
Spliced	-0.760662	ENST00000293842.9
Spliced	-0.29956	ENST00000225969.8
Spliced	1.41504	ENST00000336915.10
Spliced	-1.79141	ENST00000573577.5
Spliced	0.169925	73b22a0a-df18-41a1-b6fc-0ca5e5dee274
Spliced	-0.795767	ENST00000394332.5
IR	-2.86217	ENST00000589599.5
Spliced	1.18442	ENST00000603197.5
Spliced	0	90d116a1-1548-434e-986d-1aea433665ce
Spliced	-1.1646	ENST00000355938.9
IR	-1.13124	ENST00000338399.8
IR	0.912537	ebdb9aab-5e53-4a28-9a4a-58e60d3e974a
Spliced	-0.308122	af427506-1d29-4791-903c-da9f1a87acc1
Spliced	-1.67807	ENST00000573657.5
Spliced	-0.321928	31234a80-1fb4-438c-9430-1aea7c692f54
Spliced	2.55297	ENST00000615544.4
Spliced	-1.36923	ENST00000571024.6
IR	-0.835613	6d4865d1-271f-418d-8873-9c170d4143a1
Spliced	1.23704	14f305a0-aadb-4d38-9251-2fd3fdb56b93
Spliced	0.0126	ENST00000300408.7
Spliced	1.44057	ENST00000574081.5
IR	1.58496	6f2bcd96-14fd-4f1c-bfaf-7b2029c91821
Spliced	-0.772238	ENST00000422514.6
IR	-2.17834	e3341b10-f7fd-4e97-91ba-383862443a3e
Spliced	-2.12338	ENST00000620309.4
Spliced	-1.11042	ENST00000573569.5
Spliced	-0.537028	ENST00000439590.6
Spliced	0.516791	3d145ea7-55b8-4b19-985a-625e21540611
Spliced	-1.12199	1683958b-c834-46ec-b317-7c0d97b4b58f
Spliced	-0.926937	ENST00000310144.10
Spliced	0.127112	ENST00000261497.8
Spliced	-1.35755	ENST00000576370.5
Spliced	1.34395	ENST00000250101.9
Spliced	-0.745885	ENST00000253788.9
Spliced	0.146841	ENST00000302422.3
Spliced	-1.57743	ae2c87b4-cfd9-4913-9339-ddc3b8b2c374
Spliced	-0.736966	ENST00000346213.8
IR	-0.461423	44a506c3-8507-4f12-b45d-6037fe9c0969
Spliced	-1.03395	bf5559ae-d89e-414d-9d36-92aeaf96a576
Spliced	1.55297	ENST00000590201.1
Spliced	0.710493	ENST00000269349.7
Spliced	-0.888969	ENST00000311111.10
Spliced	2.37851	ENST00000394908.8
Spliced	-1.44626	28d3e24d-e6af-43c7-8d61-478c10672938
Spliced	-0.988458	ENST00000469257.1
Spliced	-0.912537	ENST00000579374.5
Spliced	1.30812	ENST00000472031.1
Spliced	0.516124	ENST00000433866.6
Spliced	2.28011	ENST00000566339.5
Spliced	-2.56884	ENST00000345436.8
Spliced	-1.66742	dbd89cf1-a07b-4da0-a7aa-8b45bb2b0162
Spliced	1.47393	ENST00000262428.4
Spliced	0	ENST00000570172.1
Spliced	1.39855	ENST00000564546.5
Spliced	-0.265894	ENST00000563390.5
Spliced	-0.203533	ENST00000007516.7
Spliced	2.02106	ENST00000261623.7
Spliced	1.04891	897c9c89-a24e-4d51-8af2-d17d3752daab
Spliced	0.266515	447f1640-17ff-44b9-a78b-25c94219a755
Spliced	1.58496	ENST00000219169.8
Spliced	2.32193	ENST00000361871.7
Spliced	0.920928	9bf1a549-95e6-4b42-a46e-7a9700ce6e08
Spliced	0.540568	ENST00000568455.1
Spliced	0.752072	fba734a1-532b-4a3c-9cff-07e49c339c59
Spliced	-0.369234	ENST00000268379.8
Spliced	3.10434	ENST00000324662.7
Spliced	-0.494109	ENST00000264001.8
Spliced	1.13535	ENST00000356721.3
Spliced	2.67807	ENST00000219150.9
Spliced	-0.23816	ENST00000293861.7
Spliced	-2.32193	6042f239-6dff-47e8-9402-3556fb6706d8
Spliced	1.63524	d62f9275-064d-439f-bf1f-3207da7624a5
Spliced	-1.43296	ENST00000285697.8
IR	-1.152	ENST00000572954.1
Spliced	2.51785	ENST00000321367.7
Spliced	1.35364	ENST00000570646.5
Spliced	0.29956	ENST00000358154.7
Spliced	-0.9187	ENST00000355674.9
Spliced	0.662965	2a909b3f-9140-466f-b288-90ea8f74bed3
IR	-1.24969	ENST00000409906.8
IR	-1.24101	b0cfe0cb-3233-4b76-8d3f-cce906ef92c3
Spliced	-1.15343	ENST00000253452.6
Spliced	1.49099	528e481a-6205-42aa-a72d-4211c5f2096b
Spliced	-1.2115	508a297e-5eec-4492-9ee5-53fc0da341f2
Spliced	0.982953	8ce6ff93-6d0d-4dc2-b164-084ac28a033f
Spliced	-0.222392	ENST00000268607.9
Spliced	1.24679	ENST00000338110.9
Spliced	1.07039	ENST00000290949.7
Spliced	-0.584963	ENST00000622633.4
IR	-1.71621	ENST00000219313.8
Spliced	1.40599	ENST00000247470.9
Spliced	-0.509788	ENST00000304414.11
Spliced	1.60768	96e17eda-4103-4db0-8202-5af04b5f2d04
Spliced	0.120294	ENST00000311528.9
Spliced	-1.79055	1b09f140-7c05-440b-8bb5-a41bbc3aa9b8
Spliced	0.65361	80d950e9-f8ad-4a7c-9b44-5218a28addc9
Spliced	0.198226	ENST00000299138.11
Spliced	0.185556	ENST00000268220.11
IR	-1.06228	a8d2230f-c47a-43bd-a0d5-ce0e570f5c79
Spliced	0.874469	b4950d86-5dab-4e7f-a81c-1d1237836f3f
Spliced	-1.65025	09e9ef14-0827-46c4-9aa4-419d41cdf1c6
Spliced	0.185556	ENST00000268099.13
Spliced	2.41504	ENST00000361351.8
Spliced	-1.48938	bd8bdd75-0687-4351-a694-c61d3607a408
Spliced	-0.678072	ENST00000249647.7
IR	-2.24793	021fbebb-e10f-4f04-9a85-2ab2e1ee3f06
Spliced	-1.02926	f60bfe7c-7d47-497a-8bc2-84a1367540d3
Spliced	0.0418202	ENST00000561060.5
Spliced	-1.20667	ENST00000300030.7
IR	-1.37697	7d89614b-c92d-4a27-925d-d5b6b7c71298
Spliced	-1.0246	ENST00000267884.10
Spliced	-0.215729	ENST00000381359.5
IR	-2.70782	2d8bb5d4-f951-49e8-b113-737452fedc36
Spliced	-0.784271	b8a280bd-c764-48f3-a550-467ad2c8cee1
Spliced	-1.08246	ENST00000560490.1
Spliced	-1.21573	0815bcc1-3e37-47f2-b2ec-f465ebc08e7a
Spliced	-0.993243	ede18186-4fc3-4dfe-b26b-7ddab67da3d0
Spliced	-0.249978	5fce0a0c-ebea-4673-920b-57e851a393ac
IR	-0.811416	ENST00000249786.8
Spliced	-0.675378	ENST00000396060.6
Spliced	-0.708537	ENST00000306072.9
Spliced	-0.319757	ENST00000328848.5
IR	-2.80735	63d4aa46-f1e9-419c-9feb-25bb8f1b8f01
Spliced	-1.42884	ENST00000268182.9
Spliced	-0.540568	ENST00000260379.10
Spliced	-2.59637	ENST00000304191.3
Spliced	-1.91073	09da59b4-c9a1-42cc-a9d0-c5c0afae5787
IR	-1.5518	16a89370-b085-40ec-8cb2-8b814e9c2829
Spliced	1.11548	ENST00000260447.5
IR	-1.84089	382c32e8-5be2-4797-a8e9-82d4388614ec
Spliced	-1.28951	ENST00000558813.5
Spliced	-2.69032	ENST00000566423.5
IR	-2.11548	ENST00000560229.5
Spliced	-0.633872	e93d0a08-2130-4fbb-b1bb-9b5b4d091b36
Spliced	3.12928	ENST00000630556.1
Spliced	2.28011	ENST00000331200.7
Spliced	0.750022	ENST00000300213.8
IR	-1.3599	e70a0d58-6187-46b6-bbe6-bf9bb0ec9ecb
Spliced	1	ENST00000559844.5
Spliced	-2.1936	ENST00000426013.6
Spliced	-0.785875	ENST00000267973.6
Spliced	-0.611435	ENST00000260443.8
IR	1.08406	73bd54b0-b6ba-4918-baa2-613619247f19
Spliced	-0.17433	ENST00000559103.1
Spliced	-0.402098	ENST00000342683.5
Spliced	0.380272	ENST00000451270.6
Spliced	-0.212994	bfb95a43-c1a5-46e1-bf5f-cc55d03215e5
Spliced	-0.796467	ENST00000328649.10
Spliced	0.697971	fe9e0517-6f49-4c26-9315-7fa51c3c7cc8
Spliced	0.613817	717c32f4-b226-4e90-adcf-10df7b3aaad3
Spliced	-0.446198	ENST00000330964.9
Spliced	2.5502	576d6e0e-9feb-44a1-8ce6-700d89fe917b
Spliced	1.28951	4ae1a28e-8792-4434-b957-1071b2c1549e
IR	-1.469	ENST00000559907.5
Spliced	-4.01123	ENST00000559809.2
Spliced	-1.32193	ENST00000380290.7
Spliced	1.79141	ENST00000300026.3
Spliced	-2.34104	ENST00000508075.1
Spliced	-0.726982	ENST00000330244.10
IR	0.0859496	8961f4a7-6fb3-41cf-8b03-93d1b442bb1d
Spliced	-0.212994	a5fb973d-3db3-4afe-a6e8-8cbcf04c9d7f
Spliced	-2.32193	e7acecb1-bb5e-476f-b7b7-5e6dd9ce30b3
Spliced	-1.56809	6577aded-ef18-4d6d-b7e7-cef0a23f448e
Spliced	-1.51457	ENST00000267750.8
IR	-1.14608	ENST00000488122.2
Spliced	0.57289	ENST00000322347.10
Spliced	-0.439285	ENST00000256319.6
Spliced	-0.943416	6d118e8f-fac1-4d55-b009-3dfb73f7d0cc
Spliced	0.23816	aa4e0e12-14ce-42d3-bb67-113e82871751
Spliced	0.0384741	7168599e-d6db-4621-aae0-2e8aa633774a
Spliced	-1.51937	ENST00000531430.5
Spliced	0.387023	ENST00000392531.3
Spliced	-1.5025	ENST00000555694.5
Spliced	-0.461904	ENST00000557342.5
Spliced	-1.12338	ENST00000549115.5
Spliced	-1.81291	ENST00000555619.5
IR	0.0843922	ENST00000553375.1
Spliced	0.383329	8a54db94-25ad-4ee1-8ea0-6d440054846e
Spliced	-1.18057	ENST00000216420.11
Spliced	0.449526	ENST00000557016.5
Spliced	0.0347654	ENST00000216554.7
Spliced	-0.119415	798e70cf-b10a-499d-9482-473dcff6a13a
Spliced	0.133267	5bb09219-7165-4781-a1ce-7af561f423c2
Spliced	0.561879	ENST00000336440.3
IR	-1.99048	383f3d29-641e-47aa-ba2b-34437734514b
Spliced	-0.0280144	ENST00000329967.10
Spliced	-2.14886	ENST00000261247.13
Spliced	2	621eb727-3e62-4753-bff5-670838d3101a
Spliced	0.579668	ENST00000247225.6
Spliced	-1.23447	ENST00000457354.6
Spliced	-0.705257	ENST00000250495.9
Spliced	-1.77864	ENST00000216330.7
Spliced	-2.64386	ENST00000553542.5
IR	-0.00933786	ffa240d4-d6ba-4b79-87e4-ab1ca8850e55
Spliced	-0.954196	c774f8de-fa56-4dcf-9a6a-cc8ec843bc3b
Spliced	1.14684	ENST00000361611.10
Spliced	-0.967579	2edc0036-5104-47d3-8090-de0bd116c35c
Spliced	-2.48875	76a8a024-f3a7-4211-9e00-fbe55f5376c3
Spliced	-2.70044	ENST00000548752.6
Spliced	0	ENST00000553300.5
Spliced	0.207595	ENST00000238609.3
Spliced	-0.959923	ENST00000556816.5
Spliced	-0.733485	ENST00000617122.1
IR	0.0985638	a01d8306-a67c-4c70-b881-0845d8f01555
Spliced	-2.78427	ENST00000556378.5
Spliced	-1.09311	ecf2de4a-557c-4fe5-8f6f-d98d39a1a33d
Spliced	-0.652649	ENST00000356978.8
Spliced	-1.53374	ENST00000216797.9
Spliced	-2.52124	ENST00000389912.6
Spliced	0.277534	59dfc64d-ddc2-43df-bb12-e5f9c7265792
Spliced	-1.34453	ENST00000286953.7
IR	0.584963	ENST00000330233.11
Spliced	-2.4021	800a6e8e-42a0-4019-8285-d69adbf0e167
IR	-0.159199	42015663-6f0e-4911-a4ca-86e17cd406a7
Spliced	-2.29698	cf1d27cb-5171-4b0a-ad3a-6cb1eb75e5db
Spliced	-0.447459	ENST00000553809.5
IR	-0.961526	e17985be-508f-4cd9-b7c8-2915ff9e37c9
Spliced	-0.472753	ENST00000261479.8
Spliced	-1.02554	ENST00000216802.9
IR	-1.48463	d02c4e9d-5e8c-48d6-a66d-ea670ae97138
Spliced	-0.436099	743723f0-d037-4544-81b1-ba546627e3c7
Spliced	0.508147	ENST00000554182.5
Spliced	-1.72792	ENST00000216639.7
Spliced	-0.530515	b07abb6f-b475-47a2-a7d2-2a65f993270d
Spliced	-0.506185	5b7d4646-f2ab-45b6-a536-632dfe609ec5
IR	-1.80735	b3884ec2-a79d-457c-9ca1-80c8fcbb6496
Spliced	0.893085	ENST00000556766.5
Spliced	1.926	57cc98da-75dd-4394-93a4-5f4158554137
Spliced	-0.514573	4ff0af10-221b-404f-887d-0cdc4db7b0e3
Spliced	-1.92057	f3b74c5b-faf1-4164-833a-162f3c377f3b
Spliced	1.88452	ENST00000444740.2
Spliced	-1.28011	ENST00000439461.5
Spliced	-0.392992	ENST00000222247.9
Spliced	0.186634	ENST00000598742.5
Spliced	-1.80735	c5eb8477-d655-41c1-821d-b09417882442
IR	-0.0703893	0aa16a6e-e98e-47ae-8b5a-10ba680e4a0c
Spliced	1.27753	ENST00000328024.10
Spliced	-1.62293	ENST00000600321.5
Spliced	0.619728	ENST00000585831.5
Spliced	-0.498278	c20eae39-babc-439f-928b-0cfb9af4d52a
Spliced	0.39486	ENST00000246551.8
Spliced	-0.387023	ENST00000301522.2
Spliced	0.426265	cad41d50-9d84-4e83-a2ac-5064c768adc2
Spliced	0.133453	722096b9-41a7-4192-9f9c-41a572be557b
Spliced	2.58496	b490bae3-7e67-4cb1-811f-13ddf4b5cc50
IR	2.92892	369ccc8c-6952-4d97-ab49-c33cc1cd56ba
Spliced	1.38109	ENST00000588213.1
Spliced	-0.343484	ENST00000309324.8
IR	1.12553	0701bea2-493e-499b-9e74-54bc149f7e14
IR	-1.848	28c97558-033b-4df3-9baf-601639294349
Spliced	0.192645	ENST00000601306.1
Spliced	-1.16993	8677e72c-d9f9-4004-b8b5-c19f371a5a91
Spliced	2.078	ENST00000264080.11
Spliced	1.07215	ENST00000292363.9
Spliced	-2.35755	3be06140-ea38-4c1c-b170-e3682a5793d3
Spliced	-3.51457	074b9b69-8b11-4970-9d72-0825b1bba3c7
Spliced	1.73697	ENST00000221283.9
Spliced	-0.473931	ENST00000264552.13
Spliced	2.63227	ENST00000593114.5
Spliced	-1.6661	ENST00000597595.5
Spliced	0.830075	ENST00000541435.6
Spliced	2.42626	5758a7a3-aa9b-4302-b7f8-ade3e5f034ee
Spliced	-1.88452	ENST00000596237.5
IR	0.704544	ENST00000327141.8
IR	-1.0614	ENST00000597451.5
Spliced	-0.787779	2ccdbb34-bc22-400b-9798-af6f2371bba5
IR	0.200299	ENST00000250896.7
Spliced	-0.731878	f2e48121-36d8-48eb-a84b-fcb783c44770
Spliced	-1	5c2a7123-2e1c-4d6f-8469-199e7cff6aa2
Spliced	1.46467	ENST00000601498.5
IR	-0.132208	ENST00000331825.10
Spliced	-0.311944	ENST00000330133.4
Spliced	-2.70044	d233ac8a-9cb5-43f0-8dd1-fab21e4b74f7
Spliced	-2.5025	ENST00000456958.7
Spliced	1.18688	d7382a0f-cff6-454f-bd0e-36898607561e
Spliced	1.41504	ENST00000215567.9
Spliced	-0.0384741	ENST00000291295.13
Spliced	-0.514573	ENST00000359866.8
IR	-1.16784	dbdb3a40-ef47-4186-8704-a70959685f94
Spliced	1	5b77d2f8-ee9c-4fc4-b6fe-2630961b90a4
Spliced	0.196397	ENST00000593353.5
Spliced	1.04182	ENST00000157812.6
Spliced	-0.121991	ENST00000221418.8
Spliced	-0.891553	9d142107-5825-449f-bdfd-f1666e68d356
Spliced	-0.155795	ENST00000248342.8
Spliced	-1.68589	ENST00000587502.2
Spliced	2.28951	6dc4778a-97f8-409d-979b-48ffa6873c13
Spliced	-0.241008	ENST00000392205.2
Spliced	0.0588937	ENST00000252816.10
Spliced	-0.135718	ENST00000601521.5
Spliced	0.242424	ENST00000549920.5
Spliced	0.459432	72519d3b-74c5-4faa-939a-bf56aa232739
Spliced	1	ENST00000262265.9
Spliced	1.03242	ENST00000597326.5
Spliced	-1.16784	d9e8cc83-ae86-401f-8922-56b628f3e254
Spliced	1.66297	ENST00000395633.5
Spliced	0.246915	ENST00000308961.4
Spliced	-0.0962153	ENST00000391918.6
Spliced	-1.49185	ENST00000358666.7
IR	2.44478	7e9b90ef-6bf3-4786-bb8e-b62b195ba41e
Spliced	1.37197	ENST00000221801.7
Spliced	1.01012	ENST00000354171.12
Spliced	-1.9386	e42db8c4-739b-4ba9-81b8-efbf59a8ec94
Spliced	-1.38702	ENST00000594797.5
IR	0.695145	bb2e3b68-4e0f-4991-8fa0-0e9ce515a133
Spliced	-1.62149	767b02fc-5e28-4f2a-b402-61cf2fe4c5b7
Spliced	0.432111	ENST00000300935.7
Spliced	-1.10823	ENST00000507754.8
IR	0.454566	a47072f9-03fc-4b2d-901d-738d087dd38c
Spliced	-0.508645	ENST00000344063.6
Spliced	-0.637981	ENST00000586895.5
Spliced	-0.647698	ENST00000301457.2
Spliced	-2.57399	ENST00000200453.5
IR	-1.67807	e3c8c085-a4e5-429e-87fc-947204bbc87f
Spliced	1.05311	ENST00000596358.5
Spliced	-0.620847	ENST00000246554.7
Spliced	-0.245577	ENST00000221855.7
Spliced	0.805622	ENST00000262812.8
Spliced	0.162271	ENST00000600659.2
Spliced	1.32193	ENST00000254322.2
Spliced	1.04182	670f630b-0d41-49f7-83e9-3d8534612071
Spliced	-0.0892673	ENST00000335766.2
Spliced	1.47917	ENST00000221972.7
Spliced	-0.192645	ENST00000221975.6
Spliced	0.616671	ENST00000601078.5
Spliced	-1.03862	58c2bc21-b939-41af-bca2-1db53b280390
Spliced	0.74366	ENST00000222008.10
IR	-1.21501	c64b62fc-904a-4892-bb85-eb520f772afc
Spliced	-1.28112	ENST00000592588.6
Spliced	0.0026018	b52d2ab1-739b-4deb-8fe7-8815b23d7d91
Spliced	-0.426843	ENST00000391857.8
Spliced	0.87245	ENST00000391851.8
Spliced	0.184425	ENST00000242776.8
Spliced	-1.96	ENST00000221859.8
Spliced	0.0327899	ENST00000215071.8
Spliced	-0.154921	9da53fbc-ac4b-479f-91a3-5c36a340d275
Spliced	-0.865699	ENST00000591899.7
Spliced	0.23816	72887df9-f01d-4dfd-8749-459d6c1c2f94
Spliced	0.925999	d9e8e216-58f2-4cd2-a4ac-e78c742c41fb
Spliced	1.30485	18cae351-347f-4d06-9711-4ed319f09d3c
Spliced	-0.767023	ENST00000318240.7
Spliced	-1.20014	2797fc10-50ec-49e7-95d3-5ca3d0776578
Spliced	-0.14439	3e10f96a-da25-4afe-ae94-04fd2630718e
Spliced	-1.83783	07b3687e-8f39-4099-8e03-79c1f2126d57
Spliced	-1.25987	3ac8893d-e99c-4566-979e-b3a9dea111c3
Spliced	-1.74416	ENST00000269518.9
Spliced	-0.830075	31adf3ec-8aad-4438-9ef8-5a7356a8eba7
Spliced	-2.19068	6d135f5e-ccef-4204-8d3b-4531b346aafd
Spliced	-0.789625	ENST00000318388.10
Spliced	-1.38247	18f0eb1d-41e5-44fa-838d-6877d267fa54
Spliced	-1.24311	00cba74d-87c9-453a-ab5c-335008eb76c5
Spliced	-0.557482	abdf5d0a-93df-4133-a482-aae2d98216d0
Spliced	-0.374396	ENST00000494131.6
IR	-3.66838	f9494ade-cd8a-405f-b693-90b341968f15
Spliced	-0.278976	cd9bc956-446c-44fb-a144-baca4a299662
Spliced	0.830075	ENST00000587834.5
Spliced	-0.060754	d07d2aed-4c0a-49d9-bbeb-a249c5e00169
Spliced	0.671946	ENST00000457482.7
Spliced	-3.14684	ENST00000316660.6
Spliced	-0.479993	cc3a6d8d-b732-4428-8bc6-254595007b82
Spliced	0.537028	ENST00000578921.5
Spliced	0.940099	ENST00000327283.7
Spliced	-1.15754	ENST00000282058.10
Spliced	-2.32193	ENST00000578611.5
Spliced	-0.0588937	ENST00000436190.6
Spliced	0.0242475	f902efa5-7c7a-42db-b08a-a3d1f596a1d5
Spliced	-0.632268	3d11af47-0b4d-4226-a8cb-124d79b4a97a
Spliced	-1.22239	f82958fe-dd44-4c6b-af8f-6de5e9cb57ae
Spliced	-1.5968	ENST00000217652.7
Spliced	-1.48543	ce024207-ff25-4c48-a07f-73c4d2847dc7
Spliced	2.63227	173251d4-ee4c-4eff-bfdf-79fec3cabd05
Spliced	3.9386	62bb5dcf-5c78-4686-95c7-dc84316cfc10
Spliced	0.0962153	7c83bb66-ceaf-496d-9a8f-377fc4869e4b
IR	-1.09954	ENST00000323013.6
Spliced	0.851137	ENST00000397492.1
Spliced	-0.589716	ENST00000216225.8
Spliced	-0.133267	12bc36fd-713e-4eae-8f80-bf5a515df674
Spliced	1.02554	ENST00000248899.10
Spliced	0.400538	ENST00000398344.8
Spliced	-1.6128	ENST00000330029.6
Spliced	1.72348	ENST00000215909.9
Spliced	-0.955606	ENST00000438329.5
IR	0.285402	4de6c8b9-1db4-40a8-b273-f3e7e0d3a373
Spliced	2.28011	68e2e016-55b9-4a1f-b493-ef0ea4765337
Spliced	-2.6845	156abef4-2d80-4d1e-9026-a2860e6a7e6f
Spliced	-2.37255	ENST00000470753.1
Spliced	-0.681178	ENST00000215829.7
Spliced	3.1375	ENST00000344921.10
Spliced	-0.607683	ENST00000331821.7
Spliced	-0.297681	ENST00000252934.9
Spliced	2.39689	ENST00000407997.3
Spliced	0.182478	ENST00000248948.3
Spliced	3.08746	4f2f11f5-8f39-450c-ab2c-7d5a74861748
Spliced	-1.73697	ENST00000342192.8
Spliced	0.584963	07e77c41-6adb-46eb-8515-eb6f32f52162
Spliced	2.86394	2d11ca7e-59e9-4d48-ac9a-473a8c92cd14
IR	0.0458037	ENST00000492561.1
Spliced	0.485427	ENST00000216190.12
Spliced	-0.361075	ENST00000215754.7
Spliced	-1.01866	ENST00000617763.1
Spliced	-0.944505	ENST00000442738.6
Spliced	2.89724	ENST00000532223.2
Spliced	4.21723	7609c387-acc7-49f1-b00c-7582ffbdc7f7
Spliced	1.14136	a43e520d-6c06-40c5-83f1-d2a798cc7a99
Spliced	-0.28273	ENST00000360079.7
Spliced	-0.878694	ENST00000331457.8
Spliced	0.912537	ENST00000406548.5
Spliced	3.20163	d2445d27-2cbb-4120-888f-2ecb59eafb1a
Spliced	2.96963	ENST00000526893.5
Spliced	-0.956931	1f17ae33-a6ad-4ae7-b922-97ed432039c9
Spliced	1.14086	ENST00000361441.4
Spliced	-2.93074	ENST00000401406.3
Spliced	-0.67319	ENST00000400299.6
Spliced	-1.00666	ENST00000216146.8
Spliced	0.874469	ENST00000344318.3
Spliced	-0.0946369	ENST00000216185.6
Spliced	-0.857335	ENST00000355257.7
Spliced	-1.63584	ENST00000331479.3
Spliced	-0.719892	cbf6e7f3-f76a-4150-bde4-cbea04e2fe26
Spliced	-1.28011	a04e9591-7684-4088-adba-cc53ba54978b
Spliced	0.932886	ENST00000348547.6
Spliced	-0.769387	ENST00000374078.5
Spliced	-0.169925	0c45bd7f-7c18-4b46-a043-c62745442b17
Spliced	1.35755	b4d4ebc8-bc08-4996-b64c-e110312d9e1c
Spliced	0.381871	ENST00000202017.5
Spliced	-3.18763	94cae1ee-efe7-4b1e-9618-fe4804e12790
Spliced	-2.66025	ENST00000255174.2
Spliced	0.0479345	ENST00000374077.7
Spliced	-0.277534	ENST00000371419.6
Spliced	-0.134301	93dd0ac1-f5ab-4601-8929-f7898f6ee8e8
Spliced	0.330149	ENST00000334982.8
Spliced	-2.8365	d486d12c-b93d-4b0c-b717-659412e65bd2
Spliced	-0.475733	ENST00000371674.7
Spliced	0.425764	851c7cab-e39d-4595-9380-b6f9fe046b55
Spliced	1.47805	e2ae30b2-4cb7-4937-a636-8f93f83e95ca
Spliced	1.926	ENST00000451442.5
IR	-0.997384	55bd3df4-065f-49cf-b134-3c6b0fe3a6da
Spliced	-0.351472	a9fdad7b-ba30-45d7-87d2-0e6919c91a6b
IR	-1.17991	d5614f17-8b92-4d69-981a-5d9ea57a0505
Spliced	-0.710493	3c592b73-c713-42e8-8da1-7e34012ed46f
Spliced	0.736966	ENST00000438552.6
Spliced	-0.0473057	ENST00000379160.3
Spliced	-1.24576	ENST00000244061.5
IR	-0.574694	c69ca574-0760-45cf-8875-47b5db05dd59
Spliced	-1.20645	ENST00000379277.6
Spliced	1.63227	ENST00000475894.5
Spliced	-0.280108	d3bb4113-753f-4ad4-a5d3-7cac42f7cced
Spliced	-1.46713	ENST00000371095.7
Spliced	-1.65896	ENST00000353703.8
Spliced	1.58496	92cc5ff6-7a2e-427e-9d9b-69b4504026ed
IR	-0.736966	2cc60a89-770d-401a-9ac5-16747805385d
IR	-3.19878	f47daaed-4638-4ca3-853b-7611240612e8
Spliced	-1.48894	ENST00000375571.5
Spliced	-0.845388	ENST00000243997.7
Spliced	-0.691878	ENST00000361383.10
Spliced	-0.83399	ENST00000237530.10
Spliced	2.28824	fee32367-4e65-4ee3-b9e1-ddf2c4186031
Spliced	-1.55605	ENST00000372839.7
Spliced	-0.75405	ENST00000343986.8
IR	-3.75974	41bdfcd1-4233-4c0d-ba9c-87470d96830a
Spliced	0.55494	3e8d1dc4-968f-412f-ad70-4874502b8331
Spliced	0.252766	ENST00000381342.6
Spliced	-0.467126	40c2aa90-de85-40c0-bb1a-b9cd6a2e7603
Spliced	-1.70044	ENST00000400093.3
Spliced	-2.06568	cb9d9919-3d22-4e70-9149-e93f35a1ca9c
Spliced	-0.938946	ENST00000290299.6
Spliced	-0.354843	ENST00000610664.4
Spliced	-1.47393	ENST00000380747.5
Spliced	-3.45943	3184ce14-5db0-4e7d-ba73-9cd0bc413cdb
Spliced	-1.20945	37358f03-bb0f-4595-bfdd-9b80cc5c1f78
Spliced	-3.16993	b17c239b-c6a3-426e-8624-b9c43a949f4b
Spliced	-0.408085	ENST00000389995.4
Spliced	1.77444	ENST00000291568.5
Spliced	-0.401363	ENST00000332859.10
Spliced	-1.36565	ENST00000457143.6
IR	0.540568	ENST00000449622.5
Spliced	0.815575	ENST00000352957.8
Spliced	0.186413	ENST00000399103.5
Spliced	-0.0384741	ENST00000290155.7
Spliced	-2.38702	ENST00000381554.7
Spliced	-2.94753	ENST00000284971.7
Spliced	-0.584963	6f41b129-0adc-4bb8-8b7a-0cb93e20fd70
Spliced	-0.16601	ENST00000262187.9
Spliced	-1.41718	ENST00000247866.8
Spliced	-3.00899	b8bc9c5b-0ac1-4b43-beb3-b44add704d6f
Spliced	1.48875	5671a932-e140-438a-a3f2-0b3aafda398f
Spliced	-0.889356	ENST00000265729.6
Spliced	-1	ENST00000507606.2
Spliced	0.275634	ENST00000249299.6
Spliced	-0.22542	ENST00000455385.6
Spliced	-2.37697	ENST00000249356.3
IR	1.60823	ENST00000425660.5
Spliced	1.5025	ENST00000222990.7
Spliced	1.47573	30acd295-cfad-4631-bbd3-0d9c67ed034a
Spliced	0.736966	ENST00000303904.7
Spliced	-0.606658	ENST00000466681.1
Spliced	-0.938599	b0524734-120f-4e65-a2d7-b22fd71298c3
Spliced	1.31734	ENST00000348035.8
Spliced	-1.25376	028b506b-dd99-4ac4-bb6d-8b3a49d51d24
IR	-0.718229	ENST00000449683.5
Spliced	-0.630766	ENST00000265304.10
Spliced	-1.22239	ENST00000403633.6
Spliced	-0.796467	ENST00000265732.9
Spliced	2.90689	65a7fed0-6c39-4ac5-9eb0-d352e9da681d
Spliced	-0.454566	ENST00000292614.9
Spliced	-1.02975	7b2e96ba-7e18-43d7-8e08-5004ea3e7dd9
Spliced	-0.72792	ENST00000395422.3
Spliced	1.91488	ENST00000248553.6
Spliced	-1.20163	8605c565-5b14-4db5-ab48-8a689b12f262
Spliced	-0.61471	ENST00000308153.8
Spliced	-1.75002	ENST00000445716.5
Spliced	0.0465426	ENST00000305105.2
Spliced	-0.356144	d69e21b9-e742-49f2-9d32-92ba6df79f59
Spliced	1.08746	2acad291-6a93-46e9-a6eb-00ecad3a73a3
Spliced	-1.79497	ENST00000339600.5
IR	-0.799701	4d42c7f4-4e53-42b9-bde4-254f28cf5df5
Spliced	-1.42084	7ed7be4b-65ff-491a-9fe0-ec6fc6363723
Spliced	-2	071a3692-fa4e-4136-9ebd-58c6604e7783
Spliced	-0.455195	ENST00000358406.9
Spliced	-1.18763	ENST00000448878.5
Spliced	-0.830075	cff58efa-2fc6-4155-9e89-0bbd4f1a8a0b
IR	1.45372	ENST00000331789.9
Spliced	-2.58496	a4277731-5240-40e0-8d10-5091b88b0840
Spliced	0.836501	ENST00000359943.7
Spliced	-0.752072	ENST00000316731.12
Spliced	-0.549339	ENST00000252329.3
Spliced	-1.61471	ENST00000358435.8
Spliced	1.58496	ENST00000289473.8
Spliced	-2.6845	ENST00000429029.6
Spliced	-1.12928	4924225f-b374-41a0-8309-d95076004951
Spliced	-0.528379	50a9f07e-a39e-4439-939f-07387c92c15f
Spliced	-1.82597	ENST00000450169.6
Spliced	-0.643856	ENST00000248566.3
IR	-1.34395	68dddb52-4d76-42b3-ba08-6ef37a2aef2c
Spliced	-1.5518	35bc4400-d153-40d4-a64c-8bbc296ac33f
Spliced	-1.58496	592f1863-4afa-401f-9ff9-1591effcc4ad
Spliced	-1.82236	6adc6586-18e5-4ec1-944c-a84a57be7127
Spliced	-0.767339	ENST00000317534.5
IR	-0.649093	078c3030-4f4d-49e1-8660-633eee8de45c
Spliced	-3.27612	93fc11a6-d868-411a-b91f-b34287f11019
Spliced	0.608809	ENST00000315758.9
Spliced	0.467126	f6993143-1cf6-4703-a69b-f2e75bf20fd4
Spliced	-0.706592	ENST00000265393.10
Spliced	1.80735	66bffe8f-41dc-406c-b05b-8925734d6a6e
Spliced	0.579549	ac1f2ff9-2bdc-4db8-94d8-62c8ee5ed6a2
Spliced	-0.662965	ENST00000352861.8
IR	-0.836501	9b13be92-4a54-4bfd-ad0a-800186d4e7f7
Spliced	-0.933911	ENST00000361183.7
Spliced	-1.4021	ENST00000356714.5
Spliced	-0.826464	ENST00000265758.6
Spliced	-0.660911	067de98e-71a0-4b56-be9a-c1e06a3e6d1f
Spliced	-0.83399	32b8ad0d-b4e9-4def-90b6-8f87de9b2482
Spliced	0	ENST00000432641.2
Spliced	1.19265	ENST00000338523.8
Spliced	-2.22918	ddd5a2ea-8736-4a05-96f3-703666d7693a
Spliced	-0.0465426	ENST00000223136.4
Spliced	-1.30339	ENST00000463284.2
Spliced	-1.46713	699717c4-bf29-474d-b5a0-da26b43e13ce
IR	0.221272	a40208d7-663e-4dd9-8aa3-8c3f22fef036
Spliced	-5.27053	ENST00000421043.5
Spliced	0.0374747	ENST00000614386.1
IR	-0.791413	ENST00000222547.7
Spliced	-2.39593	ENST00000305786.6
Spliced	-1.40881	960a46c9-dd36-4181-a5ea-6369cae0edb9
Spliced	-2.14684	ENST00000205402.9
Spliced	-2.28011	ENST00000400788.8
Spliced	1.11503	a6f123e3-b22d-448a-8e40-b3cacebf0c0c
Spliced	0.232661	3e7aaf2c-1082-4e04-b8a9-253ed183001f
Spliced	0.540568	663aa408-fe34-44d9-873d-c8df5aa57978
Spliced	0.29059	95c8c897-86f9-4942-bd6e-c0df7dba5032
Spliced	-1.92139	ENST00000398153.6
Spliced	-5.24413	ENST00000314332.5
IR	-0.331206	84ad0ae4-3c24-4cc1-85f7-f83e98ba77de
Spliced	1.152	d099d1c4-54ce-4ae2-b5e8-c63b953ccde5
Spliced	-0.959358	753fdf30-9173-44c2-83b7-d48f0c1ae7e3
Spliced	-0.745114	ENST00000439602.6
IR	1.52725	6e1614c0-7e04-438d-bef3-ddf4332fe53b
Spliced	-2.60528	11b0e13c-a8c9-4dfe-80cf-9c8e9b66a96f
Spliced	1.49476	3aa5d3ea-e030-4f5e-9eba-04a33f668cd7
Spliced	0.0140752	ENST00000367660.3
Spliced	-0.247469	d5f7443d-a224-4415-9b28-18b3743a0431
Spliced	-0.729352	ENST00000464889.5
Spliced	-0.439112	c2650a45-fdf1-4904-abfc-19f16c118a52
Spliced	0.142958	9430734c-81dd-4b07-a6c0-a7afc7394e18
Spliced	0.314636	ENST00000620073.4
Spliced	0.147543	ENST00000309268.10
Spliced	0.895303	ENST00000376059.7
Spliced	-1.24327	6d246ef7-f3f6-4fa0-a1b7-bd1bfc303956
Spliced	1.90239	6ba56865-7127-4731-8ce3-40cfb03e26f6
Spliced	0.053638	ENST00000418107.2
Spliced	-1.47393	ENST00000344726.9
Spliced	0.215729	ENST00000435041.2
Spliced	0.121991	ENST00000321394.11
IR	-0.431157	ENST00000376237.8
Spliced	-0.584963	b6407d63-1607-44fe-bdde-6d5290fd0765
Spliced	-0.520832	37573901-bb1a-4ce8-9226-916a372b34d6
Spliced	-2.19265	098c69cc-67ee-444e-94ae-83167c3edb0c
Spliced	-0.476438	ENST00000230048.4
Spliced	-0.00430014	ENST00000230050.3
IR	-1.98606	482978cf-8919-47f0-97a3-d7597e831b6c
Spliced	-2.87447	ce22edc6-4cac-48c4-b4bb-03417990d5ca
Spliced	-2.90689	ENST00000634560.1
Spliced	1.97025	ENST00000429299.2
Spliced	0.0901978	ENST00000373408.3
Spliced	2.45066	f175c7ff-4d93-48ef-bc5f-ed335f3d9d9d
Spliced	3	5c09a917-2de2-46fd-9b99-84e69d37186d
Spliced	-0.526069	ENST00000374843.8
Spliced	-0.927488	ENST00000379953.6
Spliced	-0.523562	ENST00000370577.7
Spliced	-1.152	7638bd98-e660-4b1d-af14-25603af8131e
Spliced	3.49185	ENST00000327892.12
Spliced	-0.0384741	ENST00000607778.1
Spliced	-1.4975	4d796f9b-5618-4285-b1fa-cdc9d3ae30e6
Spliced	-0.546488	ENST00000374859.2
Spliced	-1.80735	687009bd-fa76-4d6c-9955-d92d462c996d
Spliced	-0.830075	0ed9eeb2-4f8d-4b6c-8426-8a57f5e0ae33
Spliced	0.232661	ENST00000366868.5
Spliced	-0.556393	daf3f155-c507-4a66-a841-9e0926ffff34
Spliced	1.53051	75feeaa2-b951-42db-80e9-67dd0e29649d
Spliced	1.62803	ENST00000372836.4
Spliced	-0.847997	aa60a159-d765-4020-a028-01df3ecd58a8
Spliced	-0.959358	3b95a4ca-5d6c-4b25-bbbf-158f21ab7f99
Spliced	-2.08746	0f65a0c0-7aa5-441f-bb02-eaccaa759873
Spliced	1.41504	ENST00000367034.4
Spliced	1.76553	9d6c9f14-88b0-4a95-bdd9-5102fe1c407d
Spliced	-0.330645	ENST00000436442.2
Spliced	1.03242	5943046c-d114-459c-b64a-b1f47ec35f2e
Spliced	-0.421701	ENST00000230085.12
Spliced	-0.800691	ENST00000211314.4
Spliced	-1.78241	ENST00000318787.13
IR	2.5025	ENST00000375789.6
Spliced	-0.874469	ENST00000229570.9
IR	1.41504	fd3bbc61-4325-4663-a142-5f338c385e12
Spliced	-1.1375	dada16d8-6d80-4580-86f4-09db0885a7f2
Spliced	-1.33703	646c0b68-db6f-46b9-b52d-bf97ee299aeb
Spliced	-1.12956	b73c82d0-4c5d-4d3c-aaa0-358873fd70a2
IR	-0.575502	7be714a0-9a58-49fe-93f8-511575e1e4ad
Spliced	0.645083	0ab5a774-dbde-4a15-b1ab-9de273b304f1
Spliced	0.70044	ENST00000376630.4
Spliced	0.125531	ENST00000375429.7
Spliced	1.365	ENST00000343139.9
Spliced	2.4021	e6bd41ee-6935-4aa2-8b46-7080a1ea8fa1
IR	-0.263034	aa870761-0062-45ab-a1e5-4253709e740e
Spliced	-0.785875	ENST00000614363.4
Spliced	-1.11664	ENST00000490335.4
IR	-0.726982	482ec0f6-da39-4716-b6ff-802ada79dc23
Spliced	1.91754	8e697496-16ff-4742-b6e3-b057e0fefc44
Spliced	0.0816027	ENST00000378119.8
Spliced	-0.847997	f77ae00c-96d1-499a-81de-204c67b54db8
Spliced	0.728327	a8d9b340-8390-4d3f-80f5-4e41b36cadb3
Spliced	-3.078	fd017a7b-0d21-4e50-9354-4c15779b3674
Spliced	0.134301	ENST00000367941.6
Spliced	0.604745	fe438c0c-4a57-47ce-a8fd-142c72413330
Spliced	1.3155	06793fad-7f2d-4258-936c-2832f94d15bb
Spliced	-3.24793	ENST00000472311.6
Spliced	-0.278716	743c0bd4-d1ae-4b7b-a7ee-edc299eff4e0
Spliced	1.5502	71d645d9-e34d-4369-a5eb-6bed3fa8e6a5
Spliced	2.22239	95d24255-a7c5-4223-9723-be645d540d45
Spliced	0.121015	ENST00000229595.5
Spliced	-1.57032	ENST00000367089.7
IR	-1.8365	f49f05b0-e116-4f2f-b72e-01c519f12e57
Spliced	0.920566	1e24d66f-4dcf-4bc9-97ea-13f6dc703c27
Spliced	0.119582	60052aed-aae8-456b-b4e8-4c3088b09fb4
Spliced	1.184	ENST00000367075.3
Spliced	-1.34104	eab19bfa-b2c1-4882-ab01-ac0fb2a04274
IR	-0.277534	33267bbf-c572-4b72-aa98-ff75f1a08977
Spliced	-1.25376	bafc1fed-235f-46e1-9790-2afe705a9723
Spliced	-0.402098	0dbec130-b56c-460b-9d3d-1c5ac5b96082
Spliced	-1.10692	ENST00000322203.6
IR	-0.597453	ENST00000477541.1
Spliced	-1.58496	813df5e5-ee16-4ec4-b2e9-3d5f807173b7
Spliced	0.817136	ENST00000371646.9
Spliced	1.51096	ENST00000415497.6
Spliced	-1.67807	0be56a45-8e21-4cc5-8336-9cbb230e8c33
IR	-0.0418202	ENST00000367048.4
Spliced	-0.0455626	ENST00000326199.12
Spliced	-1.54998	ENST00000370089.6
Spliced	0.349008	ENST00000361731.3
Spliced	-1.32193	ENST00000370733.4
Spliced	-1.69599	800159f8-8cd4-4ef2-bd5a-9d83a865885f
Spliced	1.79355	ENST00000344537.9
Spliced	-1.1375	58d5a4f2-4e3b-4738-ad60-4e20eaca0ad4
Spliced	0.78136	09c88bdb-0cad-4544-b543-7c242c785682
IR	-2.41504	8b8ff9d8-9e5b-4ad3-9fba-117ef7c4b946
Spliced	0.192645	ENST00000340413.6
Spliced	-0.843881	ENST00000398881.3
Spliced	-2.52026	ENST00000314088.6
Spliced	3.078	cc00b7e7-6ec7-408a-88d8-c3d46172069b
IR	-2.20511	e9ef4d85-b695-4374-b630-cecda062b198
IR	-1.90903	3079a323-f325-4518-b9fd-a0b9d1794e4a
Spliced	0.733443	233a95ff-2be3-4fa9-a2e3-1d400e386f81
Spliced	0.307182	ENST00000372014.4
Spliced	-0.947533	e5f413f5-3402-48a0-86cb-ee63719621d7
Spliced	2.93289	ac7232f1-d6d8-4bcb-bdcc-dcbdf0f05ead
Spliced	-0.0204641	ENST00000353334.10
IR	0.584963	7a3a44cc-7b09-4035-869a-05b5bbbdbb9c
Spliced	-1.49476	ENST00000510210.5
Spliced	0.263034	ENST00000253814.5
Spliced	0.652077	ENST00000377843.6
Spliced	-2	ENST00000296785.7
Spliced	-0.207805	ENST00000380377.8
Spliced	-0.852443	ENST00000513458.8
Spliced	0.767339	ENST00000380822.8
Spliced	-0.222392	ENST00000378953.8
Spliced	-0.974909	ENST00000610426.4
Spliced	-1.76553	75f346cf-a09c-47d3-9617-ea6b974c9b7c
Spliced	-1.36923	f4a59b80-8fbb-4b7c-af74-1ba93f5a7696
Spliced	-2.11548	ENST00000239938.4
Spliced	-0.826464	ENST00000380591.7
Spliced	-1.76553	13822216-8737-4105-afd9-3ea9fce81bd7
Spliced	-2.10852	ENST00000509910.1
IR	-2.14684	ENST00000618911.4
Spliced	-2.8365	f123a861-299e-4185-a862-a98d6142772b
Spliced	-0.36804	37beb13f-6d39-43e3-9331-b6a8a0dd91ba
Spliced	-1.09954	12c7fb73-c2bf-46a2-8cf4-0903cdaae38d
Spliced	-1.7076	ENST00000265192.8
Spliced	-1.16993	ENST00000510409.1
Spliced	-1.152	7d1b0faf-2579-480f-8d82-692a635e3d1c
Spliced	-2.80735	5f81b8c4-1517-44e6-9341-973f9efe93c1
Spliced	-1.21299	ENST00000502346.1
Spliced	-1.26849	be675419-e74b-4ca0-a2e5-868c2bbf1df1
IR	-0.499987	ENST00000274242.9
Spliced	2.79442	ENST00000498971.6
Spliced	0.257158	3526f77b-9cf7-4927-ae74-cb1e5d29a8f2
Spliced	0.0395284	ENST00000336283.6
Spliced	-0.469485	ENST00000502423.5
Spliced	0.108524	ENST00000304043.9
Spliced	-0.440573	ENST00000504771.2
Spliced	-1.94342	ENST00000514949.1
Spliced	0.312976	52465937-59a7-434a-80ca-f31a4b154be9
Spliced	-1.91073	491df819-6dfe-43a6-8717-e0a2fa15706a
IR	-2.73697	506517eb-3b75-4102-a846-2dd8c16a78ef
Spliced	-0.15277	33005658-a93c-4fe6-8824-02158ed8e622
Spliced	-2.56071	dd0ddbc9-c866-4b13-831f-3297ebab9f0a
Spliced	-0.90182	f0a14a71-147c-49d9-97c1-a668bc92b731
IR	-1.75336	bb1313a3-8f84-4e20-a761-305ae7e9ab06
Spliced	-1.19033	ENST00000401695.7
Spliced	0.712718	ENST00000280326.8
Spliced	1.05658	40c4d5d8-3839-4170-92d5-6a2379200ef6
Spliced	-0.0995357	07827d46-9d54-4887-ba35-3f6c33fab809
Spliced	-0.0514762	f2eea456-ee70-4992-9f9b-cabc977948fd
Spliced	-0.745817	2ff9ec9f-940e-4e1e-937c-cf96bd09ea0a
Spliced	0.0655883	ENST00000505459.5
Spliced	1.72935	ENST00000481195.5
Spliced	-0.143735	32c18bbe-c32e-4b44-a590-2abe29aefc5b
Spliced	-2.09954	ENST00000339397.4
Spliced	-1.29866	f2beac47-89b7-419a-b47f-ce3b0314174b
Spliced	-0.773035	ENST00000523037.5
Spliced	1.89812	7ab29d34-e55f-4193-ba9b-0b150747e3e0
Spliced	0.736966	ENST00000398733.7
Spliced	-0.565597	ENST00000256897.8
Spliced	2.152	f7753d80-ef6e-41ef-ae75-1e440ded08b3
Spliced	0.953269	ENST00000504325.5
Spliced	-0.589368	1efc6356-b32f-44c1-81f5-ad256cb0572f
Spliced	0.847997	ENST00000520382.5
Spliced	-1.3388	ENST00000511717.6
Spliced	-0.306661	ENST00000302764.8
Spliced	-0.906891	13783b49-a576-4c63-ad6e-472503230bd8
IR	-0.98046	ENST00000378665.1
Spliced	-1.19265	ENST00000379516.6
Spliced	0.0710831	6e0437e5-d326-405f-be2f-762653eca95c
Spliced	-0.85172	85a1de83-1f4d-4165-ac4c-8523c105b2ad
Spliced	0.885472	ENST00000356245.7
Spliced	1.58496	3b68d5ca-7c9c-45d0-ade6-f5899ce4cf8e
Spliced	-0.567288	ENST00000296674.12
Spliced	0.0458037	ENST00000312037.5
Spliced	1.04731	ENST00000507277.1
Spliced	-0.584963	ENST00000407193.5
IR	1.16993	ENST00000513799.5
Spliced	0.124058	b2327cb8-79ed-487d-a5bc-bb9b4f081e03
Spliced	0.0443941	773e19f4-2ab7-4049-8664-a5ef966f2fbc
Spliced	-0.182709	e179b514-4916-461c-9223-0d04b22115e5
Spliced	-1.04307	e7aca10a-451c-4809-874d-f00e65a91b2a
Spliced	-0.463401	ENST00000379638.8
Spliced	-1.76553	718a9e0c-b38d-482d-b2a9-39a6ee154a2c
Spliced	-0.929611	ENST00000252102.8
Spliced	3.26303	ENST00000394805.7
IR	0.0489096	ea4a89fd-7888-43d5-bc3d-0fd47693879e
Spliced	-2.23897	db9eeda8-0e4c-4c4f-9cac-dfd0b4471fca
Spliced	-0.434146	ENST00000321757.10
Spliced	-0.91855	ENST00000353411.10
Spliced	-2.06228	4854ba8c-0552-4371-b8ec-caecb27976a9
Spliced	-2.52813	ENST00000394667.7
IR	-0.284977	ENST00000265404.6
Spliced	-0.162271	c96ace55-818f-4593-a5c7-d0346fcd933f
Spliced	0.463947	c0bdd447-73e3-403b-8677-4faae51ab327
Spliced	-1.05063	262a7f2e-da10-403e-88d3-1f6e4ab45e5c
IR	-1.34395	ENST00000449470.6
Spliced	-0.257798	ENST00000507420.1
Spliced	-1.80735	ENST00000393381.2
Spliced	-2.06309	715d3ba0-e35f-4a9c-b0b7-a643a264ac38
Spliced	-0.790077	b4b12a59-9368-4dd2-a128-7a2974eca63f
Spliced	-2.73697	bd9d543f-2e94-4670-8496-cb3841faad53
Spliced	-1.89812	ENST00000379663.7
Spliced	-2.42626	ENST00000505852.1
Spliced	-0.736966	ENST00000506894.5
Spliced	-1.09311	8465e22d-a089-4f65-80d3-2d1b88d881dd
Spliced	-0.0458037	ENST00000237380.11
Spliced	-0.281413	ENST00000296581.9
Spliced	-2.12029	ENST00000502534.5
Spliced	-1.91254	e7298bff-38fc-4275-8c28-e329c5fd6dda
Spliced	-0.93587	ENST00000394668.2
Spliced	-0.0152668	be281e44-246b-45e0-bbb5-4869b75420a4
Spliced	1.5164	ENST00000510614.5
Spliced	-0.36257	ENST00000512478.2
Spliced	-0.787696	ENST00000630827.1
IR	-1.80735	039f3dcb-4ac8-4287-b401-448c7acb31da
Spliced	-1.92927	ENST00000504110.1
Spliced	-1.54189	b66842b2-52cd-40c7-8f00-b3536ec8eb21
Spliced	-2.09516	ENST00000311507.8
IR	-3.19265	5a0ac1c8-bb53-44d3-9901-296652b155ed
Spliced	0.178337	df244667-2b5f-4ec1-9015-9e3afce544a3
IR	0.389947	ENST00000264312.11
Spliced	-0.43965	ENST00000274065.8
Spliced	-1.72247	6a2a2c74-0fe9-42b0-ab73-957d9649fa6b
IR	-2.62678	ENST00000504137.1
Spliced	-3.57154	ENST00000381464.6
Spliced	0.227952	ENST00000295958.9
Spliced	-0.430634	ENST00000512369.1
Spliced	-0.641546	ENST00000453744.6
Spliced	0.371969	9e19f717-f5b8-491c-8e8e-847d124f20fd
Spliced	2.76999	09723e69-d777-4375-9597-adaa08bad527
Spliced	-1.87447	ENST00000296503.9
Spliced	-0.788496	ENST00000264389.6
Spliced	-1.58496	ENST00000451321.6
Spliced	-1.62449	956d4581-e0ac-44db-8e51-dd959249732f
Spliced	-1.69326	ENST00000508632.5
Spliced	-0.83335	ENST00000295491.8
Spliced	-1.92459	ENST00000304312.4
Spliced	-1.78427	ENST00000495029.1
Spliced	-0.817136	e8af2955-75ff-4ba4-a14f-88e464ffe63f
Spliced	-0.146841	0c0c8f6b-ae31-4bd4-ba40-56d961021c54
Spliced	-0.421692	ENST00000295955.13
Spliced	2	700c72ed-61a4-48e6-af88-2b2e5b0d7a1a
Spliced	-1.25376	ENST00000514612.5
Spliced	-1.49476	ENST00000624586.1
Spliced	-0.31034	0c607924-7d6b-45a9-b176-85a69f879f0b
Spliced	-1.19033	ENST00000261070.6
Spliced	-1.9027	ENST00000460231.5
Spliced	-0.973033	ENST00000394140.8
Spliced	-2.24286	ENST00000477624.1
IR	-2.17932	f08f3557-1aee-49c3-b6be-600c6881fddc
Spliced	-0.0874628	ENST00000382564.6
Spliced	-2.20945	1c0d19e6-6c77-47c9-98d3-958dd4b4cd56
Spliced	-0.528379	ENST00000475248.5
Spliced	-0.155278	ENST00000429437.5
Spliced	-2.09954	9b840b2e-5cfe-4f9d-8312-7ded0112ecb8
Spliced	-0.383329	ENST00000421999.6
Spliced	-0.250962	ENST00000301821.10
Spliced	-2.18178	ENST00000306024.3
Spliced	-0.224873	ENST00000413699.5
Spliced	-3.24207	ENST00000490434.5
Spliced	-0.976662	ENST00000429711.6
Spliced	-2.23133	c9f7a6c6-3089-4ecb-9fab-1d72c640629e
Spliced	1.08964	ENST00000496791.1
Spliced	-0.930291	ENST00000011691.4
Spliced	-0.767827	ENST00000471696.5
Spliced	-2.30429	ENST00000438607.2
Spliced	-0.146841	f4275e2c-1173-4c5f-830c-db239c01bc7d
Spliced	-3.60486	ENST00000461436.1
Spliced	-0.432959	a919c905-fcd1-4161-88e4-f3afb13919ee
Spliced	-1.05987	4d5bca33-c05c-47dc-add8-b17a094541a7
Spliced	-1.79718	ENST00000265260.7
Spliced	0.125057	ENST00000464167.5
Spliced	0.645335	90c17e25-b6c4-42bb-9285-9727a846f809
Spliced	-1.14868	a6c8376c-67e8-4234-be2e-fdaf5789bb64
Spliced	-0.652077	04e433a1-1f0c-44b6-9345-b6b1742d77ef
Spliced	0.706269	e6c2ccea-bae8-4f67-9694-5bf1743dac1b
Spliced	1.28758	ENST00000418115.5
Spliced	-0.115477	ENST00000453386.6
Spliced	-1.29546	a77f2351-afeb-47cc-8e07-4ff41ae6163d
Spliced	-0.949959	dd70f6ac-d511-42ca-b4f9-978ede25e0d2
Spliced	-3.45943	31153b68-6433-48d5-8363-c48b3888de8c
Spliced	-0.133524	ENST00000441626.6
Spliced	-0.886343	ENST00000448876.5
Spliced	0	ENST00000412097.5
Spliced	-1.24393	69d3e809-2b42-4273-bf59-1e65016a5f46
Spliced	-0.285754	c7271036-c036-400a-b438-739167eb4e0a
Spliced	-0.652077	c6639655-359a-4b8c-9397-478f2c1dd512
Spliced	-0.934905	6cdfaad4-0781-4da3-a0be-5556fa3d80cf
Spliced	-1.06193	ENST00000184266.2
Spliced	-0.243926	de9ec7da-76d1-4819-b730-047df8fadadf
Spliced	-0.163976	bb912f60-f48e-4b99-bbfc-c47ff69ceb1f
Spliced	-0.403535	ENST00000307839.9
Spliced	-1	ENST00000496106.5
Spliced	1.23704	d914b1cd-2e2c-4df7-b175-e472821ea37a
Spliced	-0.137504	ENST00000239944.6
Spliced	-0.308753	ENST00000323963.9
Spliced	-1.48543	ENST00000469657.5
IR	-2.09954	415943a1-82e3-4364-8993-a33d6c40c322
Spliced	-0.979822	ENST00000256497.8
Spliced	-1.7329	7af1bca8-ee45-43fb-b2fa-7168b0183155
Spliced	-1.90689	ENST00000325318.9
Spliced	0.830075	122c7c1b-31bc-4aff-8f92-4dffcfc7e258
Spliced	-0.415037	fd930142-a157-4d1d-8635-61284978b2f0
Spliced	1.22239	ENST00000251775.8
IR	-1.37851	eacf8992-ee92-4b05-a5a5-5bbd637d256c
Spliced	-0.0885367	1b467f84-8ce0-43d9-a7e8-59502d3e558e
Spliced	1.31194	6238145b-7b1b-49b0-9d9a-cc885d157f17
Spliced	-2.79442	28a7d521-d7b0-4db1-b676-e0050275189f
Spliced	0	ENST00000283290.9
Spliced	-0.847997	ENST00000483201.1
Spliced	-0.847997	db2a3823-cb37-470d-ad87-74e951c99f15
Spliced	-0.369234	ENST00000263780.8
Spliced	-0.182864	9af6ac40-3452-49aa-ac46-519193a48cb6
Spliced	-0.568734	ENST00000448864.5
Spliced	-0.823122	ENST00000392894.7
Spliced	-0.462343	950936c0-1ca4-49c4-a4ac-8fe3486ac366
Spliced	-0.558295	ENST00000446936.6
IR	-1.80735	94b98ec5-8a74-4ae2-b172-5f2c7d39b948
Spliced	-3.89785	ENST00000273668.6
Spliced	-1.22372	ENST00000495461.5
IR	-2.45943	ENST00000465368.5
Spliced	0.216811	ENST00000355354.11
Spliced	-1.71425	31e81742-460f-492b-af1e-7635a35d5067
Spliced	-0.702614	ENST00000265062.7
Spliced	-0.573185	f2ccfeae-8c9d-4046-9da3-64e55feb2465
Spliced	-0.442005	ENST00000394077.7
Spliced	-0.162271	4707c2ae-04f7-4957-b172-a72be5641484
Spliced	-1.31836	ENST00000303319.9
IR	-1.87447	0546907a-3602-40d2-b291-fdffe0f14a6b
Spliced	-0.263034	05bfc1f9-1acb-4dcb-8992-0699a264403f
Spliced	-1.1964	b16d2dfc-2c30-47e6-b9d8-6c5cd2ca725d
Spliced	0.142019	ENST00000259239.7
Spliced	2.31783	ENST00000390243.2
Spliced	-0.234801	ENST00000233893.9
Spliced	-1.45943	ENST00000325748.8
Spliced	0.297681	ENST00000263238.6
Spliced	-1.8365	b070b669-f60e-49b6-a89c-b624e6c0be87
Spliced	-1.4245	49c61ffe-6f98-458f-b328-21b0cbd1115f
Spliced	-0.662965	ENST00000392640.6
Spliced	0.685891	24784776-8a76-46d0-9fd1-4ceddf640492
Spliced	-0.811238	ENST00000379666.7
Spliced	-0.600393	642873e2-8d52-4c18-96ff-62559d844a85
Spliced	0.938599	ENST00000377526.3
Spliced	0.575502	ENST00000272227.7
IR	-0.723482	df24c5cc-f6ee-4ae1-9e05-767dc450be93
IR	0.719892	ENST00000325795.7
Spliced	-0.847997	79ea0ffe-a4df-4b1c-91c5-de1afd0dd329
Spliced	-0.939993	98e130c9-06f6-4a35-8b82-a05db203fa3d
Spliced	0.621488	ENST00000456319.5
Spliced	2.30256	ENST00000309451.6
Spliced	-0.277228	380d79b1-aab7-403c-954e-a107a5fa5115
Spliced	-0.777608	ENST00000264279.9
Spliced	-1.36923	ENST00000355346.8
Spliced	-1.83007	0f346c8d-b91f-415c-b6cf-d3b493c76103
Spliced	-0.667425	ENST00000261353.8
Spliced	-2.09516	ENST00000245787.8
Spliced	-1.53478	ENST00000610189.1
Spliced	-0.870717	ENST00000272348.6
Spliced	-0.919382	9b82b36e-8cc4-4a8f-981c-470643a9d922
Spliced	-2.42321	d06709e5-b375-4ab9-a02c-64d5e78a7850
Spliced	-0.974465	ENST00000264161.8
Spliced	-1.24511	ENST00000233114.12
IR	-1.82927	9fe78efc-48d5-4b40-8470-c193d8010d94
Spliced	-1.58496	ENST00000450162.6
Spliced	0.0633533	ENST00000272317.10
Spliced	-0.441269	ENST00000491306.5
Spliced	-1.95818	ENST00000264254.10
Spliced	-0.141012	ENST00000392132.6
Spliced	-1.14439	ENST00000389682.7
Spliced	-0.0770762	26d5975f-0bdb-4836-a7e4-8e7ed55b398a
Spliced	0.0911479	99e20cdd-8d56-4b17-832e-045fa2640269
Spliced	-1.16474	ENST00000282388.3
Spliced	-2.078	e1682f7d-4e38-49e3-8521-cac0095d2f4b
Spliced	-1.19967	ENST00000342016.7
Spliced	0.0303736	032a313f-0c50-4a0c-b663-b52363781b47
Spliced	-1.12832	1ad606a2-2e45-4df6-b749-03e786f55be6
Spliced	-0.556948	a9d907e2-be69-4c60-90e5-e9ac19766689
Spliced	1.44746	ENST00000234313.7
Spliced	-1.47805	3990bd9e-7fdb-4e9b-a4da-e979bc6c9617
Spliced	-1	ENST00000241393.3
Spliced	-3.67243	3a5d1cc0-1e82-4fa9-839b-36924e8d1a56
Spliced	-0.0986843	ENST00000306368.8
Spliced	-1.20645	ENST00000491989.1
Spliced	-0.718088	ENST00000304921.9
Spliced	-0.596347	ENST00000233143.5
IR	-1.5025	ENST00000392246.6
Spliced	-0.908139	ENST00000447619.5
Spliced	-0.678072	303bbcca-3cb6-4ad7-a038-c9194e11f6ae
IR	-0.839535	36a3efcd-f7d5-48fd-983f-056033cbbfee
Spliced	1.28011	ENST00000409789.5
IR	1.52356	ENST00000480182.1
Spliced	-0.825031	ENST00000432071.1
Spliced	-3.07682	1ce29505-f782-480e-9ff6-2e3f317f85ae
Spliced	-1.22239	2b2dba61-fda0-4029-9c67-04fe4e25a5b4
Spliced	-1.45943	ENST00000392349.8
Spliced	-0.530515	ENST00000409341.5
Spliced	-1.45943	8027968d-0314-4503-be61-fa960584ee15
Spliced	0.668794	ENST00000233575.6
Spliced	0.212994	4255e096-b278-4f91-9a63-135478bfbbc1
Spliced	-2.64386	1ee8b98d-8e6d-4ff3-86bf-a2e786349e27
Spliced	-1.15754	ENST00000392350.7
Spliced	1.80735	312ede52-9665-46f4-bfc5-68e2e55b7050
Spliced	-0.851843	ENST00000355857.7
Spliced	-4.07039	ENST00000453038.5
Spliced	-1	ENST00000611786.4
Spliced	0.973033	ENST00000284727.8
Spliced	0.695145	ENST00000281828.6
Spliced	2.32193	ENST00000263867.8
IR	-0.0715533	8707e335-7b07-424b-bc06-aa4896d02219
Spliced	-0.120294	ENST00000237889.8
Spliced	2.88753	4fb1401b-cc83-44ee-a8d4-25f3dc3bb2f6
Spliced	-0.956424	ENST00000264258.7
Spliced	-1.7137	468b36bd-a66f-4a38-88e2-f1ef8a21bd4c
IR	-2.06413	e44a16d0-e0e5-4710-b536-a6bcc04def20
Spliced	-2.80735	ENST00000260641.9
Spliced	0.400538	f74af58d-1594-41ce-b384-7f74b5c06685
Spliced	-0.884523	ENST00000409115.7
Spliced	-1.32193	4bde7fd7-a64c-4357-b3e5-93ec7cf4c7b4
Spliced	0.395929	41fd5ae2-d7da-41c8-9735-31263313eca5
Spliced	-0.530515	4d45e227-acd9-4fae-a517-867d8e2bd0f5
Spliced	-1.42223	a1f29a27-d74a-459f-9484-2bf61e05fe7e
Spliced	-1.152	90391ab2-1a15-4266-890e-a4a97f5abd9d
Spliced	0.274622	ENST00000315717.9
IR	-1.46949	ENST00000337109.8
IR	-1.6455	67d7e78a-5e9d-48a7-8d98-fc59b1b70857
Spliced	-1.28951	ENST00000263960.6
Spliced	-0.696608	ENST00000272424.9
Spliced	-1.65344	ENST00000258424.2
Spliced	-0.233797	83865ed6-56c4-40eb-8b77-6804e0617cf4
Spliced	-1.47393	ENST00000238081.7
Spliced	0.451379	27dd1206-1caa-4331-b2d8-32d0207c4285
Spliced	1.5025	ENST00000263863.8
Spliced	-0.621488	ENST00000258416.7
Spliced	1.61667	ENST00000234160.4
Spliced	-0.646363	ENST00000296102.7
Spliced	-1.28011	08c1b047-ec08-4014-b56e-588cbc3b6178
Spliced	-0.817293	ENST00000391971.6
IR	-0.030861	ENST00000392222.6
Spliced	-0.208587	fb84abad-0c82-409c-b52b-3767fbfac63e
Spliced	-1.01838	ENST00000243346.9
Spliced	-1.23816	ENST00000248451.7
Spliced	1.8365	18cf371c-9318-415d-b0a6-3278b800be61
Spliced	-0.249978	ENST00000344147.9
IR	-0.95109	410e37c0-58a0-44d8-a420-a352c2e0e354
Spliced	-0.940979	fdbd02ee-28dd-4265-826b-3fb70c56d23c
Spliced	0.698233	a7c88d98-f8ae-4915-ad89-c24786d6cb01
Spliced	-1.77259	6aeed266-def0-4690-8240-02f1e5cfadd2
Spliced	-1.41649	ENST00000485362.1
Spliced	-1.58496	5b144b84-5d13-4ceb-ba37-4ba90c7e6490
Spliced	1.68428	e7e09078-1eab-490f-b4b9-29a40e8b9abe
Spliced	-1.04439	ENST00000372521.8
Spliced	-1.0114	e4ff3a3c-6c4d-4c64-9552-7e841a41df8c
Spliced	-0.673772	0f43900e-f8c4-46a1-961c-cab5f9b9c548
Spliced	-0.319542	ENST00000295682.4
Spliced	1.87829	5578b1ae-24e0-4024-956f-4a5b436b0ad9
Spliced	0.271302	ENST00000373237.3
Spliced	0.584963	ENST00000367262.3
Spliced	-2.35364	a4296530-8175-416c-b14e-83c01a1a1a18
Spliced	-1.45943	ENST00000310256.6
Spliced	-1.87036	ENST00000369541.3
Spliced	-1.06037	ENST00000368985.7
Spliced	-1.88662	ENST00000236273.8
Spliced	-0.823122	4f6291bd-0d27-4425-a707-324467d9b302
IR	0.152003	22ebe1a5-be6f-4f46-8930-c421123df162
Spliced	0.788496	ENST00000339083.11
Spliced	-1	5884117f-b394-4711-b34b-0a28b37ff516
Spliced	-2	65472631-8fe4-4cd3-9dcf-6e68b83da49d
Spliced	-2.49185	d21a9d31-2cd4-437a-90a4-1dbdfc13486f
Spliced	-0.316857	ENST00000396651.7
Spliced	-0.977701	ENST00000489056.5
Spliced	-0.117184	f9a172c6-7fa7-4c30-892f-8511f81f2f46
Spliced	-1.68806	ENST00000263697.5
Spliced	-2.97728	ENST00000315554.12
Spliced	-1.30091	ENST00000368567.4
Spliced	2.30117	de2b3e84-c77d-4354-b21e-7a24e62a7e47
Spliced	0.505235	1b1967a8-0b19-4c18-b8da-84582e1b3cbf
Spliced	-0.691878	ENST00000367881.9
Spliced	1	ENST00000468373.1
Spliced	-0.31034	ENST00000464088.5
Spliced	2.08092	ENST00000366988.4
Spliced	1.13124	ENST00000271628.8
IR	0.334419	97c46a7e-e128-46a1-9ee7-6626d2027024
Spliced	-0.544321	ENST00000370500.9
Spliced	-2.51937	ENST00000373166.7
Spliced	-1.22707	f48a6d18-4564-4087-a21d-76a993a45a45
Spliced	-0.338624	ENST00000368719.8
Spliced	-2.11548	ENST00000367454.5
Spliced	-0.612977	43dfc6e6-bdd0-4875-8f6c-87dd34a86eeb
Spliced	-1.63227	ENST00000371378.6
Spliced	-1.58496	ENST00000304979.7
Spliced	-1.33614	087a8b0f-9c97-46b0-9877-bd1e1b111858
Spliced	-1.22239	ENST00000368046.7
Spliced	-1.80735	ENST00000368141.4
Spliced	-1.47805	bf3455b7-c5c7-485a-9d0c-4ffc92e285b5
Spliced	0.311944	ENST00000497165.5
Spliced	-1.89812	ENST00000583313.6
IR	0.664397	c978e538-2125-4963-88aa-b4cb0b7d3b35
Spliced	-0.920273	ENST00000477151.1
IR	-2.30189	a7d11fe8-5e6c-4c58-97c8-1926c6e5ae12
Spliced	0.490986	ENST00000369014.9
Spliced	1.25154	de91795d-5a4a-49ce-a450-61cb46f703a3
Spliced	2.32193	ENST00000283179.13
Spliced	0.311944	7ee99b46-d3a8-4478-a021-c91f05fea2d8
Spliced	0	370cbf35-5f97-40fb-96cd-84b02bf7f771
Spliced	-0.309427	ENST00000374550.7
Spliced	0.180572	ENST00000605895.5
Spliced	0.202817	ENST00000369642.7
Spliced	-2.01123	c9c3c157-1888-47e4-bed4-39dddb3fd090
IR	-1.16993	a79f7cb2-6257-4810-bf1d-fb3fa835056c
IR	-2.35755	351c1016-e57b-4aed-bb5c-51a8c104c806
Spliced	-0.616671	d4a92621-f49b-4918-acbc-b3407090e9a6
Spliced	-3.08746	122a4257-75fc-4635-b397-372c58c2a1a5
Spliced	0.647698	ENST00000294507.3
Spliced	1.48543	8f2d5f43-093f-48af-bdb5-174562076513
Spliced	-1.43962	ENST00000331835.9
Spliced	0.0529115	ENST00000366816.5
Spliced	-0.126757	e9f30b1f-caa2-4ca6-8d2b-ce2dbe7dceb0
Spliced	-2.23704	ENST00000486390.1
Spliced	0.697782	ENST00000331872.10
Spliced	0.612977	ENST00000471915.5
Spliced	-0.961111	ENST00000368305.8
Spliced	-1.75489	831839fe-9747-4abc-a1d5-720f25f15fe8
Spliced	0.120294	ENST00000530704.5
Spliced	-0.324525	ENST00000236147.4
Spliced	0.567041	ENST00000296214.9
Spliced	-0.271913	72c8529e-d362-43a2-b845-23f9cdf957d8
Spliced	0.628031	7fb419bb-0e73-42dc-a61f-b19fe72e5fc6
Spliced	-1.04122	ENST00000344843.11
Spliced	-2.23704	78dd60b5-7c01-46c8-8345-93b7f80c9215
Spliced	0.569856	ENST00000373162.5
Spliced	0.152003	ENST00000264515.10
Spliced	-1.56071	ENST00000324379.9
Spliced	-2.09954	0d62e04a-6c69-4d39-987d-62434a232455
Spliced	0.584963	ENST00000361314.4
Spliced	0.70044	ENST00000236938.10
Spliced	0.254573	0c4c5f15-dc91-45bf-8c44-da06f83bce4f
Spliced	2.47573	ENST00000442471.4
Spliced	-0.696608	ENST00000366628.9
Spliced	-2.22239	ENST00000476231.1
Spliced	-0.530515	ENST00000373116.5
Spliced	0.189342	ENST00000271638.2
Spliced	1.63227	ENST00000271308.8
Spliced	1.25634	ENST00000354775.4
Spliced	0.906891	ENST00000374490.7
Spliced	-0.72792	d998e845-89f1-4d71-a600-d310cfb5dd55
Spliced	-0.978626	ENST00000447866.5
Spliced	-0.359081	ENST00000414487.6
IR	-3.08746	a1ae3dcd-5d54-41fc-bf9d-bb614047581f
Spliced	0.548893	ENST00000602624.6
Spliced	-3.3505	ad7eb958-724b-4a39-99d5-55ed3639a896
Spliced	0.263034	607af035-6bea-4a9e-a7f0-1153bfa47088
Spliced	-1.73335	ENST00000581066.2
IR	-1.14684	ENST00000371377.3
Spliced	-1.02801	bfe336ab-19d9-492c-8e14-d3eeaad774af
IR	-1.63227	dc24fab2-f35d-47b3-b99b-a76189048e1a
Spliced	-0.222392	7716b3ac-c50e-4c39-a152-1bfa235997a0
Spliced	1.848	d6f4e850-a376-445c-902f-88de0c2804ab
IR	-2.1964	60f09195-da0d-41b2-b327-0a373b22cd3b
Spliced	-2.0915	afe9d805-0652-47d8-a1a5-1048841604ea
Spliced	0.31034	ENST00000374468.1
Spliced	-2.66985	0695af3b-7f96-432f-9ef3-aed2030ceeb7
IR	-2.14296	07290873-13b4-4421-9902-29dad4df11dc
Spliced	0.736966	ENST00000319248.12
Spliced	-0.177643	ENST00000234875.8
Spliced	0.404066	ENST00000290541.6
Spliced	-1.97982	e5179034-95fb-4ccc-b1d6-e1440b3dc945
Spliced	-0.920461	ENST00000423014.2
Spliced	0.266787	bb7c69d5-3dea-49de-8541-01d3324b5b36
Spliced	0.331206	93fceeba-6f58-4815-9c78-3e3872869de8
Spliced	-1.87447	22491dc7-6c3f-48a6-ae6f-9548a1ecbdd9
Spliced	-0.880418	ed384906-f84a-4a80-8cdf-3b5ac84cb5e0
IR	0.534336	2410f81c-03bb-4947-8846-42d9200cdb8e
IR	-3.05063	92684f6e-f598-4e7a-9297-f98328654667
Spliced	-2.10692	201ee272-e3fc-4093-be02-85a83721c70d
Spliced	0.724366	ENST00000358671.9
Spliced	-2	ENST00000367287.4
Spliced	-2.41504	ENST00000370580.5
IR	-2.37197	47b16b8b-2bdb-4618-967c-3f19679ba7a5
Spliced	-2.12928	ENST00000468695.5
Spliced	2.63227	ENST00000356205.8
IR	-1.05889	3284e284-c873-4b87-a53d-8506f7f6c158
Spliced	-0.710493	1538f579-2d3d-4fa2-a5fd-6e3387dbfc0d
Spliced	1.16506	ENST00000368096.5
Spliced	-0.702614	a7887e12-ab09-4686-977c-a584b2a0e5eb
Spliced	-0.263034	6ae138b2-02d9-49e7-b23a-498f75366f0f
IR	2.00904	dee7e27e-cf8f-4f45-a56b-bf214def597d
Spliced	1.73697	ENST00000614549.4
Spliced	-0.455679	ENST00000369314.1
Spliced	0.058103	ENST00000379389.4
Spliced	-1.33342	02eeec3b-e605-4519-bf75-701c6325550d
Spliced	-1.09954	49fac91b-abb1-4fee-a221-211d67725158
Spliced	-0.0339473	ENST00000476371.1
Spliced	-1.25154	ENST00000234831.9
Spliced	-1.38272	8fddc37b-03a5-492f-bfbc-f26872701fc3
Spliced	-0.38109	ENST00000614145.4
Spliced	-1.40642	ENST00000375499.7
Spliced	-1.22239	ENST00000354361.3
Spliced	-2.14086	ENST00000436063.6
Spliced	0.427682	ENST00000370321.7
IR	0.866733	ENST00000338370.7
Spliced	-0.847997	d7b01dc1-6e7f-4bdc-82d7-5a56bfe1054d
Spliced	0.494899	ENST00000270792.9
Spliced	0.0664274	ENST00000370310.4
Spliced	1.11189	979457ed-7e88-400d-9e69-8e81ea199493
Spliced	-0.743027	ENST00000294742.6
IR	-2	4bc03c62-e182-4227-b35d-c804afd863c6
Spliced	-1.95936	ENST00000367364.5
Spliced	-1.29123	ENST00000450808.2
IR	-3.93074	f0d0477f-288a-4a00-94ca-ee0f8d449587
Spliced	-0.0749621	ENST00000374213.2
Spliced	-2.12928	dc54c0f4-7161-4201-9821-99a0f6eec268
Spliced	-0.879706	ENST00000368905.8
Spliced	-1.05377	ENST00000373949.5
Spliced	-2.09516	e9450660-852e-4694-a099-954b5569c8b7
Spliced	-0.584963	ENST00000373019.4
Spliced	-2.53051	0bbcfefc-3b9e-450a-bb5c-abb59c861f43
Spliced	0.128324	507da7ef-1193-4fd9-b902-9e6c55b34ef1
Spliced	1.04836	fe2189d0-db0f-4eef-9632-23a5a1e70633
Spliced	-0.784271	ENST00000431635.6
Spliced	-1.78427	78904b70-fd21-42e8-8ecb-00d9e06c7de8
Spliced	-1.75489	f795a479-ac00-4133-87d0-d46fcb06072b
Spliced	-0.331206	35980893-8d16-4d44-ba3f-89e34cece6dc
IR	-2.59296	d026c138-e4c3-4f99-988c-0db150175c2f
Spliced	0.429684	ENST00000475157.1
Spliced	0.275007	ENST00000295702.8
IR	2.32193	c7ae0f9b-859c-4fc9-902e-befd32b7fb4d
IR	2.36187	ENST00000354955.4
Spliced	0.550197	ENST00000367889.7
Spliced	-2.61667	4ec053a5-185c-4e2e-9f8a-cd154734a7ac
Spliced	0.16711	ENST00000368809.1
Spliced	-0.976153	ENST00000361891.8
Spliced	1.13124	ENST00000372805.7
IR	0.533286	22d2778d-80a2-4010-9ce1-fb0be8f033c6
Spliced	-0.822357	ENST00000374358.4
Spliced	-1.71128	ENST00000372556.3
Spliced	0.0901978	ENST00000361531.6
Spliced	-0.0703893	4176cc7d-419f-42bd-893e-4b65a8bf5356
Spliced	0.644834	ENST00000368732.5
Spliced	-0.801774	ENST00000455785.6
Spliced	-2.78499	ENST00000368024.5
Spliced	-1.4011	ENST00000368010.3
Spliced	-0.724366	ENST00000262455.6
Spliced	-0.819428	ENST00000397149.3
Spliced	0.866733	fbf32509-648f-471f-a2db-dcc1f0e5117b
Spliced	-2.67807	ccd0e8ad-0438-469a-bb52-191ea9fce0a8
Spliced	-0.938599	ENST00000443566.6
Spliced	-1.47032	35b2a023-6028-4381-9f1c-adfa7172a08f
Spliced	-1.63227	764f841a-e991-41f7-9490-1182ec0a311f
Spliced	-0.705688	ENST00000380394.8
Spliced	-2.20117	ENST00000348462.5
Spliced	-1.32193	ENST00000401811.3
Spliced	0.311944	ENST00000374517.5
Spliced	-2.16146	9aca5ebd-f6db-4e96-a01e-256b6a58a426
Spliced	-0.0740006	ENST00000372195.5
Spliced	-0.917538	e90f7dc4-8997-4453-a2d7-f944838ab9d8
Spliced	3.09954	ENST00000371806.3
IR	-0.174903	ENST00000361436.9
Spliced	-0.115477	ENST00000376263.7
Spliced	3.27302	a88bc100-6e73-4684-8b04-5bae9e668e7d
Spliced	-0.328623	ENST00000346234.6
Spliced	-0.821663	ENST00000374865.4
Spliced	-0.0126	ENST00000223641.4
Spliced	1.41504	45da3e6f-f141-44d2-b73f-81050f901b81
Spliced	2.074	ENST00000330899.4
Spliced	-1.08283	567ee6a0-f6b9-4e85-b3eb-02d0c35ae0ab
Spliced	-1.32193	ENST00000360538.6
Spliced	1.20353	ENST00000541945.1
Spliced	1.75899	ENST00000353704.2
IR	2.12928	ENST00000459860.1
Spliced	-2.20945	ENST00000375128.4
Spliced	-0.614109	ENST00000350021.2
Spliced	0.0740006	ENST00000374515.9
Spliced	-1.0435	bfb0cfc4-9cd1-493d-a772-a4d9777c45a8
Spliced	-0.882643	7b705ff1-4057-46ea-990b-5e2d9db7a318
Spliced	-2.34209	ENST00000373570.8
Spliced	-0.152003	ENST00000339399.4
IR	-0.504043	1c5293fd-b4c7-441b-81c2-571c4e13a235
Spliced	-1.08314	34f38ae1-6228-4aa5-a1de-d3ab6e718552
Spliced	-2	ENST00000223864.6
Spliced	-0.968291	b206867e-853a-4f10-8594-0274b652770d
Spliced	4.23266	d88a3808-23b1-4c9c-9d17-d0b77ed304c3
Spliced	-0.459432	27bb4489-4765-452b-b849-9048c800f313
Spliced	-0.584963	ENST00000372447.7
Spliced	-0.154975	ENST00000323345.10
Spliced	1.18763	ENST00000374171.4
Spliced	-0.662965	b63f43e6-8f36-46d0-abea-4bc260802586
Spliced	-0.377638	ENST00000376281.8
Spliced	-0.387023	ENST00000520242.5
Spliced	-0.784271	b362851f-8a9b-4bf2-bdef-4980db813670
Spliced	-0.263034	ENST00000529272.5
IR	-0.0280144	d0cd6dd1-5f33-46d8-a7d2-711b05ab67dc
Spliced	0.175087	ENST00000523511.1
Spliced	-1.25376	ENST00000301908.7
IR	0.527247	ENST00000619594.4
Spliced	3.74416	7b0313f9-5682-4ffb-bb26-e3a45d461cfb
Spliced	-2.51457	ENST00000355904.8
Spliced	-0.36257	ENST00000353107.7
Spliced	-0.77596	e95df4da-f1d3-466b-8a28-0243831a4099
Spliced	-1.01886	e461ce4f-5617-43f3-aa9d-ad9aef02a5dc
Spliced	0.290947	ENST00000287038.7
IR	-0.0565835	be27aa5d-d4fa-4d7e-afb7-418376df1b0e
Spliced	-1.02385	ENST00000521688.5
Spliced	-1.8679	ENST00000312184.5
Spliced	-1.86949	56f41be0-7919-4c33-bfd5-ca6def0f6d0c
Spliced	0.373458	1d29ae06-2dbf-4a78-8d1b-2bc39b691434
Spliced	0.91983	ENST00000256255.10
Spliced	-1	ENST00000297579.9
Spliced	-1.16588	ENST00000262584.7
Spliced	-1.58496	ENST00000262646.11
Spliced	-0.80643	ENST00000520517.5
Spliced	-1.1375	ENST00000309822.6
Spliced	-2.79201	ENST00000379096.9
Spliced	-0.263034	8a966a3d-b626-406e-ba41-a65b5e660793
Spliced	-1.03317	ENST00000416469.6
Spliced	-1.41504	a60ddc56-7ca6-4238-b202-b1adeed10770
Spliced	-0.929611	ENST00000472084.2
Spliced	-0.36257	ENST00000520817.5
Spliced	1.32193	95cc0798-751a-44d1-9ef5-d52922b14dd2
Spliced	0.0524674	ENST00000380629.6
Spliced	-0.671377	fe13e240-07a1-4563-ad6b-ec30a15904f0
Spliced	-0.970854	ENST00000262213.6
IR	-3.39232	ed87ea5b-7cd1-4d2d-8864-46c62596dfed
Spliced	-1.05117	ENST00000352983.6
Spliced	-0.286304	ENST00000525900.5
Spliced	-1.42223	ENST00000321250.12
Spliced	-0.369234	ENST00000518087.6
Spliced	-0.807355	ENST00000380871.4
IR	-0.927244	93f3ee66-3a60-441f-b0f9-0ab12fcb65cf
Spliced	-0.183446	34ee12f1-8f98-4fab-a11b-976241e74824
Spliced	0.387023	ENST00000395957.6
Spliced	1	ENST00000328195.7
Spliced	0.635003	795bf21e-12fc-4eef-b017-3d9e512d1408
Spliced	-0.227069	ENST00000395119.7
Spliced	-1.37851	ef4ce6a9-69c5-4ab0-8f7c-258e7f70e493
Spliced	-1.62449	e9e6b4db-89f0-4ea4-b0a5-6abf72de0257
Spliced	0.177998	c1b0a19d-9782-4eda-ab67-2e5ac4bcc25e
Spliced	-0.397335	ENST00000422581.6
Spliced	-0.673772	ENST00000316963.7
Spliced	-1.20163	ENST00000220849.9
Spliced	-0.0196288	7b7340ae-682c-4de0-b8c8-676222566fb0
Spliced	-1.58496	ENST00000519606.5
Spliced	-1.38702	3fe4c1cc-5145-4080-bdd8-8d15ae3fa143

## Sheet: Fig4b
IR_coordinate	CLL_SF3B1_WT1	CLL_SF3B1_WT2	CLL_SF3B1_WT3	CLL_SF3B1_WT4	CLL_SF3B1_WT5	CLL_SF3B1_WT6	CLL_SF3B1_WT7	CLL_SF3B1_WT8	CLL_SF3B1_WT9	CLL_SF3B1_WT10	CLL_SF3B1_WT11	CLL_SF3B1_WT12	CLL_SF3B1_WT13	CLL_SF3B1_WT14	CLL_SF3B1_WT15	CLL_SF3B1_WT16	CLL_SF3B1_WT17	CLL_SF3B1_WT18	CLL_SF3B1_WT19	CLL_SF3B1_WT20	CLL_SF3B1_WT21	CLL_SF3B1_WT22	CLL_SF3B1_WT23	CLL_SF3B1_WT24	CLL_SF3B1_MT1	CLL_SF3B1_MT2	CLL_SF3B1_MT3	CLL_SF3B1_MT4	CLL_SF3B1_MT5	CLL_SF3B1_MT6	CLL_SF3B1_MT7	CLL_SF3B1_MT8	CLL_SF3B1_MT9	CLL_SF3B1_MT10	CLL_SF3B1_MT11	CLL_SF3B1_MT12	CLL_SF3B1_MT13
chr14:73614815-73637504	NA	NA	NA	NA	NA	NA	13.64	NA	5.56	NA	7.69	NA	17.65	6.78	NA	NA	1.04	NA	NA	NA	NA	NA	NA	NA	NA	NA	NA	NA	3.23	4.17	10	NA	4.55	NA	1.92	11.76	16.67
chr5:68662423-68665289	7.32	0.93	8.33	3.54	NA	27.27	12.96	20.83	4.5	NA	16.22	12.16	17.09	12.04	5	9.46	20.31	10.59	5.26	18.18	41.67	27.78	20	17.44	20.41	35.19	8.85	15.56	4.04	17.39	21.74	31.65	4.37	16.46	19.05	19.15	40.48
chr10:100189400-100189547	25	6.82	17.14	11.76	8.33	15.79	12.12	NA	11.48	10	14.93	13.48	17.86	13.16	19.23	20.51	28.57	2.78	28.12	18.18	20.93	33.33	23.33	25	21.43	23.33	9.78	11.21	7.32	14.61	17.95	39.45	17.39	41.67	22.58	25.81	47.5
chr17:40481476-40481571	NA	NA	2.67	NA	2.14	9.09	6.9	5.56	2.38	NA	12.82	10.53	14.81	2.19	3.48	7.05	3.23	4.72	2.01	12.7	NA	5.26	1.54	2.63	0.72	8.75	NA	8.33	0.62	NA	16.07	15.85	2.24	1.22	2.87	5.08	7.5
chr1:46769493-46774772	NA	15.15	16.13	8.57	16.67	40	26.25	NA	43.75	31.25	18.18	38.24	23.53	12.12	25.45	35.42	40	36.11	21.05	41.86	24.24	30.51	20.31	36.21	5.88	44.19	38.24	25	22.22	28.57	45.83	19.12	20.37	28.26	37.84	43.33	38.81
chr17:76818087-76823326	NA	NA	NA	3.33	NA	20.83	16	NA	NA	NA	4.17	10.71	11.11	4.95	13.6	11.72	4.49	10.58	6.86	2.7	4.35	20.69	28.57	32.14	NA	42.86	8	NA	25	6.9	23.81	22.22	NA	10	3.48	35.71	27.27
chr11:112101406-112103885	NA	NA	NA	NA	NA	5.26	NA	NA	NA	NA	5	4	2.86	NA	16	15	10.81	4	4.35	7.32	30	8	13.79	14	NA	11.11	8	22.22	NA	NA	15.79	6.85	2.86	3.33	NA	NA	10.87
chr20:21335511-21336717	NA	NA	NA	1.1	NA	5.66	2.33	6.38	NA	NA	NA	NA	10.2	3.48	7.38	6	8.57	2.63	6.3	6.12	NA	NA	NA	13.51	NA	10.87	NA	NA	1.59	2	NA	2.13	NA	2.65	5	NA	7.5
chr19:14204050-14204439	2.47	2.56	1.27	NA	NA	16.67	9.76	NA	9.3	NA	15	8.33	5.41	NA	NA	8.33	NA	NA	NA	5	3.12	NA	2.13	16.67	NA	20	10.84	12.12	4	7.69	18.18	10.87	NA	2.86	NA	NA	14.29
chr2:234371106-234371288	4.84	NA	2.5	4.69	NA	9.68	7.22	NA	4.44	NA	6.6	5.56	5.1	4.17	4.59	1.33	11.32	4.35	8.57	3.96	12.07	11.2	10.14	9.68	5.97	15.38	7.14	8.25	8.57	5.63	10.42	2.82	2.09	11.65	15.69	8.11	9.76
chr9:132627661-132630283	16.67	11.76	NA	25	NA	12.5	NA	NA	NA	23.08	NA	11.11	8.33	5.66	3.45	15	10.71	NA	NA	17.39	NA	NA	6.67	18.52	NA	33.33	NA	NA	NA	10.53	6.25	28.57	10.34	9.09	NA	NA	13.64
chr5:131823718-131825083	19.35	15.79	31.11	25	6.45	7.14	10	12.5	12.84	29.41	7.27	5.8	11.11	1.88	6.62	6.98	4.38	4.67	3.73	5.04	17.81	2.56	10	4	9.09	20	11.58	16.36	3.33	5	14.29	12.2	10.11	3.48	7.69	8.14	17.39
chr3:69074864-69075146	NA	NA	NA	NA	NA	NA	9.68	18.75	NA	NA	3.33	5	15.69	8.94	12	9.04	6.4	11.67	8.37	9.76	14.71	15.62	NA	27.13	NA	8.47	NA	4.55	6.33	NA	1.89	25.42	3.45	14.79	6.92	13.89	12.8
chr11:105961406-105962042	NA	NA	NA	NA	NA	40	9.09	NA	10	NA	NA	15.79	13.89	15.71	10.34	6	13.79	14.47	12.5	11.9	37.5	21.88	19.23	13.04	NA	14.29	NA	6.25	9.38	NA	8.33	15.62	2.7	9.84	10.71	26.67	13.33
chr9:93564176-93606139	4.76	2.22	8.82	5.56	NA	2.54	1.98	NA	2.14	NA	2.36	1	4.41	NA	NA	NA	NA	NA	NA	NA	NA	NA	NA	20	5.56	6.44	1.48	3.1	1.95	2.23	3.58	5.96	4.69	NA	NA	NA	NA
chr7:56021012-56022601	NA	NA	NA	NA	NA	NA	NA	NA	NA	NA	NA	NA	8.33	6.67	4	6.06	NA	NA	3.33	NA	NA	NA	NA	4	NA	NA	NA	NA	2.08	NA	NA	NA	NA	NA	NA	7.69	12.5
chr19:12790737-12790974	2.53	5.84	5.71	NA	4.59	16.36	7.55	8.7	6.67	NA	6.67	9.26	9.72	21.21	26.42	15.56	17.24	10.87	23.81	11.43	15	20.93	19.23	17.78	1.92	17.14	6.9	7.14	12.16	NA	6.9	8.2	5.04	24.1	22.41	14.29	23.53
chr12:95425265-95434251	5.13	NA	NA	NA	NA	NA	NA	NA	NA	NA	NA	NA	NA	4	6.25	NA	16.67	5.41	8.89	11.11	NA	NA	NA	3.85	NA	NA	NA	NA	NA	NA	NA	NA	3.28	NA	6.25	5.56	7.32
chr11:95519439-95520787	NA	NA	6.67	7.69	NA	18.18	20	5.36	9.52	6.25	27.27	30.77	19.1	2.34	6.92	10	6.25	6.98	1.8	6.9	11.76	15.73	18.75	9.63	2.04	21.31	9.26	15	NA	16	17.71	21.51	NA	8.47	9.52	7.79	21.74
chr1:114443023-114447226	100	100	100	100	100	100	100	NA	100	100	100	100	100	100	100	100	100	100	100	100	100	100	100	100	NA	100	100	100	100	100	84.38	100	100	100	100	100	100
chr5:79279618-79282772	NA	NA	NA	8.11	NA	9.38	15.38	28.57	11.76	18.75	11.11	7.41	19.23	NA	6.67	17.65	NA	4	NA	NA	15.79	23.81	17.65	19.05	NA	13.33	8.33	6.67	NA	14.29	15.38	6.67	16.67	NA	10	NA	NA
chr5:133493460-133494145	0.68	NA	0.15	0.53	0.08	2.09	2.59	1.65	0.28	0.41	1	2.25	2.5	0.44	2.19	2.19	2.42	2.18	1.88	1.18	NA	1.28	1.36	NA	NA	5.4	0.27	1.59	1.21	0.67	5.94	1.94	0.58	1.94	0.94	6.76	7.26
chr16:68336405-68337928	NA	12.5	NA	NA	NA	38.89	12.5	NA	22.22	NA	33.33	30	43.75	11.11	36	43.48	21.74	18.18	35.71	50	11.76	NA	33.33	60	NA	50	16.13	12.5	9.38	33.33	57.14	NA	22.86	30.77	46.67	27.59	NA
chr17:73106475-73106557	NA	NA	NA	NA	NA	NA	5	NA	4	NA	6.9	4.17	5.56	NA	NA	NA	NA	NA	NA	NA	NA	NA	NA	NA	NA	6.67	NA	NA	3.33	NA	NA	NA	NA	NA	NA	NA	NA
chr6:122744832-122749047	NA	NA	NA	NA	NA	NA	NA	NA	NA	NA	NA	NA	NA	15.79	15.38	25	11.11	10.53	4.76	NA	NA	NA	NA	NA	NA	3.45	NA	NA	NA	12.5	NA	4.17	NA	9.52	16.67	NA	NA
chr1:160181441-160182899	100	100	89.74	100	84.62	79.31	77.08	100	88.68	100	83.33	78.38	100	90	87.78	67.03	90.72	84.48	100	74.07	100	68.29	84.44	45.61	92.59	64.52	85.48	90	90	84.72	71.43	61.11	100	90.38	88.81	100	53.62
chr3:23930751-23931999	31.17	4.69	8.46	13.53	1.67	25.81	15.83	13.19	4.65	5.81	13.98	30.14	32.95	18.26	23.58	21.71	31.75	25.74	23.08	38.21	44.44	50	20.39	35.23	4.88	26.96	8.52	19.09	7.02	14.17	29.17	26.09	7.56	14.66	33.33	35.19	39.13
chr9:33255307-33255862	11.54	3.95	7.69	NA	NA	5.45	3.03	6.25	NA	NA	1.75	1.69	6.85	2.55	4.03	4.26	4.2	9.92	7.5	9.09	1.64	1.69	6.25	15.52	NA	4.65	2.35	3.37	1.79	3.42	10.61	7.97	2.67	5.41	2.24	5.66	5.13
chr9:135978288-135978616	8.45	NA	11.32	5	2.56	13.64	8.25	NA	8.47	1.04	6.15	5.56	6.35	3.39	9.69	30.94	8.16	17.11	8.89	6.06	NA	11.76	7.55	14.29	3.54	13.58	5.48	13.85	3.94	6.93	10.91	4.04	NA	11.76	7.23	9.23	NA
chr17:40841646-40842105	3.09	NA	NA	NA	NA	6.52	3.12	NA	NA	NA	NA	NA	7.69	NA	5	NA	NA	NA	5	NA	5.66	7.69	1.27	NA	NA	4.76	NA	14.29	NA	6.67	NA	29.41	13.16	NA	NA	18.18	NA
chr1:160062486-160062713	23.08	NA	23.81	NA	4.84	20	36.67	NA	20.83	NA	22.22	44.44	16.67	58.33	NA	35.71	NA	NA	NA	40	37.5	27.27	35.29	NA	9.26	24	26.09	25	26.92	15.38	18.18	8.11	20.93	25.81	38.46	16.67	NA
chr17:29070388-29086508	NA	NA	NA	NA	NA	2.63	7.14	2.99	NA	2.65	NA	13.64	12	3.03	5.41	NA	7.41	13.95	NA	3.7	NA	11.43	7.94	7.14	NA	15	NA	NA	2.86	NA	NA	2.17	2.13	2.13	8	5	NA
chr6:167366037-167369584	4.24	3.63	4.96	6.25	0.99	9.95	5.44	14.52	7.09	20.43	5.58	5.1	8.26	20	14.74	19.27	30.43	35.67	23.53	17.19	19.28	26.36	20.33	19.48	1.41	4.98	6.45	7.83	7.56	2.59	5.71	2.35	6.25	20	17.5	21.05	23.88
chr1:235338715-235341114	NA	1.32	9.09	10	NA	15.79	17.65	14.74	13.11	7.78	11.48	11.48	19.05	22.04	6.82	6.78	5.61	19.19	14.48	40.28	10.28	20.25	6.15	10.34	NA	14.29	15.52	23.91	13.75	11.24	6.74	5.79	12.96	1.92	15	26.98	8.75
chr2:170672039-170676070	NA	NA	8	3.12	NA	NA	NA	NA	NA	NA	NA	NA	1.56	6.41	8	11.11	4.55	10.71	13.89	8	NA	8.11	NA	4.76	NA	NA	NA	NA	3.77	NA	NA	NA	7.48	6.45	6.35	5.26	14.29
chr19:12875896-12876503	NA	NA	NA	NA	6.67	15.38	8.33	NA	15.38	NA	NA	NA	NA	NA	NA	NA	NA	NA	NA	33.33	12.5	NA	4.55	NA	18.18	NA	16.67	6.67	26.32	8.33	NA	NA	NA	10	12.5	NA	NA
chr8:144695136-144695365	7.35	0.6	NA	NA	2.75	9.3	3.64	3.85	13.13	NA	7.14	7.14	6.58	3.17	13.21	12.24	11.25	11.48	12.82	16.13	4.41	17.31	8.96	8.7	4.52	10.14	5.71	17.5	11.7	6.19	8	1.3	7.94	9.84	3.64	5.41	5
chr22:35680037-35681989	NA	NA	NA	NA	NA	NA	NA	NA	NA	NA	NA	NA	9.52	6.17	16.67	17.65	NA	14.29	3.85	30	NA	12	6.25	4.76	NA	NA	NA	NA	4.35	NA	NA	10.34	11.11	7.32	20	12.5	15.38
chr17:7406021-7406439	9.46	6.93	8.7	8.47	6.15	12.2	15.91	6.38	8.7	NA	22.81	24.39	18.89	13.41	9.6	23.48	15.36	19.94	15.51	39.13	14.1	25.93	19.15	25.61	4	26.8	8.42	6.67	12.71	10.23	23.94	8.96	2.65	8.86	11.38	52.78	26.47
chr15:74703698-74703896	29.17	NA	9.52	NA	NA	10	NA	NA	NA	NA	NA	NA	NA	1.82	8.93	14.89	10.83	11.36	5.88	5.56	NA	5.26	2.38	7.69	NA	NA	10	NA	8.33	3.45	5.88	NA	NA	8.51	6.39	NA	4.76
chrX:70316832-70320533	NA	NA	NA	NA	NA	NA	NA	NA	NA	NA	7.14	NA	NA	NA	NA	NA	NA	NA	NA	NA	NA	5.56	9.38	NA	NA	13.64	NA	NA	NA	4.65	NA	NA	NA	NA	NA	NA	NA
chr11:33107320-33107440	NA	NA	NA	NA	NA	NA	11.43	16.67	NA	16	NA	NA	2.13	5.77	NA	NA	NA	NA	NA	NA	NA	NA	NA	7.14	NA	12.5	2.86	3.85	NA	NA	NA	NA	11.11	11.11	14.29	12.5	5.26
chr18:21119435-21119774	NA	NA	18.75	NA	NA	6.67	NA	NA	NA	NA	NA	18.18	NA	17.39	42.86	36.36	24	22.22	23.53	28.57	NA	NA	NA	NA	NA	NA	7.69	20	24.39	4.17	NA	NA	2.63	10	NA	NA	NA
chr14:64920580-64921440	7.32	NA	NA	2.33	NA	13.04	11.11	NA	NA	NA	NA	5.26	11.11	NA	NA	NA	NA	NA	NA	NA	NA	NA	16.67	10	NA	5	4.76	4.82	NA	NA	NA	NA	12.2	NA	NA	NA	NA
chr12:27468051-27468221	50	NA	26.32	NA	NA	50	25	NA	30	36	NA	NA	71.43	29.55	27.03	49.02	25.71	36.51	18.92	100	100	NA	NA	66.67	NA	NA	25	54.55	6.67	25	NA	NA	28	33.33	31.82	25	NA
chr10:50014141-50015903	4.29	NA	1.02	0.97	0.58	1.89	0.86	NA	0.67	NA	2	2.29	4.07	NA	7.62	6.43	9.21	8.09	4.92	5.05	5.05	2.63	6.48	4.04	NA	5.3	1.2	3.25	0.78	2.06	2.67	1.02	0.97	3.39	10.34	4.04	7.2
chr11:19185911-19186598	NA	NA	17.65	15.38	NA	45.45	5.88	NA	19.05	NA	NA	NA	25	17.39	40.62	30	39.13	23.81	29.03	NA	NA	NA	26.67	NA	NA	NA	28.57	20	NA	10	NA	18.75	15.91	27.27	23.4	23.81	15.79
chr19:6754437-6754626	36.36	NA	42.86	28.57	8.33	47.83	54.17	NA	56.41	NA	57.14	62.5	37.93	NA	50	NA	100	NA	NA	NA	64.29	72.22	100	64.29	12.5	69.23	53.33	57.69	NA	54.55	NA	30.43	33.33	60	NA	NA	100
chr7:73588773-73601940	5.31	NA	0.88	NA	NA	1.15	0.33	10	0.58	NA	0.28	0.49	2.48	NA	0.92	0.41	1.44	1.02	NA	1.29	1.09	1.32	0.65	0.99	NA	0.89	0.43	0.24	NA	0.34	0.49	1	NA	0.32	0.51	NA	0.9
chr12:110377053-110383064	29.41	10.53	27.27	47.62	12.5	40.35	36	100	47.06	29.17	23.08	35.42	43.18	42.86	58.82	45	62.5	30.77	53.33	42.86	45.45	36	40	50	12.5	50	29.17	34.38	29.79	21.57	28.21	32.26	44.44	68.42	76.47	44.44	80.95
chr21:40667830-40668190	NA	NA	NA	NA	NA	2.86	NA	NA	NA	NA	NA	NA	NA	NA	13.64	NA	NA	NA	NA	NA	NA	NA	NA	NA	NA	3.33	NA	11.76	NA	NA	4	21.43	NA	2.5	4.17	NA	4.55
chr7:143510271-143510609	NA	NA	NA	NA	NA	100	73.68	NA	57.14	NA	66.67	72.73	NA	31.58	60	50	69.23	50	NA	44.44	100	NA	100	NA	NA	73.68	72.22	57.14	64.71	52.63	35.71	NA	75	40	NA	NA	NA
chr11:802397-802542	NA	NA	NA	NA	NA	NA	NA	NA	NA	NA	5.88	NA	NA	NA	NA	NA	NA	NA	NA	NA	NA	NA	5	NA	NA	10.81	NA	NA	NA	NA	NA	NA	NA	NA	NA	NA	NA
chr17:45663611-45663730	16.07	NA	14.49	4.11	NA	17.39	13.89	29.87	15.71	23.75	12.2	17.14	36.21	29.59	34.15	32.47	39.53	43.02	33.91	60	40	54.05	30	47.37	NA	33.33	5	16.67	10.81	5.26	20	17.07	20.93	24.26	35.71	38	29.09
chr1:89732272-89732639	NA	NA	7.41	NA	NA	NA	NA	NA	12.82	NA	NA	NA	NA	NA	NA	NA	NA	12.5	NA	NA	15.38	NA	20.83	13.64	NA	12.5	6.56	14.71	NA	12	16.67	25	3.57	NA	NA	NA	NA
chr1:43853319-43853980	NA	NA	NA	NA	NA	11.76	7.41	NA	3.39	NA	NA	NA	4.35	NA	NA	NA	NA	NA	4.55	NA	NA	NA	5.26	9.3	NA	14.29	NA	6.38	NA	6.06	NA	5	1.16	5.17	NA	5.26	NA
chr22:22024252-22024854	4.29	NA	NA	7.69	NA	12.77	6.9	17.14	5	3.39	14.81	13.95	17.24	4.35	26.19	45	39.29	25	22.58	50	18.75	23.81	17.14	47.62	NA	12.77	1.3	2.5	6.9	6.15	20	20	NA	8.89	16.13	11.36	41.18
chr17:34151203-34160910	15.09	1.42	16.28	9.09	NA	11.19	4.46	13.76	8.17	12.93	6.56	10.48	11.97	44.64	39.86	35.57	29.34	45.27	41.54	42.72	20.45	22.97	13.1	27.78	0.51	10.42	5.28	8.15	14.43	4.62	8.33	9.49	7.81	15.07	43.68	35.44	30.7
chr16:4412740-4414276	NA	NA	4.76	6.12	1.92	7.55	2.88	14.29	2.06	NA	3.88	6.52	10.53	7.81	7.84	10.39	8.47	12.77	8.47	6.12	12.12	10.26	2.04	13.41	NA	10.92	3.05	7.19	9.21	3.57	5	NA	1.64	3.7	5.04	13.33	10.17
chr2:220116953-220118577	8.2	2.92	3.02	3.05	1.48	8.96	3.28	NA	4.49	5.66	6.8	6.19	4.29	4.71	2.3	3.9	4.2	1.91	3.65	9.32	30.77	NA	NA	NA	2.4	6.77	3.19	15.65	1.75	6.99	16.36	8	1.94	0.65	NA	14.67	7.89
chr7:6623063-6624646	8.47	7.69	8.2	7.32	5.62	9.09	12.5	NA	20	19.4	8.7	4	11.11	26.09	27.27	17.02	22.73	21.21	8.82	16.13	17.65	NA	15	8.7	5.68	18.75	12.12	17.24	22.22	10.53	11.11	16.33	13.41	24.32	17.65	15.15	17.39
chr11:46774261-46774859	NA	NA	NA	NA	NA	NA	5.56	NA	NA	NA	NA	NA	NA	1.85	NA	NA	6.25	6.25	NA	NA	7.69	NA	NA	NA	NA	NA	NA	NA	NA	12.5	NA	NA	1.92	1.54	NA	NA	NA
chr19:50919981-50920301	NA	NA	NA	NA	3.7	19.44	15.15	NA	16.67	NA	15.38	21.43	17.24	NA	NA	NA	NA	NA	NA	NA	27.27	NA	21.43	NA	13.33	17.65	22.22	8.82	14	13.64	NA	NA	9.38	23.08	NA	NA	NA
chr19:35758638-35758726	38.89	4.76	NA	NA	NA	14.58	5.2	NA	10.26	NA	7.27	8.18	15.79	NA	1.11	7.55	2.06	1.54	0.77	NA	7.95	17.65	4.84	4.17	11.54	14.89	12.66	8.4	12.9	7.69	8.7	6.02	5.49	2.13	NA	13.04	NA
chr7:25181952-25182258	NA	NA	NA	NA	NA	NA	NA	NA	NA	NA	NA	NA	NA	NA	NA	NA	NA	NA	NA	NA	NA	NA	NA	NA	NA	NA	NA	10	NA	NA	NA	NA	NA	NA	NA	NA	NA
chr19:18671361-18672845	55.1	50	51.28	57.69	31.58	46.15	56.41	100	67.39	100	60	62.16	50	72.73	66.67	56	63.64	82.61	66.67	55.56	63.64	63.64	69.7	52.17	59.09	61.9	48.78	61.76	60.42	43.59	50	26.83	47.46	66.67	72.5	66.67	72
chr3:45772873-45773544	6.67	NA	10.26	NA	NA	NA	2.94	22.86	3.45	NA	NA	NA	2.38	6.9	21.57	14.55	15.71	17.14	9.09	NA	6.9	4	12.5	13.04	NA	4.17	NA	NA	NA	NA	NA	NA	5.48	4.84	8.47	NA	14.29
chr15:44846866-44849686	NA	NA	NA	5.36	NA	6.52	3.23	NA	NA	NA	NA	7.32	6.45	4.14	3.17	4.39	1.71	5.22	1.68	7.27	2.82	3.41	4.23	5.13	NA	6.25	NA	1.23	4.82	1.69	5.56	10	4.44	3.33	4.35	8.93	4.85
chr22:42071200-42076247	12.28	1.27	6.84	5.23	1.55	14.56	10.37	9.52	2.87	3.29	11.18	15.76	15.59	2.7	3.33	8.2	3.72	3.88	1.79	5.03	16.67	15.83	13.22	15.48	NA	20.75	3.48	6.91	2.34	6.85	19.17	17.1	4.42	5.41	5.21	7.75	18.9
chr12:57457969-57458428	100	5.26	43.48	67.86	NA	60.87	47.62	100	48.15	64.86	100	70.59	77.78	61.11	85.71	88.24	65.38	73.68	46.43	100	100	100	79.41	100	NA	100	23.53	NA	27.78	NA	NA	NA	34.21	47.5	68.63	60	100
chr11:65414537-65414854	NA	NA	NA	NA	NA	NA	NA	NA	NA	NA	NA	NA	NA	NA	NA	NA	NA	NA	NA	NA	NA	NA	NA	NA	2.47	NA	NA	NA	10.75	2.8	7.32	NA	NA	NA	NA	NA	NA
chr17:4445187-4445758	NA	5.88	33.33	46.67	25	34.88	47.37	NA	39.58	NA	38.46	47.37	27.03	47.62	33.33	52.63	46.15	29.41	24.14	26.67	32.14	54.55	55.17	25.81	29.17	40.91	31.25	46.67	33.33	31.71	42.86	21.21	23.68	26.47	43.24	36.36	31.25
chr9:117129978-117130718	24.62	NA	8.47	6.52	3.53	16.83	13.49	16.67	6.72	NA	18.28	25.84	32.31	6.06	24	30.16	12.5	29.41	16.39	26.98	25	42.31	34.78	42.55	8.57	39.32	8.75	25.96	5.07	12.12	29	24.24	2.46	18.07	22.5	18.84	67.44
chr2:86378644-86385714	NA	NA	100	100	NA	100	100	100	NA	100	50	100	80.95	100	100	100	100	100	100	100	100	100	100	100	NA	58.82	100	100	NA	100	66.67	67.65	100	100	100	100	100
chr19:7694747-7695458	8.82	6.12	12.5	2.22	10.53	11.3	8.71	4.08	3.2	NA	8.73	7.14	8.59	3.19	1.6	2.4	1.05	3.81	7.21	3.85	3.3	7.87	4.21	6.52	20	10.68	2.91	5.51	0.38	5.17	7.61	6.02	1.21	4.38	3.28	3.61	12.77
chr17:4623768-4623880	4.55	NA	4.21	3.33	0.87	7.89	8.22	NA	7.19	NA	9.16	8.4	3.12	5	8.89	16	12.82	9.38	11.54	15.38	5.66	5	7.04	1.85	NA	10.66	5.8	15.46	8.33	8.53	9.62	4	4.03	9.86	7.55	8.33	5
chrX:224180-224398	4.23	NA	NA	NA	NA	2.27	3.09	NA	2.36	NA	1.24	4.72	1.05	NA	NA	NA	NA	NA	NA	NA	11.76	NA	NA	7.69	0.7	4.3	NA	2.14	0.62	2.14	2.83	0.79	0.93	3.3	3.85	NA	NA
chr11:65391433-65391665	15.15	NA	13.04	10	NA	5.26	3.23	NA	1.67	13.64	NA	3.7	12.9	NA	2.56	8.7	3.23	16	7.55	8.11	2.27	7.69	2.94	14.58	15.79	15.15	3.45	5.26	7.69	NA	NA	NA	NA	14.06	7.14	NA	13.51
chr3:23958787-23959340	100	100	100	100	78.79	100	45.68	82.5	48.15	100	57.32	100	51.43	18.37	40.91	72.41	64	55.56	52.94	47.37	75.76	66.67	100	47.62	75	47.54	100	100	34.21	46.48	100	53.54	37.25	67.65	41.67	72.73	76.47
chr12:7301795-7302118	NA	NA	NA	NA	NA	NA	NA	NA	NA	NA	NA	NA	NA	NA	NA	2.94	NA	NA	NA	NA	NA	NA	4.55	11.11	NA	3.7	NA	NA	2.22	NA	NA	NA	NA	NA	NA	NA	NA
chr9:88590073-88591599	NA	NA	NA	NA	NA	NA	NA	NA	NA	NA	NA	NA	NA	1.85	14.71	4	2.44	NA	6.12	NA	NA	NA	NA	NA	NA	NA	NA	NA	NA	NA	NA	NA	NA	2.99	NA	5	NA
chr1:160460027-160460364	9.47	6.91	5.32	8.24	3.39	9.94	9.38	7.51	10.92	12.03	10.83	11.48	9.38	10.48	20.78	14.29	15.79	20.25	16.07	12.12	12.16	12.93	10	4.95	9.04	4.55	9.8	14.69	6	4.62	8.82	NA	8.43	26.92	9.76	9.47	11.36
chr1:169565373-169566228	NA	NA	6.82	NA	NA	16.33	8.97	10	NA	NA	14.71	NA	13.95	NA	NA	NA	NA	NA	NA	NA	5.56	NA	7.14	NA	NA	NA	3.12	8.33	NA	NA	NA	NA	NA	NA	NA	NA	NA
chr19:42400556-42401463	34.44	17.39	19.05	43.9	11.11	35.61	36.3	12.5	50	NA	32.5	37.23	25.5	27.03	45.16	42.47	24.14	40.35	26.19	47.06	46.99	47.78	45.64	47.14	18.48	50	46	47.01	63.56	24.07	38.46	20.88	29.9	35.25	73.33	48.24	45.54
chr1:14109327-14142921	56	34.88	75	76.47	70	84.04	81.32	100	38.89	36.59	83.82	84.09	93.88	51.69	68.18	87.38	77.78	94.29	67.31	100	81.25	100	89.23	95.19	69.23	93.75	69.44	72.34	27.71	70.69	90.62	94.2	56.06	40.52	73.33	100	91.67
chr14:64691764-64692036	NA	NA	2.29	8.49	NA	3.57	4.29	1.85	1.61	1.99	3.3	4.46	2.88	6.8	11.11	8.75	6.25	NA	7.37	5.36	5.1	3.16	3.08	8.57	NA	8.4	2.7	4.17	2.12	2.86	4.08	3.23	1.29	6.56	5.66	10.29	5.88
chr1:226825452-226827257	NA	NA	NA	5.88	NA	4.17	NA	NA	3.7	NA	NA	NA	1.39	6.67	7.35	15.69	11.21	29.41	2.27	5	9.46	NA	4.12	NA	0.95	NA	3.57	6.67	5.56	NA	9.09	NA	1.96	5.51	7.8	1.59	NA
chrX:51645035-51645241	NA	2.83	2.02	2.03	1.05	8.14	5.8	NA	0.93	NA	5.94	9	5.31	17.65	5.56	3.57	7.69	10.53	6.82	8	5.13	17.58	9.57	22	1.27	6.67	7.08	5.99	2.7	4.2	3.2	4.09	6.12	6.56	9.26	6.25	9.76
chr9:131505025-131512894	NA	8.11	10.53	7.14	3.7	23.53	19.05	NA	21.43	NA	13.89	18.92	25	13.33	16.67	6.67	NA	6.67	20	20	6.25	5.88	2.44	32.14	1.82	14.71	10.2	32	11.76	6.67	14.29	11.11	15.07	6.49	7.69	5.88	NA
chr22:39102153-39104849	NA	NA	NA	NA	NA	NA	NA	NA	NA	NA	2.5	4.88	10	NA	3.45	2.86	3.03	4.41	6.17	5.41	NA	NA	15.38	2.94	NA	10.34	NA	11.11	NA	NA	1.61	11.43	NA	1.14	2.94	14.29	4
chr19:2113413-2114123	NA	NA	NA	NA	NA	1.75	NA	NA	1.96	24.14	NA	NA	NA	2.63	NA	NA	NA	NA	NA	6.25	NA	NA	3.77	3.12	2.44	5.56	0.8	0.95	5.95	NA	2.38	NA	NA	6.52	3.03	8.33	11.11
chr8:31015047-31024537	NA	NA	NA	NA	NA	16.67	5.56	NA	NA	NA	NA	8.33	7.69	2.99	3.92	8.82	NA	NA	NA	NA	6.67	23.08	NA	NA	NA	16.67	NA	5.26	NA	NA	NA	NA	3.57	NA	NA	4.76	25.93
chr17:12896363-12897003	NA	3.01	NA	1.43	NA	5.77	8.62	NA	6.67	NA	7.27	4.44	7.27	1.39	6.12	9.26	1.37	NA	6.9	NA	NA	3.03	NA	NA	1	7.58	4.84	9.23	NA	1.92	4.44	10	5.95	5.62	7.69	NA	2.38
chr3:15287179-15288238	22.22	NA	16.22	20	8.33	12.82	21.62	14.29	8.82	14.29	17.86	16	29.41	5.88	23.19	26.56	11.76	27.78	22.22	13.04	26.92	3.45	8.51	10.87	NA	10	10.71	5	15.91	14.29	17.39	38.24	21.43	16.67	20.97	10.91	31.82
chr11:67815440-67816345	4.23	2.29	3.21	2.94	0.85	2.61	2.63	NA	2.19	NA	2.11	3.48	2.78	NA	1.5	2.86	1.11	0.61	1.23	2.63	5.47	5.26	7.34	3.94	15.91	10.67	5.94	6.02	7.87	6.9	8.08	16.84	18.18	13.43	15.22	9.47	23.64
chr11:134023259-134026912	NA	NA	18.18	35.29	5.88	38.46	31.25	NA	26.67	NA	NA	61.54	47.62	50	NA	45.45	NA	NA	NA	60	34.62	46.67	47.62	46.15	27.27	NA	10	46.15	30	20	NA	22.22	5	42.86	NA	50	NA
chr10:49639314-49642921	NA	NA	NA	NA	NA	10	NA	NA	NA	NA	NA	9.09	11.11	3.7	7.14	17.33	7.59	14.49	4.76	5.88	13.64	NA	13.89	2	NA	NA	NA	NA	NA	NA	10	29.63	NA	5.17	NA	NA	21.05
chr16:735784-735868	50	NA	NA	NA	3.7	37.5	40	NA	33.33	18.75	69.23	NA	25	NA	NA	NA	NA	NA	NA	NA	NA	NA	40	63.64	12.12	NA	45.45	60	9.09	45.45	100	61.54	21.43	9.09	NA	NA	NA
chr8:6582461-6588231	6.38	NA	10	10.53	NA	NA	5.88	15.28	2.13	NA	NA	NA	9.09	6.67	17.24	11.44	6.31	8.68	0.92	8.33	3.7	3.7	2.17	18.67	2.5	15.79	5.26	NA	NA	NA	20.93	10.13	2.58	9.52	9.56	5	13.64
chr17:41570409-41570812	NA	NA	NA	NA	NA	NA	NA	NA	NA	NA	NA	NA	6.67	NA	2.94	NA	NA	NA	NA	NA	NA	NA	NA	NA	NA	8	NA	6.25	NA	NA	7.69	8.82	NA	NA	NA	3.33	4.92
chr19:18964160-18965409	NA	NA	NA	5.56	NA	3.03	9.38	NA	NA	20.83	11.76	13.64	6.45	1.41	4.82	6.15	1.59	7.5	4.69	3.7	NA	NA	4.26	2.13	2.13	16.67	4.65	NA	2.7	NA	11.11	NA	2.78	6.02	7.41	12.9	4.17
chr11:64900724-64900940	39.53	40	25	22.37	31.91	23.38	12.66	27.59	19.23	27.45	6.25	17.44	14.06	9.94	7.52	23.64	10.39	9.2	13.13	12.75	20.62	26.67	28.26	12.5	54.79	30.93	27.5	37.04	19.3	18.39	28.57	14.29	20.13	13.67	10.42	10.59	28.12
chr8:82615360-82626152	NA	NA	NA	NA	NA	7.14	NA	NA	NA	NA	NA	NA	8.33	10	14.29	NA	NA	14.29	NA	25	NA	17.86	7.14	12.12	NA	NA	NA	NA	NA	NA	NA	NA	4.35	NA	16.67	NA	11.11
chr17:17409616-17412747	NA	NA	NA	NA	NA	15.38	12.5	NA	NA	NA	NA	5.88	15.38	NA	NA	NA	NA	NA	NA	NA	NA	NA	NA	NA	4.35	NA	7.14	5	NA	6.06	NA	NA	3.33	NA	NA	NA	NA
chr6:35836888-35837258	NA	NA	NA	NA	NA	NA	NA	NA	NA	NA	NA	NA	NA	NA	7.69	NA	2.86	NA	10	NA	NA	NA	NA	NA	NA	NA	NA	NA	NA	NA	NA	NA	NA	4.23	NA	NA	NA
chr16:1395892-1395986	5.56	NA	NA	NA	NA	3.91	1.15	NA	NA	NA	7.79	NA	3.3	NA	4.55	NA	4.35	NA	8.93	NA	NA	17.65	NA	NA	NA	4.84	NA	NA	NA	NA	NA	NA	NA	0.76	NA	5.06	NA
chr3:49849977-49850080	NA	NA	NA	NA	NA	3.12	NA	NA	NA	NA	8.16	5.41	4.44	NA	NA	NA	NA	NA	9.38	NA	NA	2.44	NA	9.3	4.17	15.15	6.82	2.17	NA	10	16.67	NA	NA	NA	NA	NA	NA
chr8:145726678-145726902	NA	NA	NA	NA	NA	15.79	4.55	NA	NA	NA	NA	NA	NA	NA	NA	NA	NA	NA	7.69	NA	NA	NA	NA	NA	NA	18.18	23.53	23.81	7.41	NA	NA	NA	15.38	15	5.56	NA	NA
chr22:39135949-39136271	9.38	4.26	15.83	10.99	2.39	12.89	8.12	4.26	11.24	13.76	8.43	16.57	16.95	50.82	26.83	48.78	25.58	54.35	54.69	41.38	14.29	25.81	21.84	37.5	7.36	17.76	9.74	12.5	22.31	8.7	22.88	9.86	7.83	29.63	38.98	27.91	43.75
chr1:19583640-19583947	NA	NA	NA	15.62	NA	NA	4.17	NA	3.33	NA	27.27	28.57	20	18.52	21.88	28	NA	NA	8.33	12.5	25	28.57	40	50	9.26	NA	26.32	14.81	10.53	4.55	NA	NA	8.89	22.22	20	NA	NA
chr20:17599325-17600277	28.57	5.95	34.78	30.77	3.33	39.29	16.48	21.05	10	10.74	22.58	22.22	21.57	9.18	13.16	14.29	18.82	16.42	14.81	14.93	27.27	30	50	26.11	NA	18.92	15.71	14.17	5.18	12.26	19.21	18.89	1.94	12.33	11.11	9.68	42.86
chr17:54981850-54985828	NA	NA	NA	NA	NA	5.71	NA	NA	NA	NA	9.38	4	9.38	1.75	NA	5.88	NA	NA	NA	NA	9.38	NA	7.14	NA	NA	9.52	1.39	4.88	NA	6.67	NA	NA	NA	NA	2.27	NA	NA
chr14:93299693-93301903	NA	NA	5.26	8.89	NA	5.88	NA	NA	5.88	8.7	NA	NA	2.13	NA	NA	13.79	17.65	12.12	NA	NA	6.67	13.33	NA	20	NA	12.5	4.55	17.39	4.35	11.11	NA	16.13	6.25	3.33	6.45	NA	NA
chr14:24683602-24683697	NA	NA	NA	NA	NA	NA	NA	NA	4.65	NA	5.88	12.5	NA	NA	5.88	NA	NA	17.39	30	NA	NA	NA	6.06	NA	NA	NA	2.78	2.17	2.7	2.5	16.67	13.95	8.97	6.67	8	NA	NA
chr8:28669979-28671008	NA	NA	NA	NA	NA	9.09	NA	NA	NA	NA	NA	NA	NA	NA	11.76	NA	NA	NA	NA	NA	NA	NA	4.35	NA	NA	NA	NA	10	25	NA	NA	NA	2.04	NA	21.43	13.64	NA
chr7:121019069-121023010	31.25	18.75	NA	20	NA	16.28	20.45	38.78	2.08	NA	15	19.44	17.54	NA	9.52	6.67	15.79	NA	6.9	14.71	21.05	52.63	19.05	53.68	NA	44.44	NA	23.53	NA	21.74	34.78	10.39	1.06	25	NA	32	38.67
chr9:131073303-131073807	NA	11.43	15.79	17.39	6.67	NA	18.18	NA	9.09	NA	6.25	30	31.25	8.33	6.45	10.53	21.43	26.67	3.12	NA	NA	NA	13.64	7.69	2.56	40	10.81	10.34	7.41	24	12.5	31.58	35.71	13.51	NA	NA	NA
chr1:19557458-19557754	20	NA	5.88	33.33	NA	50	42.11	NA	26.32	100	31.25	60	69.23	20	15.22	28.12	20	47.83	33.33	66.67	38.46	50	42.11	NA	15	NA	21.05	36.36	13.64	21.43	NA	NA	44	25.64	40	30	NA
chr3:73112899-73113153	9.09	8.7	NA	7.69	NA	12.5	8.57	20.97	3.57	10	NA	26.67	15	5.08	10.87	32	21.88	12.77	9.43	15.62	15.79	21.43	17.65	19.4	NA	40.74	8.11	26.09	5.17	5.88	22.22	32.35	16.92	7.53	7.69	17.39	25.53
chr11:65410111-65412425	NA	NA	NA	NA	NA	NA	NA	NA	NA	NA	NA	NA	NA	NA	NA	NA	NA	NA	NA	NA	NA	14.29	NA	NA	NA	3.28	NA	NA	0.93	NA	2	NA	NA	NA	NA	NA	NA
chr14:102349900-102356573	3.75	NA	2.35	5.88	NA	15	11.96	11.24	9.01	8.26	13.46	16.95	16.57	10.77	11.38	23.03	6.62	21.71	7.04	16.43	9.68	33.33	23.88	51.35	4.55	15.25	8	10.14	6.49	11.24	25.81	10.42	2.1	6.3	12.66	16.28	48
chr5:74016344-74016467	NA	NA	12.5	NA	NA	17.24	12.2	14.71	3.92	NA	2.7	15.62	13.89	7.27	9.26	11.11	14.52	16.07	14.63	4.88	12.24	10.53	16.28	18	NA	14.71	NA	7.84	1.69	6.98	10.53	15.09	2.52	NA	8.33	3.12	23.08
chr16:89715906-89717976	11.11	3.03	10	10.81	2.82	5.48	4.72	13.64	5.74	NA	6.74	7.58	10.71	3.09	4.39	9.3	8.42	5.05	5.45	14.58	10.53	23.08	16.39	20.27	1.3	13.85	0.85	8.51	2.17	6.38	15.38	5.19	2.52	10.06	5	5.56	30
chr5:52403052-52404351	NA	NA	NA	NA	NA	NA	20	NA	20	NA	NA	9.09	NA	10.71	26.92	18.75	NA	8.33	22.22	6.25	NA	5.26	NA	19.05	NA	NA	NA	NA	19.05	NA	7.69	NA	NA	9.09	25.93	NA	NA
chr15:75897569-75899556	13.33	NA	NA	10	NA	NA	NA	NA	NA	NA	NA	NA	6.25	NA	NA	NA	NA	NA	NA	NA	13.64	18.18	27.27	10	NA	NA	NA	NA	NA	NA	NA	6.67	4.26	NA	NA	NA	NA
chr17:73126963-73127059	36	17.24	40.74	50	22.58	43.94	40.54	NA	44.93	35.29	41.86	42.55	30.3	39.29	42.5	52.63	52.5	45.83	40	62	36.54	49.02	45	56	29.41	36.11	39.66	53.68	23.81	50	33.33	36.59	33.72	50	42.35	26.32	45.16
chr20:2447962-2448252	NA	NA	NA	NA	NA	66.67	100	NA	26.67	NA	NA	71.43	100	17.95	33.33	44.12	20	30.77	NA	40	NA	NA	100	NA	NA	100	NA	NA	33.33	NA	NA	NA	16	27.27	21.43	NA	100
chr6:43572476-43572990	NA	NA	20	NA	NA	NA	NA	NA	NA	NA	NA	NA	NA	5.56	NA	NA	NA	8.7	NA	NA	NA	NA	NA	NA	NA	NA	NA	NA	NA	NA	NA	NA	10.64	NA	NA	NA	NA
chr3:196793626-196796089	NA	NA	NA	NA	NA	NA	NA	NA	NA	NA	NA	NA	7.89	8	2.5	NA	2.38	NA	NA	NA	NA	NA	NA	NA	NA	NA	NA	NA	NA	NA	NA	1.11	11.48	NA	NA	NA	NA
chr11:6584362-6584611	NA	NA	25	NA	NA	66.67	38.89	NA	42.86	NA	45.45	40	27.27	35.71	45.45	36.36	NA	NA	NA	NA	23.53	31.25	26.09	52.94	NA	47.06	54.55	38.46	NA	NA	50	46.15	NA	40	NA	NA	37.5
chr10:81574473-81585953	NA	NA	NA	NA	11.76	NA	3.17	NA	4.08	NA	5	1.67	12.5	NA	NA	NA	NA	NA	NA	NA	NA	NA	NA	NA	8.33	NA	4	10	3.92	1.96	4.65	7.37	1.92	NA	NA	NA	NA
chr2:27291963-27292440	NA	NA	66.67	NA	NA	69.23	62.5	NA	100	62.16	57.14	66.67	NA	NA	100	NA	NA	NA	100	NA	100	100	NA	NA	NA	NA	66.67	71.43	66.67	28.57	NA	50	68.97	71.43	NA	70	NA
chr6:37442423-37443096	NA	NA	NA	NA	NA	2.13	8.33	NA	NA	NA	NA	2.7	NA	NA	NA	12.5	NA	NA	NA	NA	NA	NA	NA	6.82	NA	11.11	2.94	5.71	NA	4.17	4.17	NA	NA	3.45	8	NA	3.85
chr1:154975146-154975318	NA	34.78	NA	NA	43.75	66.67	56.52	NA	60.71	NA	70	73.68	100	NA	NA	NA	NA	NA	NA	NA	NA	NA	NA	NA	27.27	100	64.86	65.38	31.25	74.19	60	100	43.14	NA	NA	NA	NA
chr17:46189474-46189935	100	NA	100	62.5	NA	57.14	48.15	100	NA	100	62.5	NA	66.67	NA	NA	63.64	NA	NA	NA	NA	100	45.45	37.04	NA	NA	77.78	60	NA	NA	64.71	69.23	82.86	47.83	NA	NA	NA	62.5
chr5:158702255-158705245	NA	NA	NA	NA	NA	3.33	10.34	10.81	8	11.76	3.57	5	18.18	3.8	10	18	11.43	11.43	4.65	NA	5.88	20	NA	23.68	NA	12.9	NA	NA	NA	3.33	12.5	NA	4.29	10.64	10	8.82	12.5
chr10:99201017-99202993	NA	NA	NA	NA	NA	NA	3.57	NA	NA	NA	NA	3.12	NA	28	8	5.66	7.14	11.43	8.77	20	NA	8.7	NA	NA	NA	NA	NA	4.65	29.03	NA	NA	2.22	6.6	8.51	NA	25	15.79
chr9:35093207-35093417	8.82	NA	7.69	9.09	4.55	17.65	NA	NA	22.22	26.92	7.14	7.14	22.22	23.53	NA	40	NA	63.64	20	42.86	9.09	NA	30.77	47.06	4.62	NA	15.62	4	9.76	3.33	NA	NA	NA	31.82	42.86	45.45	NA
chr6:52541971-52546610	NA	NA	NA	10	NA	NA	NA	NA	NA	NA	NA	NA	NA	NA	NA	NA	NA	NA	NA	NA	NA	NA	NA	NA	NA	NA	NA	NA	NA	NA	NA	NA	6.67	NA	NA	NA	NA
chr2:170930118-170936323	NA	NA	11.11	NA	NA	5.26	5.88	17.24	NA	NA	10	NA	25	3.9	NA	NA	3.12	NA	NA	11.54	13.33	7.69	NA	7.14	NA	NA	NA	NA	NA	NA	NA	13.33	4.76	2.08	9.09	8.7	12.5
chr2:26477343-26486247	13.73	2.47	11.32	9.52	NA	9.62	4.23	57.14	2.19	21.62	7.14	9.21	17.5	10.56	6.38	8.51	3.77	15.91	11.54	10.13	17.86	19.44	10.34	10.26	4.65	9.78	1.87	20	1.31	5.93	14.55	25.42	13.24	1.69	5.92	26.09	25.86
chr7:64525512-64526630	NA	NA	25	10	NA	NA	NA	NA	NA	NA	NA	NA	NA	2.27	NA	NA	NA	6.25	2.86	NA	NA	NA	NA	NA	6.25	NA	15.38	NA	NA	NA	NA	8.82	20	NA	NA	NA	NA
chr16:66643907-66646511	NA	NA	NA	NA	NA	NA	3.16	NA	NA	NA	NA	NA	2.38	NA	NA	NA	NA	3.12	NA	NA	NA	NA	NA	10	NA	NA	NA	1.47	6.82	2.27	NA	NA	NA	4.35	NA	NA	10.53
chr9:102722315-102722386	NA	NA	NA	15.38	15.79	25	15.79	NA	20	NA	NA	6.67	25	35.71	35	31.25	26.32	31.25	43.75	26.32	42.86	NA	33.33	7.14	NA	8.33	5	NA	15.38	6.67	NA	NA	27.27	35.71	26.32	33.33	18.18
chr18:3450069-3456351	NA	NA	NA	100	NA	75	NA	NA	NA	NA	NA	NA	100	84.21	88	86.67	65	81.63	82.93	100	NA	NA	NA	NA	59.09	NA	NA	100	62.5	63.64	69.23	100	30.77	77.55	100	100	NA
chr17:76991304-76993073	NA	10	NA	NA	NA	5.26	14.29	NA	4.55	NA	28.57	NA	30	NA	NA	12.5	6.45	NA	NA	NA	NA	NA	17.24	26.47	NA	36	NA	23.08	NA	17.86	33.33	26.92	6	1.47	NA	NA	8.7
chr6:125597390-125598247	NA	NA	NA	0.55	NA	NA	NA	NA	7.27	NA	NA	NA	NA	8	NA	NA	NA	NA	15.38	NA	NA	NA	NA	NA	NA	NA	1.18	3.28	6.06	NA	NA	NA	4.31	NA	NA	NA	NA
chr1:32686799-32687467	NA	NA	NA	NA	NA	NA	NA	NA	NA	NA	NA	NA	NA	16.67	18.18	10	NA	NA	NA	NA	NA	NA	NA	NA	NA	NA	NA	NA	NA	NA	NA	NA	NA	13.64	NA	NA	NA
chr2:48589847-48600430	11.11	NA	11.11	11.11	NA	6.67	27.27	34.04	14.29	15.71	NA	NA	17.39	9.52	11.36	28.57	12.9	25.93	6.76	14.29	14.29	5.88	16	14.29	17.65	9.09	8.33	20.83	4.17	22.73	NA	30.77	16.39	7.89	7.32	11.11	16.13
chr16:88764042-88764909	5.77	NA	15.15	NA	1.27	6.9	13.16	NA	9.09	NA	6.15	9.38	10.34	10	13.64	12.5	1.89	19.57	13.16	20	38.46	20.83	21.74	28.57	14.71	13.33	9.86	16.33	26.42	9.17	7.14	2.7	12.2	12.82	17.86	12.5	16.67
chr14:94521531-94524167	19.19	15.7	27.04	23.02	15.29	56.49	58.85	47.41	23.02	24.78	58.04	64.49	61.03	14.58	7.4	14.39	14.04	12.85	6.3	35.02	43.16	64.59	49.49	59.58	12.02	52.83	24.76	47.06	14.79	49.32	58.04	35.33	9.33	15.81	21.43	37.86	48.56
chr4:186283260-186283764	NA	NA	NA	NA	NA	2.86	1.67	4.95	NA	NA	NA	4.55	8.45	0.69	11.98	17.5	8.73	10.24	5.36	8.93	6.9	4.17	NA	3.12	NA	8.82	NA	1.96	5.56	NA	2.7	NA	NA	NA	7.58	10.2	9.26
chr9:139307345-139309004	NA	NA	NA	NA	NA	NA	NA	NA	NA	NA	NA	NA	1.59	NA	NA	1.49	NA	NA	2	12.12	NA	NA	NA	NA	1.43	NA	NA	NA	NA	NA	8.82	NA	1.09	5.75	NA	4.35	9.3
chrX:153201030-153205554	NA	NA	NA	NA	NA	NA	NA	NA	14.29	NA	NA	NA	NA	NA	NA	NA	NA	7.69	NA	NA	NA	NA	NA	NA	NA	7.14	NA	NA	NA	5	NA	NA	10	10.53	NA	NA	NA
chr2:113152331-113155498	NA	NA	NA	NA	NA	NA	8.33	11.11	NA	NA	NA	NA	NA	NA	NA	0.46	NA	NA	NA	NA	NA	NA	NA	NA	NA	NA	NA	NA	NA	NA	NA	1.69	NA	NA	NA	NA	NA
chr2:201764192-201768216	NA	NA	18.52	NA	NA	15	15.79	NA	14.29	20.83	20	6.67	14.29	14.81	NA	6.67	NA	NA	20	20	NA	NA	NA	NA	6.67	17.39	16	9.09	NA	NA	NA	10.34	8.82	NA	8.33	15.38	17.65
chr2:3469467-3481465	20	1.96	7.79	14.06	1.22	23.08	3.45	21.13	8.51	11.11	12.82	8.89	12	36.47	42.11	19.23	34.38	33.33	38.89	21.21	24.07	18.42	8.99	33.33	5.36	19.05	5.33	7.81	23.53	10	7.14	14.71	14.74	25	50	30.95	36.67
chr4:175223338-175224853	NA	NA	NA	NA	NA	NA	NA	NA	NA	NA	NA	NA	11.76	NA	38.46	NA	NA	7.69	NA	NA	15.38	NA	NA	NA	NA	NA	NA	NA	NA	NA	NA	10	4.76	NA	NA	8.7	41.67
chr1:205767944-205768084	NA	NA	20	NA	21.43	54.17	55	NA	NA	NA	33.33	52.38	33.33	25	10	25	22.22	NA	30	NA	NA	NA	NA	NA	NA	44.83	28.57	NA	16.67	16.67	35	NA	35.71	34.48	35.29	NA	NA
chr19:39306358-39306496	7.84	4.9	9.38	5.08	1.97	13.29	6.46	4.29	7.86	2.82	6.29	9.9	6.67	8.7	6.17	16.39	7.55	6.9	12.5	12.35	10.42	6.06	4.1	7.29	1.58	17.52	5.96	11.81	2.79	6.88	19.3	6.17	4.19	7.83	6.58	7.04	10
chr15:83488241-83491851	28.57	NA	34.62	18.18	NA	28	23.81	25.37	12.5	23.4	16.67	20.63	35.82	16.67	12.38	25	10.2	14.71	9.86	14.29	26.67	28.07	30.16	30.88	NA	18.42	15	4	NA	8.7	7.27	20.83	17.86	6.67	7.14	13.95	22.1
chr16:2749918-2752353	NA	NA	18.18	NA	NA	NA	6.25	NA	NA	NA	NA	8.33	18.18	NA	NA	7.81	NA	4.26	NA	NA	18.75	NA	NA	16.67	9.52	NA	NA	NA	NA	NA	NA	8.33	2	4.05	2.56	8.7	12.5
chr11:828964-829359	NA	54.55	NA	60	41.67	NA	43.33	100	52.38	NA	48.28	NA	NA	NA	16.67	23.81	NA	35.71	NA	18.18	NA	38.46	43.75	50	42.11	66.67	60	50.75	46.88	NA	43.14	12.5	27.91	30.77	NA	15.38	38.24
chr17:75187395-75189502	4.65	NA	NA	NA	NA	NA	1.3	NA	NA	NA	NA	NA	7.23	2.08	4.38	4.13	2.56	4.39	1.92	NA	4.76	NA	2.94	1.54	NA	1.59	NA	NA	1.16	NA	NA	NA	NA	0.56	5.56	NA	2.07
chr11:71195494-71196587	3.36	5.05	NA	3.33	NA	7.95	5.83	NA	2.8	NA	9.2	5.8	7.14	2.27	NA	1.18	3.3	4.76	NA	1.05	4	5.44	5.74	2.41	1.18	14.29	5.75	4.6	5.13	8.97	10.71	3.54	2.08	1.67	NA	4.41	5.81
chr2:58359064-58362275	14.71	4.29	11.54	21.33	14.29	28.07	25.93	21.74	19.74	21.43	28.95	47.83	32.31	27.59	49	55.56	33.33	69.7	37.5	39.22	53.85	52.63	37.74	43.48	NA	48.94	19.7	27.5	20	31.48	47.22	36.62	14.94	21.95	52.54	28.12	47.17
chr16:2257347-2258450	NA	NA	NA	NA	NA	18.18	10	NA	31.25	NA	25	6.67	25	NA	NA	NA	NA	NA	NA	NA	NA	30	35.29	30	NA	NA	NA	55	NA	21.05	23.53	40.91	NA	NA	NA	NA	NA
chr11:65407493-65408301	100	100	100	NA	86	100	100	NA	100	100	87.5	82.61	100	NA	NA	NA	NA	NA	NA	NA	NA	NA	NA	NA	89.19	100	90.24	80	70.59	87.1	100	80	100	NA	NA	NA	NA
chr20:48429486-48431544	NA	NA	NA	NA	NA	3.03	3.3	NA	NA	NA	NA	NA	NA	NA	NA	NA	NA	NA	NA	NA	NA	NA	NA	NA	NA	NA	1.56	NA	NA	NA	NA	NA	NA	NA	NA	NA	NA
chr19:39200117-39200896	NA	NA	2.83	1.33	NA	8	3.51	10.17	6.52	NA	6.93	4.35	9.86	1.39	NA	6.45	1.83	NA	2.78	10	7.69	8.7	6.38	5	0.32	13.64	2	3.05	1.47	3.48	2.86	NA	NA	3.45	3.09	1.64	27.78
chr12:110783924-110784005	22.22	14.29	13.79	11.43	10	23.94	22.97	25.45	11.65	9.23	18.84	20.25	16.92	6.16	4.17	10.55	6.59	7.17	3.91	6.43	34.62	28.57	15.49	23.81	7.02	23.71	12.82	48.45	3.01	14.29	21.95	7.46	2.56	6.33	8	18.87	18.09
chr16:19557213-19557733	NA	NA	NA	NA	NA	NA	NA	NA	NA	NA	NA	NA	NA	13.64	12	15	NA	26.32	29.63	18.18	NA	NA	NA	NA	NA	NA	NA	NA	NA	NA	NA	NA	2.78	8.11	NA	NA	NA
chr10:75563775-75564530	8.7	5.88	8.14	5.13	1.49	9.23	8.6	9.09	9.23	NA	6.25	10	17.24	13.51	16.98	20	14.29	14.29	17.86	15.38	4.76	6.9	19.51	19.05	2.94	12.75	6.15	10.53	10.64	8.89	19.72	11.36	7.69	9.46	14.81	11.9	12.24
chr6:111208795-111210059	11.34	3.23	1.18	10	NA	7.14	0.53	14.42	2.08	NA	3.96	2.63	7.66	13.15	12.4	10.6	11.22	7.52	4.55	15.79	23.53	5.26	8.6	10.42	5.77	10.84	NA	12.2	10.87	4.13	5.35	5.64	NA	8.98	12.35	23.78	17.56
chr12:14634120-14649164	31.25	21.13	27.54	29.87	5.68	21.67	25.3	37.42	12.5	8.21	18.18	21.19	22.27	18.18	14.91	21.17	13.39	19.65	7.75	25.69	16.03	17.95	10.67	28.78	16.49	39.88	17.19	35.66	9.52	20.25	35.71	17.27	7.73	8.9	11.54	7.79	19.79
chr19:55603913-55603989	NA	2.27	1.89	NA	2.33	12.62	13.4	NA	15.69	NA	13.1	10.68	11.5	NA	NA	NA	NA	NA	NA	NA	NA	9.09	NA	NA	2.83	11.34	12.96	19.59	11.22	8.82	10.81	6.75	5.52	NA	NA	NA	NA
chr8:21845369-21846513	2.7	NA	12.5	5.56	NA	7.32	7.55	NA	6.45	11.11	2.7	9.38	19.57	NA	8.33	NA	NA	NA	4.65	16.22	10.34	18.18	7.41	8.11	NA	17.14	3.7	11.54	2.33	2.38	9.52	NA	0.96	2.94	4.92	8.33	17.65
chr8:125487532-125498071	NA	NA	NA	NA	NA	NA	2.48	NA	2.63	NA	1.32	NA	4.58	5.66	1.15	2.8	0.65	1.41	0.8	NA	NA	NA	NA	3.23	NA	NA	2.13	4.35	NA	2	2.91	3.33	1.09	NA	NA	3.36	NA
chr6:170173499-170175365	NA	NA	2.7	6.25	NA	NA	NA	NA	5.26	NA	NA	NA	2.38	5.36	3.12	NA	NA	NA	13.33	1.75	NA	2.33	NA	10.64	NA	NA	2.5	4	NA	NA	NA	3.45	11.9	NA	14.29	3.33	6.45
chr8:21997043-21997475	NA	NA	54.55	NA	NA	28.57	28.57	NA	23.08	NA	NA	NA	NA	47.06	NA	NA	NA	NA	NA	NA	NA	NA	NA	NA	NA	62.5	30.77	35.29	27.78	16.67	NA	NA	29.41	47.06	NA	NA	NA
chr12:50483769-50484023	7.52	4.49	9.01	5.66	2.34	25.3	10.45	23.26	9.2	12.66	12.75	17.14	16.83	10.28	24.49	22.78	21.98	13.76	16.84	12.94	6.32	31.58	20.37	25.53	1.12	22.88	8.33	4.71	3.7	8.61	13.91	12.73	3.88	17.76	14.95	12.5	31.63
chr5:177640105-177641796	5	2.56	3.91	4.29	NA	11.2	8.79	3.65	5.84	4.38	6.19	11.61	10.66	5.97	10	10.67	12.9	6.49	19.51	9.84	4.14	4.81	4.67	6.33	7.83	15.56	5.26	6.52	5.49	10.4	21.54	11.9	6.62	14.29	10.2	15.38	10.39
chr11:47500493-47504246	100	46.15	55	60	NA	100	53.33	NA	61.11	100	58.33	61.54	100	56.52	71.43	66.67	78.95	45.83	64.52	66.67	100	NA	55	78.95	6.67	100	27.27	70	66.67	52.63	66.67	100	59.09	65.79	61.54	50	100
chr14:55312571-55313816	NA	NA	NA	6.25	NA	9.09	5.26	NA	NA	NA	10	NA	NA	3.15	4.17	14.71	4.29	13.92	9.3	8.33	NA	NA	NA	6.67	NA	NA	NA	5.26	NA	NA	16.67	10	NA	8	1.79	15.15	25
chr2:111307035-111309300	73.53	NA	NA	NA	NA	64.29	100	100	NA	100	NA	19.05	40	57.65	95.28	88.33	92.86	91.43	87.22	81.48	100	100	26.51	48.81	NA	85.71	NA	NA	NA	100	71.43	83.33	85.71	93.02	90.38	85	56.49
chr12:110934009-110937339	40.85	9.63	45.54	41.82	18.27	76.64	72.22	92.86	58.52	100	77.17	80.58	56.36	74.47	52.94	56.35	72.58	68.18	60.76	85.56	74.74	86.36	66.67	92.38	18.99	70.31	44.72	63.7	41.35	64.15	72.73	65.82	36.33	43.01	81.93	63.16	77.36
chr20:25276307-25277005	NA	NA	NA	NA	NA	10	2.17	NA	NA	NA	NA	2.56	NA	NA	NA	15.38	6.56	12.9	12.5	NA	6.67	NA	NA	NA	NA	7.14	NA	1.27	2.86	2.63	NA	3.23	NA	8.2	4.65	NA	NA
chr2:233655881-233655967	NA	NA	NA	NA	NA	NA	NA	NA	NA	NA	NA	13.04	2.17	NA	NA	NA	NA	NA	NA	NA	NA	NA	NA	NA	NA	5.88	NA	6.25	NA	8	13.79	8.82	NA	NA	NA	3.7	9.09
chr18:13042334-13048857	NA	NA	NA	NA	NA	NA	NA	NA	NA	NA	NA	3.7	NA	NA	NA	16.67	38.46	33.33	NA	NA	23.53	5.88	21.43	NA	NA	NA	NA	NA	NA	5.26	NA	NA	16	NA	NA	9.52	2.7
chr17:38785246-38786965	6.12	NA	6.17	3.08	NA	11.82	5.84	9.03	2.22	15.74	12.99	9.4	14.29	6.25	4.9	8.11	5.88	7.5	3.82	9.22	9.15	16.67	6.63	13.74	NA	7.89	2.49	4.92	0.49	2.33	13.13	7.14	3.38	4.46	4.94	5.13	9.13
chr19:44278772-44280692	4.87	1.71	6.8	3.49	3.21	6.84	7.8	10.17	7.77	7.21	14.84	9.07	5.65	8.7	10.34	4.49	31.03	11.11	10.53	5.22	3.6	2.2	3.44	7.83	3.97	11.52	11.21	17.76	10.53	12.02	5.43	1.93	4.23	21.13	14.55	5.76	7.23
chr3:187444687-187446147	NA	NA	NA	NA	NA	6.9	9.09	NA	5	NA	5.71	NA	NA	6.94	6.78	6.98	8.7	4.44	7.5	4.76	NA	NA	NA	NA	NA	NA	NA	NA	NA	5.77	NA	NA	NA	7.04	NA	13.64	NA
chr8:38173561-38176412	NA	9.52	15.38	20.83	NA	21.74	19.23	13.64	40	20.83	27.78	19.05	19.15	NA	9.09	10.53	21.74	14.29	19.05	38.46	9.68	25	22.73	27.27	9.09	20	23.81	NA	14.29	26.67	27.27	53.33	20.97	9.68	12.5	27.59	40
chr16:22319547-22320245	18.18	NA	NA	NA	NA	NA	1.22	NA	NA	NA	NA	1.67	5.66	NA	1.47	NA	NA	NA	NA	NA	NA	NA	NA	NA	NA	5.56	NA	NA	NA	NA	6.12	3.12	NA	NA	NA	NA	NA
chr12:26810826-26810943	NA	NA	NA	NA	NA	NA	NA	NA	NA	NA	NA	NA	NA	1.43	6.25	16	6.67	NA	NA	4.55	NA	NA	NA	NA	NA	3.33	NA	NA	NA	NA	NA	NA	2.86	3.08	3.28	NA	NA
chr19:30462135-30476129	NA	NA	NA	20	NA	NA	4.76	NA	4.55	8.82	3.45	NA	14.29	NA	15.38	25	NA	5.88	NA	NA	NA	NA	13.33	NA	NA	NA	6.06	15	3.45	NA	NA	2.94	6.9	NA	NA	NA	NA
chr10:74770796-74773981	8.82	NA	NA	NA	NA	12.9	NA	NA	NA	NA	6.25	13.04	10	2.96	7.06	11.84	4.38	9.38	4.65	NA	12.9	2.86	4.65	5.48	NA	2.86	NA	13.79	7.69	NA	NA	6.38	2.27	2.7	1.82	1.61	10
chr17:40369483-40370168	26.23	10.98	18.87	14.71	9.38	36.07	31.37	26.32	34.04	12.12	29.41	33.33	42.86	26.67	30	20.45	39.39	29.03	33.93	27.78	42.86	36.67	38.81	24.24	12.5	31.43	24.62	40.82	32.88	22.22	26.92	26.83	26.92	31.82	39.13	33.33	29.41
chr5:177573281-177574533	11.43	NA	15.79	7.14	NA	31.25	10.71	NA	17.14	14.29	NA	13.33	13.33	15.62	18.75	14.29	35.71	5.88	4.55	NA	NA	8.33	6.52	20	13.64	NA	NA	11.76	NA	NA	10	NA	4.05	9.46	22.22	7.69	NA
chr17:39846442-39847033	11.51	3.31	7.4	1.15	8.74	10.15	1.78	3.89	5.1	10.6	3.01	2.39	5.83	2.2	1.64	2.09	3.71	1.85	1.53	3.36	4.07	5.19	3.3	1.98	1.46	2.71	4.45	8.44	0.55	4.23	2.85	2.94	3.79	1.78	2.45	7.62	3.12
chr14:35228053-35230962	NA	NA	NA	NA	NA	NA	NA	NA	4	NA	NA	NA	NA	7.09	1.32	5.56	1.05	NA	NA	2.94	NA	2.63	NA	1.89	NA	5.88	NA	11.11	NA	NA	NA	4.55	3.03	3.54	0.78	NA	NA
chr3:196802742-196807921	15.38	NA	NA	4.76	NA	NA	17.65	NA	NA	NA	NA	14.29	16	38.89	14.29	7.14	11.76	12.5	12	22.86	NA	6.67	NA	25	NA	8.33	8.33	NA	NA	17.65	21.43	15.79	25.71	18.18	15.79	8.33	33.33
chr11:118920550-118921746	NA	NA	NA	NA	NA	NA	NA	NA	NA	NA	NA	3.7	NA	0.53	NA	4.92	NA	NA	2.9	NA	NA	NA	NA	7.14	NA	NA	NA	NA	NA	1.33	NA	NA	NA	0.6	NA	12.12	NA
chr14:24035370-24035486	12.2	5.45	15.87	10.67	8.72	13.33	9.67	17.78	7.54	35.63	14.66	12.55	18.75	13.66	24.8	15.5	12.2	15.67	23.38	21.5	15.22	27.63	23.35	38.98	10.64	18.18	7.2	7.66	8.44	14.29	30.43	24.63	17.1	15.38	8.21	9.15	31
chr1:1323446-1325609	10.74	5.28	12.12	9.17	0.66	4.38	4.36	11.24	4.37	4.45	4.33	4.23	12.97	10.39	11.87	10.32	9.51	13.54	13.92	10.26	5.42	12.39	9.28	16.59	5.26	18.67	7.69	5.81	8.7	8.93	13.17	15.34	9.4	5.03	8.94	9.41	14.69
chrX:122745368-122747249	NA	NA	NA	NA	NA	5.13	4.11	3.42	NA	NA	1.92	5.88	3.73	13.25	13.4	12.63	11.21	17.46	9.78	27.08	5	8.57	6.72	15.91	NA	13.51	1.3	3.7	7.32	2.08	NA	3.7	4.57	11.93	13.64	10.2	32
chr17:8132211-8132459	36.84	31.94	25.71	46.34	25.64	31.15	36.21	29.63	27.91	26.67	44.12	34.62	52.38	55.77	62.82	49.12	70.59	69.84	77.46	67.65	51.65	67.42	52.27	74.14	14.29	36.11	38.46	43.33	34.33	26.56	30	26.67	25.93	50	54.1	51.16	71.43
chr12:22646272-22659644	NA	NA	NA	NA	NA	NA	NA	9.8	NA	1.63	10.53	NA	4.88	NA	NA	NA	NA	NA	NA	5	NA	9.09	NA	14.29	NA	9.09	NA	NA	NA	3.33	NA	8.33	3.12	NA	NA	NA	17.65
chr8:54906316-54912504	NA	NA	NA	NA	NA	NA	NA	NA	NA	NA	NA	NA	8.89	NA	2.86	1.61	NA	NA	NA	NA	NA	NA	NA	13.79	NA	2.56	NA	3.23	NA	NA	NA	3.06	NA	5.26	NA	NA	8.7
chr16:27772912-27777629	NA	NA	NA	NA	NA	NA	9.09	NA	NA	NA	NA	NA	NA	NA	NA	NA	NA	NA	NA	NA	NA	NA	NA	NA	NA	NA	NA	NA	NA	NA	NA	NA	16.67	NA	NA	NA	11.76
chr1:150941568-150947094	4.84	NA	6.67	NA	NA	3.66	2.44	NA	3.33	NA	4.05	2.44	3.03	4.17	NA	5	10.87	8.33	6.82	3.85	5.13	8.82	20.51	15	NA	3.45	0.96	1.15	4.3	1.42	5.77	2.08	2.94	7.03	10.17	2.94	18.75
chr1:89474824-89475074	NA	NA	NA	NA	NA	NA	NA	NA	NA	NA	NA	NA	NA	NA	NA	NA	NA	NA	NA	NA	NA	NA	NA	NA	NA	NA	NA	NA	NA	NA	NA	NA	13.64	NA	NA	NA	NA
chr13:31216895-31221068	NA	NA	6.35	4.35	NA	NA	4.17	14.71	9.3	5.88	7.69	9.09	5.56	6.9	6.49	1.49	5.41	5.62	2.02	3.37	8.82	21.67	16.28	4	NA	6.6	NA	NA	NA	14.58	3.12	2.97	2.96	3.19	5.69	4.4	8.75
chr16:1362605-1364020	35.29	28.57	NA	NA	NA	46.88	53.57	NA	NA	NA	70	77.27	80	54.55	30	27.78	17.14	36.36	19.05	45.45	22.22	6.25	60	53.33	NA	72.22	50	63.16	60	34.48	100	48.48	31.43	32.5	31.82	35	50
chr1:70616889-70618115	NA	NA	NA	NA	NA	NA	NA	NA	NA	NA	NA	NA	12	NA	5.26	8.11	11.86	11.54	NA	5	NA	NA	NA	10	NA	NA	NA	NA	NA	NA	NA	NA	NA	6.45	2.78	NA	15
chr3:49758539-49758617	35.85	54.55	37.5	38.24	37.14	35.59	41.1	40.82	33.33	24	30.51	47.46	43.4	33.33	45.76	76.62	62.86	42.11	60.78	41.51	55	55.81	50	70.91	27.5	64.8	15.71	35.85	22.5	34.33	67.27	47.44	41.94	78.26	38	32.2	82.93
chr18:77246631-77287527	23.44	13.04	32.61	NA	30.53	32.35	37.8	39.13	40.74	26.19	28.12	38.98	32.35	NA	NA	NA	15.79	NA	36.36	NA	50	NA	30.77	8.33	30	32.14	33.7	34.88	35.29	42.86	24	22.73	34.48	12.9	NA	NA	NA
chr1:27677828-27677946	16.33	NA	8.96	3.12	6.41	10.92	7.32	NA	8.66	NA	10.08	7.38	11.9	NA	NA	9.09	22.22	9.09	NA	12	11.11	21.21	19.35	NA	8.96	7.75	6.3	7.1	7.28	7.55	9.09	14.13	6.84	27.78	25	13.51	18.18
chr10:127529566-127530311	12.5	31.25	20	63.64	23.08	25	45.83	24	31.25	100	33.33	50	41.67	48.15	24	66.67	27.27	NA	31.58	36.36	NA	27.27	38.46	35	21.43	NA	9.52	15.79	17.39	16.67	NA	26.09	19.61	18.75	12	57.14	38.1
chr7:156520702-156521337	NA	NA	NA	NA	NA	NA	NA	NA	NA	NA	NA	NA	NA	28.12	16	5.26	3.85	NA	NA	8.33	NA	NA	NA	NA	NA	NA	NA	NA	NA	NA	NA	NA	NA	NA	NA	NA	NA
chr19:5914321-5914395	17.24	NA	NA	15.38	NA	6.12	3.77	NA	16.67	NA	4.26	12.2	NA	10	NA	NA	NA	NA	NA	NA	16.13	13.64	31.25	15.38	NA	10.53	8.89	10.45	21.05	4	7.14	5.88	12.2	30	NA	21.43	NA
chr1:11731450-11731984	NA	NA	8	NA	NA	NA	NA	NA	NA	NA	NA	NA	NA	NA	NA	NA	NA	NA	NA	NA	NA	NA	NA	NA	NA	15.38	NA	13.64	NA	6.67	NA	NA	2.94	15.38	10	NA	NA
chr7:76648315-76652910	NA	6.25	15.38	45.83	NA	28.57	30	NA	28	100	13.33	34.78	41.67	25	18.18	NA	NA	NA	NA	5	50	15.79	40.62	10	25	NA	44.44	32.14	20.83	30	7.69	10.53	29.03	NA	NA	15.79	30.77
chr2:231331070-231331834	13.94	2.25	12.25	10.61	3.38	12.84	13.59	15.13	5.61	2.51	12.58	15.03	23.48	6.56	11.04	10.43	8.41	8.78	9.01	13.82	20.75	18.41	15.57	17.49	8.16	12.62	7.4	11.88	6.64	10.41	14.29	16.13	14.22	13.46	14.26	13.83	11.94
chr22:38164184-38165034	NA	NA	NA	NA	NA	9.38	11.54	NA	8.33	NA	3.12	NA	NA	NA	NA	NA	NA	NA	10	NA	NA	NA	NA	NA	1.45	5.56	2.08	8.82	NA	6.45	7.14	1.67	5.97	12.5	NA	NA	NA
chr2:37374966-37375999	NA	NA	NA	NA	NA	NA	NA	NA	NA	NA	NA	NA	NA	2.19	NA	NA	NA	NA	NA	NA	NA	NA	NA	NA	NA	NA	NA	10	NA	NA	NA	NA	NA	NA	3.57	NA	NA
chr11:138112-138955	NA	NA	NA	NA	NA	8.33	21.74	NA	NA	NA	NA	4.55	10.53	38.46	17.02	17.39	11.43	13.16	12.9	14.58	NA	1.72	11.54	NA	NA	8.7	12.12	NA	14.29	NA	NA	NA	NA	28.95	23.08	13.33	12.5
chr19:47706998-47712415	NA	NA	2.75	NA	NA	NA	NA	NA	NA	NA	NA	NA	NA	11.25	1.23	5.77	NA	13.89	2.04	8.33	3.12	NA	NA	NA	NA	NA	NA	3.85	NA	NA	NA	NA	NA	2.78	5.33	NA	NA
chr22:24808676-24810501	NA	NA	NA	NA	NA	NA	NA	NA	NA	NA	NA	NA	NA	NA	NA	NA	NA	NA	NA	10	7.69	NA	NA	6.98	NA	NA	NA	NA	NA	NA	NA	NA	NA	NA	NA	5.26	17.39
chrX:23723712-23723884	NA	NA	NA	NA	NA	NA	NA	NA	NA	NA	4.35	NA	NA	NA	3.26	10.69	7.07	13.59	14.55	3.85	16	NA	NA	2.7	NA	NA	NA	NA	NA	6.82	11.11	3.23	NA	0.81	3.49	NA	8.7
chr8:145137708-145138026	NA	NA	NA	NA	NA	NA	NA	NA	NA	NA	NA	NA	NA	NA	NA	NA	NA	NA	NA	NA	NA	NA	NA	NA	NA	NA	NA	NA	NA	NA	NA	NA	NA	NA	NA	NA	NA
chr13:42142442-42144603	NA	NA	NA	NA	NA	NA	NA	NA	NA	NA	NA	NA	NA	NA	NA	NA	10	NA	NA	NA	NA	NA	NA	18.18	NA	NA	NA	NA	NA	NA	NA	NA	NA	NA	NA	NA	NA
chr9:86586642-86586796	4.84	2.71	2.6	4.5	1.62	14.62	8.17	8.22	1.85	4.26	9.61	9.48	8.06	3.06	6.78	10.86	8.35	5.49	3.93	4.24	10.11	3.55	4.44	3.99	1.62	11.79	2.3	8.76	2.59	5	20.09	9.43	1.17	6.46	2.27	3.25	7.2
chr1:172546960-172547437	NA	NA	NA	NA	NA	3.23	NA	12.2	NA	NA	NA	NA	12	NA	18.18	10.26	7.32	8.7	3.28	NA	NA	7.14	NA	9.3	NA	6.12	NA	NA	NA	NA	8.51	12.5	10	10.91	NA	3.85	10
chr1:46658109-46658189	16.22	5.88	10.53	9.38	2.5	19.35	14.63	NA	7.89	NA	18.75	16.13	21.62	21.43	16	9.52	5.88	6.25	22.22	15.79	25	31.82	32	26.32	5.77	27.78	4.35	8.89	3.45	11.11	9.52	5.66	4.48	34.38	11.11	12.12	33.33
chr11:118277813-118279714	9.09	NA	7.32	6.67	NA	1.73	0.9	18.37	1.04	NA	1.1	0.38	1.34	1.58	1.44	1.28	1.69	1.97	3.06	1.9	0.61	2.81	0.34	5.43	NA	1.61	0.69	0.89	0.7	0.6	1.19	0.74	1.37	1.74	0.82	1.28	3.09
chr3:58141803-58145280	6.45	NA	3.77	NA	NA	NA	9.76	NA	NA	NA	NA	23.53	NA	NA	14.29	NA	8.33	NA	NA	NA	NA	NA	NA	NA	NA	13.64	NA	NA	NA	NA	NA	NA	NA	NA	NA	NA	NA
chr19:36233705-36234055	100	100	100	100	100	100	100	100	100	NA	100	100	70	100	100	100	100	100	100	100	100	100	100	100	100	100	100	100	100	100	100	100	100	100	100	100	100
chr15:42457312-42457915	15.79	5.81	15.25	10.39	1.54	25.49	20.41	19.44	10.87	6.9	23.91	22.73	27.94	17.31	26.21	28.95	23.08	22.47	23.66	20.51	29.31	38.24	30	30.77	4.84	45.65	16.22	18.6	13.33	18.03	26.19	20.31	8.99	31.17	28.09	31.48	55.41
chr3:48336294-48336564	NA	NA	NA	NA	NA	NA	NA	NA	NA	NA	NA	NA	NA	13.33	NA	NA	20	25	NA	10	NA	NA	NA	NA	NA	NA	NA	6.25	NA	NA	NA	NA	NA	8.82	2.86	NA	NA
chr3:49153596-49153712	33.33	NA	21.05	NA	23.08	26.92	25.93	NA	10.81	14.29	30	27.27	15.15	4.08	17.65	15.56	17.39	3.45	15.38	4.55	16.67	16	13.89	13.33	16	48.39	9.09	25	13.33	12.12	56.25	17.86	4.48	17.02	15.56	37.5	35.29
chr11:70183534-70184479	NA	NA	NA	NA	NA	NA	NA	NA	NA	6.82	NA	NA	NA	NA	11.43	10.53	NA	NA	NA	NA	NA	NA	NA	NA	NA	NA	NA	NA	NA	NA	NA	NA	NA	NA	NA	NA	NA
chr12:56557550-56558086	20	8	12.82	16.67	3.12	3.47	4.76	NA	0.58	NA	4.76	6.56	7.89	20	NA	9.09	NA	28.57	17.65	6.25	1.47	7.55	3.28	9.8	11.11	5.36	2.11	3.53	3.48	3.88	7.69	8.33	1.86	6.49	7.02	6.82	7.14
chr19:15509578-15510112	82.81	72.5	85	81.82	78.79	89.36	87.18	100	86.11	49.02	89.74	83.33	87.88	71.43	NA	NA	NA	70.59	68.75	NA	80.77	NA	72	100	100	100	82.5	100	93.55	100	100	100	66.67	75	100	NA	100
chr7:102114132-102114807	19.23	NA	11.11	1.54	1.23	8	8.97	NA	5.19	NA	3.91	4.2	6.62	8.57	7.69	12.82	12.5	7.32	4.29	7.55	4.17	25	6.58	22	NA	13.91	3.97	2.61	2.56	7.73	17.86	13.87	5.81	25	18.84	11.27	24.32
chr17:61710163-61723393	8.82	NA	NA	8.7	NA	5.26	NA	NA	NA	NA	NA	13.04	12.5	NA	NA	NA	NA	NA	NA	NA	NA	NA	NA	NA	NA	14.29	NA	NA	NA	1.79	9.68	NA	2.7	NA	NA	16	NA
chr17:66981270-66982304	35.29	NA	18	16.07	NA	33.33	23.33	15.85	16.25	7.14	20	31.58	26.58	18.06	18.18	17.31	18.52	12.68	21.57	30.51	12	26.32	13.86	31.91	17.24	26.47	22.92	26.76	26.09	30	30	25.88	15.91	11.11	18.57	29.47	33.94
chr22:18324784-18347664	NA	NA	NA	NA	NA	3.12	4.55	NA	NA	NA	NA	NA	NA	NA	8.33	NA	NA	NA	NA	NA	NA	NA	NA	5.88	NA	5	NA	NA	NA	NA	NA	15.79	NA	NA	NA	NA	NA
chr6:53160506-53213614	NA	NA	NA	10.53	NA	1.09	0.22	NA	1.17	NA	0.33	NA	1.36	NA	0.98	0.99	1.14	NA	NA	NA	4.41	NA	NA	4	NA	1.67	0.67	0.42	0.53	0.84	1.32	NA	1.38	NA	NA	NA	NA
chr4:99355214-99358090	23.53	NA	6.33	11.76	NA	28.57	41.18	26.79	15.62	20.93	33.33	53.33	31.25	NA	10.53	16.22	NA	9.09	17.86	32.26	33.33	46.67	25	28.57	NA	21.43	8.7	17.24	7.14	16.22	42.11	32	9.62	23.26	22.22	14.71	27.27
chr22:35726474-35728973	NA	7.14	8.33	18.18	NA	12.5	5.56	NA	16.67	9.3	NA	5	6.06	4.55	10.34	5.13	9.09	3.51	2.94	NA	21.05	6.25	12.5	20.83	NA	15.56	10.53	4.17	6.06	7.14	NA	NA	9.21	1.85	7.14	16	4
chr12:113759154-113770527	NA	NA	NA	NA	NA	NA	NA	NA	NA	NA	NA	NA	NA	NA	NA	NA	NA	NA	NA	NA	NA	NA	NA	NA	NA	NA	NA	NA	NA	NA	NA	NA	2.63	NA	NA	NA	NA
chr13:27829492-27830320	29.2	10.27	37.14	28.26	3.47	8.77	8.6	29.68	3.9	14.39	6.7	8.99	6.28	1.57	2.59	3.19	4.08	2.66	2.66	4	11.81	9.1	6.18	7.18	4.64	14.71	7.66	12.53	7.07	5.85	9.48	4.78	2.89	4.21	2.56	6.45	10.34
chr3:9874930-9876364	42.86	57.89	19.35	45.45	NA	28.57	35.29	NA	44.44	NA	43.75	36.36	53.33	47.37	60	42.86	NA	35.71	40	41.67	38.1	56.52	47.06	29.27	60	53.33	43.75	66.67	55	38.46	48.48	64.29	NA	41.67	100	NA	68.42
chr1:109482765-109484026	NA	NA	NA	NA	NA	NA	3.85	NA	3.45	NA	NA	NA	5.71	8.89	15.25	23.68	8.7	16.13	10.71	28.57	NA	12.12	2.33	9.52	NA	10	NA	9.52	NA	NA	NA	NA	NA	5	15.15	NA	NA
chr6:74227658-74227752	0.72	0.29	0.46	0.17	0.35	3.32	5.3	1.07	2.5	0.94	1.86	2.35	0.84	3.36	2.72	1.91	15.95	2.71	3.04	3.81	2.16	3.92	2.05	5.43	0.28	3.4	2.81	3.52	1.1	3.11	2.9	0.54	0.68	1.21	10.51	23.15	4.87
chr17:74040040-74041372	16.67	4.31	8.2	1.89	NA	11.54	NA	NA	NA	2.91	NA	4	10.17	5.75	2.25	11.39	2.17	3.66	3.25	NA	3.12	4.55	2.7	4.44	0.68	10.34	4.17	NA	1.79	NA	4	7.41	NA	3.64	4.44	NA	5.56
chr9:37002774-37006469	7.01	4.14	6.12	13.13	1.69	9.06	9.68	4.92	21.67	4.64	6.96	9.97	6.76	22.86	5.63	6.15	8.33	2.61	14.74	2.82	13.73	6.59	5.56	8.93	5.47	15.38	6.55	14.77	47.74	12.78	13.82	2.29	5.21	20	19.23	7.59	6.9
chr2:15767270-15768568	NA	NA	NA	NA	NA	1.79	1.49	NA	NA	NA	NA	NA	4.72	20.47	12.33	9.47	16.18	14.81	17.14	14.55	4.35	7.69	3.03	8.91	NA	4.05	NA	1.79	8.2	NA	3.23	4.12	2.22	9.4	12.68	15	4.04
chr2:68621309-68622811	1.31	NA	0.63	4.61	NA	NA	5.35	1.6	3.41	NA	1.39	3.48	1.1	3.33	2.38	2.08	8.7	2.86	NA	2.5	5.71	7.41	5.08	8.11	NA	5.81	5.11	5.76	1.69	3	2	NA	2.15	NA	NA	6.59	4.23
chr13:37593535-37595584	10.64	2.94	9.26	21.95	1.75	5.88	1.28	50	5.88	9.23	NA	NA	9.26	16.9	12.77	37.04	18.18	23.33	11.11	12.12	17.65	NA	8.51	9.52	NA	NA	5	8.7	7.55	3.37	NA	6.25	5.3	14.29	14.58	1.54	7.69
chr11:102201973-102206696	2.96	NA	4.09	NA	NA	4.28	1.56	NA	27.46	NA	1.11	1.56	3.24	2.74	1.55	1.69	3.07	2.56	1.95	9.16	2.43	5.61	NA	7.2	NA	NA	2.73	1.47	3.18	NA	NA	1.24	4.18	2.27	NA	9.55	3.45
chr16:87426074-87432420	17.5	5.77	2.86	6.67	NA	1.27	0.36	NA	NA	NA	NA	0.67	2.94	3.33	2.67	8.13	1.72	3.42	2.68	9.3	4.35	2.33	NA	5.08	NA	0.55	0.31	1.78	0.36	NA	0.53	1.82	NA	1.02	NA	3.66	5.71
chr11:62458614-62458751	NA	4.55	NA	NA	1.61	3.45	2	NA	13.95	NA	2.5	NA	8.33	12.5	10.53	13.33	18.18	NA	19.23	3.23	30	8.7	7.89	20	6.12	23.68	1.96	9.43	10	5.26	14.29	17.5	5.45	9.09	7.14	6.25	32
chr1:145439053-145439592	3.05	11.71	6.39	5.79	0.69	2.81	2.97	2.52	9.95	14.77	4.15	4.06	1.5	2.27	5.97	1.1	3.44	3.52	4.91	1.46	8.68	2.31	0.48	0.3	5.02	2.9	5.68	9.06	3.97	3.45	0.86	1.08	3.18	1.9	0.41	0.75	0.45
chr8:86121645-86124394	8.96	NA	15.49	13.33	NA	4.35	5.36	16.36	12.82	12.22	NA	5.88	17.86	23.73	28.27	28.28	23.73	27.62	25.16	34.74	31.03	30	15.38	26.09	NA	5.26	4.23	13.56	21.21	6.98	4.55	8.89	34.85	26.53	27.27	21.13	30.43
chrX:41530784-41598636	NA	NA	6.67	NA	NA	6.67	1.92	NA	NA	NA	NA	NA	12.5	NA	NA	NA	NA	NA	NA	NA	15.79	4.17	NA	NA	NA	NA	NA	NA	NA	NA	NA	5.56	5.56	NA	NA	4.88	NA
chr7:36570121-36571752	NA	NA	NA	NA	NA	NA	6.45	NA	6.67	NA	NA	3.12	NA	NA	NA	NA	NA	10.26	NA	15.38	NA	NA	NA	NA	NA	18.18	2.7	9.43	NA	2.22	4.76	NA	5.26	NA	NA	11.54	NA
chr6:43146621-43146832	25.93	10.34	20.83	27.78	1.61	28.57	12	NA	11.54	NA	20	28.12	9.09	16	14.08	22.22	19.67	12.9	11.54	27.91	31.82	19.05	23.68	32.14	13.89	50.68	15.62	24.39	14.71	14.58	25	23.26	13.89	13.33	22.5	36.11	31.25
chr22:30691045-30691725	8.93	5.77	6.06	5.26	NA	8.7	4.55	NA	7.69	NA	5	NA	3.45	NA	NA	17.39	NA	NA	NA	NA	3.12	NA	5.71	NA	NA	12	NA	12.5	NA	6.82	8.33	NA	3.77	8.7	NA	NA	2.56
chr20:34246905-34252681	12.12	4.55	9.3	13.64	20	38.98	27.5	38.1	34.62	NA	27.27	47.5	38.33	42.11	41.67	36.84	50	56	30	100	36.11	27.66	18.18	23.81	20	25	29.41	20.83	22.22	27.78	42.11	25	23.26	31.25	38.46	36	21.74
chr12:123815057-123815788	NA	NA	NA	NA	NA	4.55	NA	NA	NA	NA	NA	NA	13.21	6.17	3.31	5.19	NA	2.56	1.52	NA	NA	NA	NA	4.76	NA	7.69	NA	5.26	NA	NA	NA	NA	5.08	3.12	NA	2.33	2.99
chr9:96212882-96214428	100	66.67	100	NA	100	100	79.07	NA	87.88	NA	100	86.11	100	NA	NA	NA	NA	NA	NA	NA	NA	NA	NA	50	100	100	83.72	100	100	100	83.87	80.65	82.5	100	62.5	NA	NA
chr2:27560426-27560792	NA	NA	NA	NA	NA	6.82	NA	NA	NA	NA	NA	7.89	7.41	3.7	5.03	5.71	3.85	2.82	3.26	3.49	4.88	4.76	8.43	4.04	NA	7.5	NA	NA	2.94	6.38	10.53	1.85	2.27	0.88	NA	1.75	7.59
chr11:45932514-45935369	4.35	NA	6.67	NA	2.56	11.67	6.35	NA	9.88	NA	11.54	7.41	4.92	9.38	17.07	22.03	10	8.51	13.89	19.35	10	15	11.48	18.42	3.92	6.82	5.36	5.68	5	4.29	8	5.15	6.3	19.3	16.18	8.11	17.07
chr5:64879047-64880840	3.9	3.03	9.68	14.04	NA	10.29	7.21	7.45	5.32	15.52	5.33	11.58	9.93	12.24	14.56	12.2	9.82	11.38	10.98	8.78	7.3	12.2	12.24	15.38	NA	12.87	3.57	3.8	5.56	10.87	10.26	14.94	6.75	12.12	10.77	6.84	13.25
chr3:128890615-128902618	5.79	1.27	3.19	2.97	NA	3.67	2.04	21.43	1.64	6.56	1.93	2.19	7.82	2.4	4.08	5.19	6.03	5.3	3.96	4.35	6.72	11.54	6.33	14.13	0.74	4.11	2.15	2.4	0.37	1.97	2.9	2.18	1.65	1.12	2.73	8.14	19.61
chr1:198661503-198665840	11.94	13.51	13.85	8.75	NA	15.82	11.83	21.71	13.77	59.7	13.86	25.53	23.9	4.02	28.82	5.65	8.24	6.18	11.17	2.59	11.84	2.67	12.9	1.31	NA	1.82	5.49	10.24	19.58	3.29	2.81	5.79	39.58	14.46	2.08	14.2	2.29
chr11:62388144-62389337	23.53	14.29	44	28.57	2.86	11.94	9.3	NA	16	9.52	16.95	23.38	20.29	57.14	NA	42.86	30.77	35.71	26.67	43.48	26.32	47.06	40	33.33	7.69	21.98	12.79	14.08	12.68	7.62	15.28	13.64	6.59	12.5	6.67	8.33	31.58
chr1:234743599-234744192	9.38	30.3	36.59	42.86	8.74	22.22	40.45	38.24	22.11	16.36	21.74	30.19	27.03	25.83	13.6	14.49	9.09	14.16	9.01	36.67	10	25	17.14	6.06	10.26	27.27	27.27	51.72	16	23.97	39.76	31	12.5	4.08	10.67	36.59	22.22
chr11:117233255-117234144	NA	NA	NA	NA	NA	NA	NA	NA	NA	NA	NA	NA	NA	30.77	NA	NA	NA	NA	NA	NA	NA	NA	NA	NA	NA	NA	NA	NA	NA	NA	NA	NA	NA	NA	NA	NA	NA
chr8:11420620-11421411	2.59	1.5	3.29	2.9	1.65	9.63	6.72	3.51	5.38	NA	4.67	5.57	4.12	7.79	4.26	2.86	6.52	1.85	3.25	7.24	14.19	6.78	10.56	8.29	1.14	5.94	4.57	5.23	5.07	6.02	4.08	2.22	3.37	4.85	13.79	10.83	10.11
chr12:9754196-9760350	NA	NA	NA	NA	NA	NA	11.11	NA	8.33	NA	NA	NA	10	NA	NA	NA	NA	NA	5.88	NA	NA	NA	NA	NA	NA	8.33	4.26	6.67	NA	1.18	NA	16.67	2.5	NA	NA	7.69	NA
chr14:23551046-23559730	25	NA	NA	6.45	NA	3.33	7.27	NA	2.5	NA	NA	4	12.82	5.56	11.76	7.55	NA	11.9	NA	NA	NA	NA	NA	NA	1.52	11.9	2.27	NA	4.55	4.55	6.25	20.83	17.86	2.56	10	6.45	9.52
chr1:114399064-114400359	70.83	15	60	79.59	45.16	84	56.82	75.64	86.49	60.78	66.67	69.44	73.08	NA	90.7	92.52	100	100	82.35	100	100	85.71	73.08	100	36.36	75.61	73.08	100	100	58.33	76	57.69	69.15	NA	100	48.28	82.98
chr4:99338040-99338517	NA	NA	NA	NA	NA	NA	NA	NA	NA	NA	NA	NA	NA	NA	NA	NA	NA	NA	NA	NA	NA	NA	NA	NA	NA	NA	NA	NA	NA	NA	NA	NA	NA	NA	NA	NA	NA
chr10:3155381-3155563	NA	NA	NA	NA	NA	2.08	2.86	NA	NA	NA	5.88	6.67	1.06	NA	NA	3.85	NA	NA	NA	NA	NA	NA	NA	NA	NA	NA	NA	NA	0.8	NA	NA	NA	NA	1.16	NA	NA	17.95
chr1:212583864-212588063	NA	NA	NA	NA	NA	NA	NA	NA	6.67	NA	NA	NA	NA	NA	NA	NA	NA	NA	NA	NA	NA	NA	NA	NA	NA	NA	NA	NA	10	NA	NA	NA	NA	NA	NA	NA	NA
chrX:19983825-19984197	NA	NA	NA	NA	NA	6.67	NA	NA	NA	NA	NA	10	NA	NA	NA	20	NA	NA	NA	NA	NA	NA	NA	NA	NA	NA	NA	NA	NA	NA	NA	NA	NA	8.7	12.5	NA	NA
chr3:13417932-13418955	4.52	2.5	2.91	2.66	1.79	6.5	3.86	9.62	11.03	2.95	2.88	13.79	6.67	4.35	9.68	15.15	8	2.94	5.95	8.7	3.95	8.33	4.02	5.11	2.03	11.97	4.35	20.69	4.28	4.79	6.85	4.44	4.8	6.21	6.76	10.31	11.11
chr2:220480064-220480765	NA	NA	NA	NA	NA	NA	NA	NA	NA	NA	NA	NA	NA	4.35	NA	15.38	NA	NA	NA	NA	NA	9.09	NA	NA	4.55	NA	NA	2.27	NA	NA	NA	NA	3.57	NA	NA	NA	NA
chr1:26597599-26598511	NA	NA	NA	30	NA	21.43	40	NA	31.25	NA	NA	NA	23.08	22.22	25	58.33	45	53.85	30	NA	30.77	NA	12.5	NA	NA	NA	36.36	57.14	26.32	33.33	NA	12.5	33.33	25	26.32	NA	15.38
chr19:33076814-33077763	100	7.69	76.47	34.29	3.28	8.43	5.88	22.58	9.15	56.25	9.68	11.24	11.03	33.33	43.06	50	34.12	53.12	47.44	25	21.33	21.31	17.89	25	7.69	7.25	9.7	11.83	11.4	6.77	8.75	6.14	11.17	20.16	48.72	17.86	20
chr1:213180541-213181551	NA	NA	NA	7.69	NA	10	NA	NA	NA	NA	NA	2.86	20	7.89	8.62	10.34	6.9	21.15	10.98	11.36	9.76	2.08	4.48	13.75	NA	9.52	3.12	7.14	17.39	NA	NA	3.12	14.71	4.35	10	12.24	7.32
chr19:19212696-19215721	NA	4	NA	NA	NA	NA	NA	NA	NA	NA	NA	NA	4.17	NA	NA	NA	NA	NA	NA	NA	4.44	NA	NA	NA	8.7	NA	2.22	9.62	NA	3.57	NA	NA	8.96	NA	NA	NA	NA
chr2:96964159-96964340	15.73	2.51	10.99	9.68	3.85	24.47	21.95	3.64	11.11	5.33	23.44	33.33	30.17	3.53	12.85	15.34	9.02	8.4	6.99	20	20.45	34.21	17.86	36	0.65	36.36	4.21	7.14	0.92	9.72	47.83	19.05	2.65	6.6	8.05	12.22	49.59
chr16:15771807-15781231	NA	NA	NA	NA	NA	NA	3.85	NA	NA	NA	NA	NA	4.88	2.7	NA	NA	6.52	6.38	9.38	NA	3.23	10	NA	3.8	NA	2.78	NA	15.38	NA	NA	4	1.82	NA	1.82	NA	13.21	6.78
chr11:6638091-6638205	6.47	2.4	2.54	NA	2.15	21.74	14.42	NA	11.11	13.04	16.47	24.39	10.67	8.93	11.11	13.25	19.12	2.17	14.29	24.18	12.15	30	12.28	31.71	1.08	13.91	5.36	9.47	1.62	4.78	4.84	7.25	4.21	23.39	16.48	15.85	40
chr19:12858407-12858786	NA	NA	NA	NA	NA	NA	NA	NA	NA	NA	NA	NA	1.82	NA	4.5	2.6	4.92	1.92	3.7	5.88	5.41	NA	2.42	19.05	NA	NA	NA	NA	NA	NA	NA	NA	NA	8.51	4.26	7.23	6.06
chr2:43458483-43459851	51.28	38.89	62.16	54	35.29	43.33	51.22	100	37.5	40.58	50	43.75	34.78	72.32	29.63	27.59	26.32	38.89	40.74	51.52	67.27	45.95	51.11	53.66	40	20	67.86	44.44	34.78	48.15	22.73	14.29	38.78	26.32	31.25	35.48	25
chr11:67799804-67800389	30	26.32	21.43	28.57	17.39	12.07	7.59	41.67	8.64	NA	11.11	13.04	17.24	NA	20	NA	53.85	NA	18.18	22.22	20	15	30.77	35.71	25.81	12.07	9.23	3.95	4.84	4.17	5.13	12.82	12.28	21.74	3.7	26.32	NA
chr6:163984752-163987752	4.84	8.82	3.33	19.35	NA	27.66	8.82	NA	11.54	5.26	11.43	20	25	25.45	29.79	24.39	34.72	48.28	34.29	30	30	31.25	33.33	21.05	6.25	26.19	18.18	45	21.15	20.63	8.11	6.52	13.73	17.81	25.32	31.11	42.86
chr16:15719655-15724188	NA	NA	50	47.37	NA	58.33	48	100	31.58	42.31	35.71	36.84	59.09	25	19.23	31.25	12.5	30	28.57	37.5	26.09	36.36	26.67	50	NA	40	31.58	40	NA	6.67	NA	35.71	20	23.08	40.62	19.44	NA
chr9:140354929-140355085	15.15	6.9	9.2	9.3	9.52	20	9.62	NA	25	NA	8.82	16.67	15.07	9.3	18.18	17.14	25	10.53	25	13.33	11.36	18.52	10.26	13.16	20	17.86	8	17.24	11.43	12.5	24	15.85	16.88	47.06	36.84	25.81	19.35
chr21:34948200-34948723	6.67	16.58	13.95	10.94	11.39	7.14	10.81	11.23	9.82	7.77	12.94	11.11	13.23	13.7	15.86	15.13	17.84	17.24	19.42	23.26	5	3.7	14	8.7	10.77	10.87	7.27	8.62	13.7	6.12	8.47	13.57	12.53	17.89	13.49	15.19	10.71
chr11:108206689-108213948	4.84	2.44	2.86	1.67	NA	2.5	1.47	5.88	2.13	NA	4	NA	3.11	1.61	11.36	6.02	NA	2.61	4.71	5.49	4.06	7.91	5.37	4	2.7	2.56	1.18	7.95	2.63	6.9	3.66	4.6	2.46	2.41	1.59	5.05	2.31
chr20:23331699-23334617	NA	NA	NA	NA	NA	14.29	7.84	NA	7.69	NA	15.15	24	11.11	NA	NA	NA	NA	NA	NA	NA	NA	NA	NA	NA	NA	8.96	NA	25.71	3.12	8.33	16	6.19	NA	NA	NA	7.69	NA
chr2:68364566-68365873	NA	NA	7.14	9.52	NA	15.38	NA	NA	8.33	NA	NA	NA	10	33.33	40	NA	NA	NA	NA	NA	25	NA	22.22	NA	NA	NA	5.88	16.67	NA	NA	NA	NA	10.81	25	NA	NA	NA
chr11:6631510-6631692	13.25	10.8	11.21	14.49	11.28	57.14	36.92	11.11	16.47	18.81	43.75	43.64	31.15	38.1	39.47	54.84	24.19	30	27.78	41.86	31.25	35.48	16.92	42.22	13.41	43.64	13.13	18.35	9.64	25	59.57	46.55	10.47	9.66	8.6	25.81	54.55
chrX:118972491-118975038	NA	NA	NA	NA	NA	NA	NA	NA	3.45	NA	NA	NA	NA	13.64	13.21	4	13.33	26.19	14.71	26.67	NA	10.53	6.9	25	NA	NA	NA	NA	1.28	3.57	NA	NA	7.27	4.26	6.52	NA	NA
chr10:121551549-121551668	12.33	26.22	25	9.09	23.47	3.3	6.06	17.65	13.73	21.15	4.5	4.06	8.42	6.15	11.67	7.96	2.08	7.95	1.56	4.72	3.45	NA	3.91	1.04	24.14	4.5	10	18.55	18.49	8.4	4.59	8.5	14.62	3.48	5.5	8.46	1.43
chr1:209936216-209936412	NA	0.5	3.53	3.26	NA	8.33	3.66	NA	5.15	9.09	8.11	2.63	1	NA	NA	3.9	NA	NA	NA	NA	4.55	4.71	0.85	NA	NA	10.42	8.33	5.71	2.7	2.82	9.09	5.17	5.92	NA	3.33	5.22	6.12
chr10:21962849-21970260	NA	NA	NA	NA	NA	NA	NA	NA	NA	NA	NA	NA	NA	NA	5.88	NA	NA	9.52	NA	NA	NA	NA	NA	NA	NA	13.33	NA	NA	4.55	NA	NA	NA	3.33	NA	NA	NA	NA
chr16:50776036-50776672	NA	NA	NA	4.35	NA	5.26	4.65	NA	NA	NA	6.38	17.07	6.82	6.45	NA	10	NA	NA	5	12.5	NA	18.18	9.52	17.39	NA	16.42	7.69	NA	6.45	2.5	14.29	8.33	5.66	20.93	12.5	27.27	11.54
chr13:25876019-25881943	NA	NA	NA	NA	NA	16.67	15.79	NA	8.7	NA	NA	36.36	40	14.81	13.64	10.53	12.5	13.64	34.78	NA	NA	NA	NA	NA	NA	NA	NA	NA	NA	12.5	NA	NA	4.55	2.27	8.82	15.38	NA
chr9:140711978-140712511	NA	NA	4.23	NA	NA	NA	2.27	NA	1.98	NA	NA	NA	6.48	2.51	13.81	24.49	5.61	19.21	5.22	4.35	3.77	6.58	7.27	2.86	NA	6.12	2.2	NA	3.69	NA	3.12	NA	1.63	5.43	5.25	4.72	6.33
chr19:5957985-5978071	NA	NA	0.93	NA	NA	2.82	6.15	NA	NA	NA	NA	4.35	4.72	NA	5.71	6.06	NA	10.53	NA	11.76	NA	NA	NA	3.03	NA	6.06	NA	2.13	3.41	3.51	NA	NA	NA	1.59	18.18	NA	15.62
chr17:17717725-17717928	NA	NA	NA	NA	NA	45.45	45	NA	8.7	NA	26.67	60	52.17	5	NA	25	20	20	19.23	41.18	NA	100	33.33	47.06	6.25	40	NA	16.67	7.14	33.33	42.86	26.83	9.09	16	13.33	36.36	50
chr3:183525893-183526884	NA	NA	NA	NA	NA	9.52	NA	NA	6.25	NA	7.14	21.43	23.53	NA	NA	7.69	NA	NA	NA	NA	9.09	NA	16.13	NA	NA	NA	NA	11.11	8.33	19.05	NA	NA	5	NA	17.65	NA	11.76
chr14:99969982-99973412	12.5	7.27	8.47	14.52	1.43	15.28	14.42	19.57	3.53	1.67	17.14	17.95	22.86	7.19	8.75	12.68	8.81	7.63	5.26	19.49	6.8	15.13	9.74	14.29	5	33.33	4.44	7.04	4.55	14	17.27	17.5	3.62	4.9	6.71	22.61	28.63
chr15:66624359-66625073	12.5	2.7	16.22	3.57	NA	9.38	12.5	8.11	10.34	17.39	10.71	8.82	13.33	20	12.9	19.23	5.88	14.29	26.09	16	16.67	5.26	5.88	2.86	NA	NA	8.82	8.11	22.22	8.82	6.67	10	15.94	8.82	23.81	18.42	17.39
chr20:46267947-46268320	12.79	NA	10.42	4.44	3.45	14.63	11.11	20.83	4.82	8.89	17.02	14.58	21.98	6.95	8.71	12.87	6.83	7.96	2.4	12.02	10.84	16.48	14.39	13.37	1.85	18.18	5	8.97	3.82	11.9	14.29	10.64	4.31	5.44	9.09	5.62	18.57
chr19:19460246-19465163	3.77	NA	4.84	NA	NA	4.05	3.8	NA	6.17	NA	1.59	NA	8.2	11.11	3.39	3.7	NA	11.59	NA	9.68	7.81	4.17	4.65	14.93	7.55	4.05	NA	8.93	8.62	3.39	2.27	5.77	1.27	7.07	10.34	5.97	4.48
chr7:44147110-44147227	7.02	NA	16.67	11.54	7.69	NA	11.11	4.71	6.58	4.23	10.34	NA	5.88	11.11	22.22	NA	16	NA	36.36	7.02	NA	17.95	6.67	25.49	8.87	14.19	10.26	10.42	2.08	7.05	14.29	NA	2.75	20.22	18.18	23.81	35.9
chr3:186506206-186506913	90.21	54.64	80.98	82.77	69.29	86.76	73.91	79.35	82.15	88.86	75.83	76.55	80.91	86.07	92.06	79.1	90.29	91.3	91.15	89.09	94.4	84.46	68.9	74.83	67.2	82.43	82.1	93.11	93.03	70.06	76.31	68.2	87.88	93.03	95.32	87.46	73.18
chr20:34828548-34832618	NA	NA	NA	NA	NA	11.11	12	NA	NA	NA	8	14.29	13.64	NA	2.86	12	NA	3.33	NA	NA	NA	NA	NA	13.16	6.67	10	9.68	23.08	NA	12	18.42	20	NA	NA	NA	8.7	11.76
chr19:17173590-17179840	NA	NA	NA	NA	NA	60	36.36	NA	7.14	NA	17.65	60	64.71	3.85	NA	NA	5.88	NA	NA	17.39	NA	48	15	47.06	7.14	57.14	8.7	NA	NA	40	NA	50	6.9	NA	7.69	15.38	52.63
chr1:160802366-160803840	NA	NA	NA	NA	NA	NA	66.67	NA	NA	NA	60	NA	NA	NA	100	100	100	100	100	NA	NA	NA	63.64	NA	NA	NA	10.71	26.67	NA	16.67	NA	100	41.18	100	100	66.67	100
chr16:2050258-2050391	26.92	5.88	9.52	7.69	14.29	24.24	17.86	NA	24.44	NA	21.43	17.14	15.79	NA	NA	40	NA	NA	26.67	NA	6.25	30.77	20	33.33	11.9	17.86	8.82	60.98	15.15	13.04	13.79	4.55	13.79	25	5.56	NA	NA
chr12:109964222-109967694	8.33	NA	6.82	13.64	2.56	18.75	9.43	NA	9.09	NA	12.9	24.14	29.41	10.42	43.75	18.42	NA	25.93	NA	NA	31.25	37.5	35.56	20.83	12.5	13.33	12	10.26	8.57	10.34	15.38	21.43	18.75	19.44	13.33	9.09	22.22
chr19:8617049-8618022	NA	NA	NA	NA	NA	2.38	NA	NA	NA	NA	NA	7.69	5.88	NA	14.29	NA	NA	7.69	NA	NA	NA	NA	NA	NA	5.56	NA	3.55	11.11	2.86	2.22	2.38	3.85	13.33	NA	NA	NA	NA
chr2:23988499-24005738	18.18	NA	NA	NA	NA	NA	NA	NA	10	NA	NA	NA	50	5.97	7.55	12.5	5.71	NA	NA	6.67	NA	NA	NA	9.52	NA	NA	NA	33.33	NA	NA	NA	NA	9.52	NA	NA	NA	NA
chr1:28330931-28337457	NA	NA	NA	NA	NA	NA	NA	NA	NA	21.43	NA	NA	NA	4.35	5	3.57	21.05	15.79	NA	NA	NA	NA	3.12	NA	NA	NA	NA	NA	NA	NA	NA	NA	6.45	NA	8.7	NA	NA
chrX:41204578-41204656	4.3	NA	2.19	1.6	0.68	6.05	1.88	6.67	3.6	3.43	2.95	2.43	5.45	6.1	3.9	4.38	8.22	3.89	8.08	7.94	9.3	1.78	7.92	7.86	1.07	4.24	4.02	10.76	1.47	3.87	6.23	3.59	1.5	3.15	2.34	16.29	9.27
chr13:49746233-49748570	NA	NA	NA	26.67	NA	23.08	15.79	27.66	16.67	2.04	29.41	24	NA	37.5	48.78	34.78	33.33	29.27	36	50	30.77	60	15.38	60.42	NA	35.71	16.67	21.43	20	25.64	60	NA	12.77	19.3	25	44.44	100
chr17:58128339-58132875	NA	NA	3.28	1.3	NA	NA	NA	13.89	NA	NA	NA	NA	NA	NA	2.22	NA	NA	5.56	NA	NA	NA	NA	NA	NA	NA	NA	NA	3.12	NA	NA	NA	NA	NA	NA	NA	NA	NA
chr4:69185924-69188466	22.89	8.15	23.08	21	15.24	57.43	58.73	49.25	23.97	25.97	68.04	72.81	62.96	46.23	60.73	52.38	52.51	45.35	41.95	72.87	55.36	64.52	65.75	81.68	12.09	74.8	23.64	32	28.39	50.78	65.58	46.51	22.62	54.39	55.1	66.91	76.78
chr20:44520667-44520911	NA	NA	5.41	NA	NA	9.23	6.67	NA	NA	NA	6.67	7.84	5.13	6.06	4.88	2.27	4.35	1.75	NA	NA	NA	11.11	5.88	8.33	0.93	7.55	2.04	3.28	1.54	3.47	4.65	1.37	NA	NA	NA	NA	9.09
chr12:56500501-56500773	7.56	NA	3.85	3.43	NA	4.63	2.26	NA	1.32	3.11	4.39	7.29	4.14	0.88	4.69	12.99	11.69	8.49	4.2	7.14	5.8	17.78	5.38	15.56	NA	16.09	1.41	3.64	1.74	2.31	9.43	6.45	1.98	3.49	5.38	NA	23.53
chr10:114207226-114208639	NA	NA	NA	NA	NA	47.06	33.33	NA	NA	NA	32.56	30.56	59.26	30.77	10	38.1	50	NA	25	NA	50	100	NA	66.67	NA	18.92	22.22	48.15	15.79	13.64	18.52	24.24	26.67	37.5	41.67	57.14	31.03
chr1:144614999-144615095	NA	NA	NA	85.11	44.23	52.63	3.92	100	89.83	NA	57.14	78.43	6.82	13.04	44.44	66.67	NA	79.49	NA	86.05	NA	66.67	46.15	10.34	40.74	52.38	42.11	9.8	52.94	NA	100	61.29	50.53	30.3	45.83	100	54.29
chr13:46090399-46092896	30.3	NA	42.11	17.65	6.45	36.36	30.77	16.22	28.57	19.28	45	33.33	44.74	24.05	40	35	27.27	38.46	25.53	50	53.85	66.67	18.18	41.67	NA	50	31.58	33.33	22.73	34.62	42.11	29.63	26.09	26.79	47.37	29.41	46.67
chr16:4855312-4861170	8.2	NA	16.28	7.69	NA	5.71	6.9	NA	4.3	NA	3.45	6.15	8.93	3.39	2.42	11.9	NA	11.84	4.72	3.45	3.7	6.12	7.55	13.64	2.47	15.15	4.85	7.46	1.39	3.03	13.89	9.8	2.52	0.58	3.67	4.11	21.43
chr17:40716917-40717000	10.53	NA	4.35	12.12	2.33	20	18.75	NA	13.33	NA	12.12	13.64	19.23	24	21.43	35.71	NA	23.81	23.81	53.85	33.33	77.27	18.75	30.43	7.14	29.17	3.33	7.32	3.85	2.7	NA	7.14	5.56	25.81	31.25	NA	NA
chr22:50942881-50942987	38.3	26.09	33.33	23.53	20.75	34.71	45.54	25	43.41	38.24	53.33	53.73	58.9	13.33	50	37.93	32	32	33.33	28.57	60	66.13	70.59	63.16	8.33	12.86	14.15	27.66	22.03	13.83	18	8.7	10.66	5	NA	5.88	33.33
chr19:36231466-36231924	31.48	20.78	26.79	26.32	27.78	28.09	26.85	NA	37.27	23.53	31.08	39.53	49.4	NA	NA	30.77	41.67	14.29	NA	52.94	46.67	57.14	56.25	NA	30.65	30.77	26.12	24.86	22.88	17.24	37.14	35	36.94	NA	NA	20	NA
chr2:27806584-27820933	NA	20	NA	35.71	NA	28	14.81	100	27.59	NA	23.08	18.18	33.33	100	NA	NA	NA	NA	NA	NA	38.89	40	20	NA	NA	NA	5	NA	21.43	8.33	NA	NA	10.34	NA	NA	NA	NA
chr5:69372402-69372845	60	46.15	NA	59.09	8.33	70	58.82	51.11	56	19.23	73.91	66.67	76.6	55.67	54.08	59.79	60.81	61.29	60.75	57.02	52	78.21	67.44	72.38	18.18	60	33.33	48.84	42.11	47.62	60.98	71.79	55.26	48.44	67.44	77.78	66.67
chr4:517703-520827	6.82	NA	5	12.5	17.65	25	6.45	NA	15.62	5.56	17.65	11.11	42.86	66.67	NA	NA	37.5	20	36.36	20	23.53	41.67	25	NA	4	35.29	26.09	15.79	15.15	6.67	7.14	NA	25.93	25	31.25	26.67	17.65
chr12:96397699-96400091	3.1	2.44	4.61	4.42	0.34	6.98	3.67	11.18	3.17	15.38	3.96	4.84	4.68	10	17.99	13.82	13.83	10.06	17.02	7.63	14.41	4.44	3.03	5.71	2.73	3.82	2.17	3.75	7.5	2.56	2.19	0.97	6.65	11.83	19.51	7.3	5.56
chr8:90785057-90792302	NA	NA	NA	5.88	NA	NA	3.23	NA	NA	NA	NA	NA	9.09	5.26	NA	2.86	NA	7.89	NA	NA	NA	NA	NA	NA	NA	NA	NA	NA	NA	4	NA	NA	NA	NA	NA	3.7	NA
chr18:21044077-21044169	10.87	NA	10.53	5.71	NA	13.89	9.64	3.57	6.12	12.5	2.44	10.45	12.68	9.29	5.08	6.62	9.92	6.29	7.44	3.37	NA	5.06	3.45	9.35	NA	5.61	NA	NA	3.85	5.97	4.65	8.25	4.5	7.14	4.12	6.76	5
chr20:45014915-45015976	NA	NA	NA	5.56	NA	NA	NA	NA	NA	NA	NA	NA	NA	9.52	12.9	NA	11.76	NA	27.27	NA	6.67	NA	NA	NA	NA	NA	NA	14.29	5.26	4.55	NA	NA	NA	3.92	3.23	6.67	NA
chr17:40124050-40125492	NA	2.17	5.77	3.33	NA	15.15	7.27	20	7.25	20	11.11	16	17.14	10.26	8.57	13.64	9.38	5	NA	21.05	11.11	3.57	7.89	27.27	NA	35.14	8.14	6.67	5.88	9.09	41.18	50	25.84	3.85	6.38	28.57	17.65
chr10:1090112-1094803	40	31.25	34.21	48.15	NA	31.82	12.72	100	12.5	NA	17.54	22.94	30.56	32.84	22.73	24.26	26.27	16.67	20.21	49.32	NA	46.15	48.72	37.14	40	17.99	22.92	31.25	15.48	27.96	23.47	27.89	10.13	13.21	41.86	61.73	33.33
chr3:52863296-52864568	NA	NA	NA	NA	NA	NA	NA	NA	9.68	NA	NA	NA	NA	21.74	NA	NA	NA	NA	NA	NA	NA	NA	NA	NA	NA	NA	4.35	NA	21.43	NA	NA	NA	NA	NA	NA	NA	NA
chr19:40321424-40322444	NA	NA	NA	NA	NA	10	10.71	NA	7.69	NA	NA	6.67	8.33	NA	9.09	33.33	20	4.55	9.52	30.77	NA	NA	NA	NA	NA	40.91	6.67	7.69	2.86	7.14	NA	7.69	4.26	18.75	10.53	NA	NA
chr1:28209555-28211805	19.05	NA	12.82	NA	NA	25	15	NA	NA	NA	12.2	15	20.83	36.61	34.69	15.79	22.58	33.12	30.36	26.54	8.82	32.73	NA	12.35	8.11	16.16	7.63	16.95	16.1	7.94	6.31	3.54	9.26	20.31	31.88	35.14	17.16
chr10:104855738-104857047	22.54	NA	5.94	6.34	NA	14.93	5.21	13.76	7.32	10.98	10.91	15.38	18.09	17.37	25.53	32.35	23.93	31.31	22.86	13.75	28	31.67	15.73	40.83	5.88	21.54	8.57	17.86	11.34	9.52	18.75	9.01	6.37	14.81	24.5	13	31.25
chr1:226342535-226346884	NA	1.95	13.33	NA	NA	8.97	6.67	5.48	7.81	NA	5.8	7.79	12.5	NA	5.13	5.08	6.25	5.63	1.8	9.41	9.38	15.52	8.96	10	NA	9.18	6.52	8.51	2.22	7.84	6.45	7.41	11.52	3.25	10	7.94	8.14
chr7:94183888-94184803	11.94	NA	7.81	7.58	NA	25.58	16.95	22.58	14	8.49	21.43	25.81	26.98	25.32	38.55	30.77	32.2	43.08	24.04	40.82	50	51.02	63.89	54.55	NA	20.83	21.05	24.24	18.18	12.66	27.27	17.02	21.62	20	31.58	41.18	44.83
chr12:44198376-44200023	NA	NA	NA	NA	NA	14.29	NA	NA	3.7	NA	6.82	7.55	7.69	6.67	10	9.52	14.29	6.25	NA	NA	NA	NA	5.88	NA	NA	9.47	12.5	18.52	5	3.19	2.94	15.09	NA	4.76	3.85	NA	17.65
chr10:97452796-97453109	NA	NA	NA	NA	NA	NA	NA	NA	NA	NA	NA	NA	NA	NA	NA	NA	NA	NA	NA	NA	NA	NA	NA	NA	NA	NA	NA	NA	NA	NA	4.55	NA	NA	NA	NA	NA	NA
chr5:74641484-74643028	NA	NA	NA	NA	NA	NA	NA	NA	NA	NA	NA	21.43	6.67	4.26	5.45	9.43	NA	2.7	NA	NA	NA	NA	NA	NA	NA	NA	3.85	NA	NA	NA	15.79	9.09	NA	NA	NA	4	NA
chr14:54903156-54907964	NA	NA	NA	NA	NA	NA	NA	NA	NA	NA	NA	1.05	3.92	5	6.15	5.49	5.32	4.92	NA	3.45	5.88	NA	13.64	NA	NA	NA	NA	NA	0.64	NA	NA	1.39	1.06	0.94	2.35	3.12	9.09
chr1:46083264-46083732	NA	NA	3.39	NA	0.52	3.78	3.91	NA	1.34	NA	2.5	7.02	13.33	4.13	10.3	13.95	4.13	6.04	5.76	28.89	2.33	22.5	12.58	19.15	NA	9.4	2.59	NA	1.3	4	6.9	20.27	5.8	5.07	6.59	41.27	14.75
chr15:79265763-79272961	20.63	2.55	14.84	6.85	4.05	17.65	14.75	15.33	14.81	NA	14.29	13.33	21.21	21.08	32.69	26.51	15.87	34.09	23.21	22.37	21.67	25.45	17.33	21.33	6	16.67	13.33	23.96	12.66	12.15	21.05	3.85	18.06	16.67	27.08	28	25.42
chr17:1456444-1461822	NA	NA	NA	NA	NA	NA	NA	NA	NA	NA	NA	NA	7.89	4.65	12.2	16.22	1.72	20.51	12.9	5	NA	NA	NA	3.85	NA	4.17	1.47	6.45	NA	3.49	NA	20.93	2.63	0.79	5.36	5.26	7.69
chr1:89732837-89733099	NA	NA	NA	NA	NA	NA	6.25	NA	NA	NA	NA	NA	NA	NA	NA	NA	NA	4	NA	NA	9.52	NA	NA	6.67	NA	NA	NA	NA	NA	4.26	11.43	16.13	NA	NA	NA	NA	5.88
chr22:32229967-32232957	NA	NA	NA	7.14	NA	16.13	8.51	12.12	NA	NA	13.04	25	41.18	NA	6.25	NA	NA	NA	NA	11.76	NA	6.06	NA	17.24	NA	15	10.53	7.35	12.5	17.24	1.56	11.11	10.42	21.43	NA	12.82	13.33
chr19:47230804-47231150	26.09	17.39	NA	NA	NA	22.5	22.73	NA	20.51	NA	12.2	25.71	17.39	22.58	52	31.03	27.27	30.43	34.09	29.63	26.32	18.75	11.11	54.29	12.82	36.67	20.51	36.67	39.13	21.54	45.16	NA	11.11	31.18	21.05	40	33.33
chr2:85582294-85582677	NA	NA	NA	50	NA	NA	52.94	NA	100	NA	40	100	63.64	100	NA	NA	NA	NA	NA	NA	75	NA	43.75	26.32	NA	NA	62.5	66.67	66.67	45.45	NA	NA	60	NA	NA	NA	NA
chr14:24662476-24663880	NA	NA	NA	NA	NA	NA	NA	NA	NA	NA	NA	NA	7.69	NA	NA	NA	NA	NA	NA	NA	NA	NA	NA	5	NA	50	5	NA	NA	NA	NA	NA	NA	NA	NA	NA	30.77
chr2:170865451-170871790	NA	NA	NA	NA	NA	NA	NA	8.82	NA	14.29	NA	NA	NA	18.18	6.67	3.57	9.68	NA	4.08	10.81	NA	1.82	NA	6.74	NA	NA	NA	NA	NA	NA	NA	NA	2.5	2.22	NA	14.29	1.47
chr3:183961785-183962388	23.33	11.11	8.82	9.38	11.54	18.52	16	NA	17.65	NA	21.05	11.76	29.41	11.43	7.69	8.33	NA	20	NA	NA	NA	31.25	22.22	NA	7.14	22.22	10.34	12.77	7.69	16	NA	NA	13.33	22.22	NA	10	NA
chr9:139101122-139103109	54.81	32.5	38.38	48.84	28.66	41.55	45.86	42.17	54.67	44.3	42.93	48.09	45.41	35.37	25.3	35.03	32.75	48	36.11	41.29	55.06	58.73	40.7	42.02	39.26	35.92	45.51	61.69	45.28	29.21	42.02	32.82	40.31	37.65	52.6	45.74	43.2
chr1:183525366-183529230	NA	NA	1.85	NA	NA	4.17	3.8	NA	2.67	NA	3.33	1.52	13.79	8.7	6.38	NA	NA	NA	NA	6.45	7.41	2.94	3.96	NA	NA	5.56	1.22	4.35	NA	1.78	5.88	NA	2.22	NA	NA	1.96	2.78
chr16:5079010-5080385	14.29	4.88	15.79	23.81	11.11	54.55	33.33	NA	20	NA	50	41.67	29.17	15.79	26.67	25	30.77	27.27	18.75	35.71	NA	46.15	40.91	45.16	7.14	72	28.57	46.15	NA	39.13	60	50	15	31.25	20	25	44.44
chr13:95228666-95229624	NA	NA	NA	NA	NA	NA	NA	NA	NA	NA	NA	NA	NA	3.23	13.33	NA	4	7.14	NA	NA	NA	NA	NA	12.5	NA	NA	NA	7.41	NA	NA	NA	NA	6.67	4.17	NA	NA	7.14
chr9:33056238-33056834	NA	NA	NA	1.54	NA	NA	1.52	NA	NA	NA	NA	NA	2.04	3.77	NA	1.78	2.21	2.13	NA	NA	NA	NA	NA	10.48	NA	7.46	NA	NA	NA	NA	NA	NA	0.58	1.34	NA	1.69	1.59
chr20:25290212-25295560	NA	NA	NA	NA	NA	NA	NA	NA	NA	NA	NA	NA	NA	NA	NA	10	NA	NA	NA	NA	NA	NA	NA	NA	NA	NA	NA	NA	NA	NA	NA	NA	NA	NA	NA	NA	NA
chr14:103600141-103601555	NA	NA	NA	NA	NA	NA	NA	NA	NA	NA	NA	NA	NA	NA	NA	NA	NA	NA	NA	NA	NA	NA	NA	NA	NA	NA	NA	NA	NA	1.3	NA	NA	NA	NA	NA	NA	NA
chr7:100210620-100210816	NA	NA	11.11	NA	2.78	NA	NA	NA	9.09	NA	NA	NA	9.09	NA	NA	NA	NA	NA	NA	NA	NA	NA	NA	NA	NA	NA	NA	33.33	NA	NA	NA	NA	14.29	NA	NA	8.33	NA
chr19:14143316-14150319	NA	NA	NA	NA	NA	1.67	NA	NA	NA	NA	NA	NA	NA	NA	NA	NA	NA	NA	NA	NA	NA	NA	NA	NA	NA	NA	1.41	1.64	2.56	3.33	NA	5.41	3.12	NA	NA	NA	NA
chr1:186349017-186352153	NA	NA	NA	NA	NA	NA	NA	NA	NA	NA	NA	NA	13.04	NA	NA	NA	NA	NA	NA	NA	NA	NA	NA	NA	NA	NA	NA	NA	NA	NA	NA	3.7	NA	NA	NA	NA	NA
chr15:75652117-75652243	4.29	NA	10	7.69	NA	12.2	9.26	31.03	6.35	NA	11.11	18.42	7.14	11.11	5.26	5.26	10	NA	11.11	7.55	NA	4	1.82	14.55	NA	21.15	7.89	7.14	NA	11.48	22.5	2.33	4.17	6.58	5.56	9.26	18.75
chr14:50246394-50246465	46.77	20.27	28.75	32.95	8.11	63.83	49.09	54.41	35.19	34.52	61.54	59.32	66.02	42.24	47.7	48	52.11	44.76	41.98	60.19	60	48.68	65.22	56.73	29.63	74.6	40.43	56.25	39.22	37.66	67.65	77.69	35.8	54.67	54.17	70	64.08
chr12:99119319-99120950	NA	NA	NA	NA	NA	NA	NA	NA	5.88	NA	NA	NA	21.43	NA	NA	NA	NA	8.7	NA	NA	NA	NA	NA	NA	NA	NA	NA	NA	NA	NA	NA	NA	NA	NA	NA	NA	5.56
chr10:126205841-126301832	8	25.71	16.67	21.43	6.52	29.41	10.87	NA	13.64	21.05	14.81	8.82	14	NA	NA	NA	NA	NA	NA	12.5	2.22	12.5	5.45	3.57	10.53	8.82	12.5	20	NA	3.12	7.69	9.23	7.69	NA	NA	NA	NA
chr12:50036459-50036709	100	100	100	100	100	100	100	NA	100	NA	100	100	NA	100	NA	NA	100	NA	NA	100	100	100	100	100	100	100	80.95	100	100	100	100	100	65.71	100	100	100	NA
chr1:148342543-148343593	NA	NA	NA	21.43	NA	27.66	16.67	NA	9.62	13.79	8.06	18.37	19.23	15.79	13.79	6.25	30.77	9.09	NA	26.67	25	20	13.33	23.33	NA	16.13	10.87	25	31.03	24.14	4.88	11.76	11.54	14.29	17.39	NA	13.33
chr3:97666294-97668687	NA	NA	NA	17.24	NA	NA	10.53	NA	NA	NA	NA	25	22.22	9.09	NA	NA	57.14	30	NA	15.38	25	33.33	11.11	NA	NA	NA	5	13.33	NA	6.67	NA	18.18	1.92	4.76	19.05	NA	NA
chr1:28086139-28087005	19.23	NA	26.92	20	17.65	NA	35.29	NA	30.77	NA	NA	40	43.75	22.86	31.11	57.53	50.85	50	40.26	75	17.39	NA	24	50	8.33	NA	41.67	NA	NA	18.75	40	21.74	25.71	12.5	56.82	35.71	30.77
chr7:99705247-99705548	8.89	NA	11.11	NA	NA	NA	NA	NA	7.5	NA	NA	NA	2.5	8.82	NA	4	NA	NA	NA	NA	NA	NA	2.7	3.23	2.38	NA	4.48	1.18	4.17	0.92	3.57	NA	12.36	10.26	5.77	2.63	NA
chr10:22618058-22618141	NA	0.66	0.88	NA	NA	3.39	NA	NA	2.5	3.73	NA	NA	2.98	2.7	9.76	5.56	NA	11.54	2.63	6.82	6.84	NA	1.4	1.52	NA	NA	NA	6.12	NA	NA	2.22	1.25	2.37	1.61	7.32	4.71	6.41
chr10:70105669-70105763	15.38	NA	11.54	19.05	NA	50	10	16	38.1	12.5	33.33	47.06	35.29	38.46	16.13	26.09	37.5	42.86	18.92	29.17	32.14	51.85	24	21.43	NA	20	27.78	31.25	26.32	4.35	10	37.5	25	14.63	27.27	23.08	23.81
chr3:43381992-43384835	NA	NA	NA	5.26	2.13	8.11	4.88	10.87	15	16.22	4.17	15.79	9.38	12.5	5.56	8.47	3.57	13.85	7.94	NA	6.9	4.55	12.5	9.09	NA	4	10	3.23	NA	5	2.86	2.56	9.09	10.39	13.33	6.98	4.55
chr16:1756659-1774557	17.78	NA	10.53	NA	NA	2.59	3.28	NA	NA	NA	1.83	2.16	3.51	NA	NA	NA	NA	NA	NA	NA	NA	NA	NA	NA	NA	3.91	NA	0.8	1.16	1.22	4.35	9.52	NA	NA	NA	NA	NA
chr9:132571312-132571620	33.33	5.56	47.06	30.77	26.09	33.33	33.33	NA	33.33	NA	45.45	20	47.37	21.95	30.61	38.1	22.92	27.91	38.46	40	41.67	NA	24.24	54.55	63.64	NA	38.89	31.25	32	50	NA	58.82	23.26	34.21	22.22	37.5	NA
chr10:103898523-103898635	NA	NA	NA	NA	NA	NA	NA	NA	NA	NA	NA	NA	NA	6	5.13	3.12	6.98	2.22	1.75	12.5	NA	NA	NA	18.75	NA	NA	NA	NA	10.71	NA	NA	NA	NA	1.33	6.06	15.79	NA
chr9:7014002-7015852	NA	18	24.14	14.71	6.45	23.4	35.42	24.39	21.62	25	14.29	36	22.45	25	20.83	22.22	10	15.15	11.11	14.71	15.22	6.9	17.5	NA	5	13.64	16	21.74	18.75	12.12	3.12	7.69	14.86	23.08	26.47	5.26	NA
chr19:47349400-47354020	NA	NA	4.17	2.5	NA	0.7	NA	NA	2.85	NA	0.93	0.52	0.59	NA	NA	8.7	NA	NA	NA	NA	3.57	NA	NA	18.18	NA	1.97	1.4	1.79	0.56	0.31	NA	2.58	3.22	NA	NA	NA	NA
chr1:1461912-1463074	NA	NA	NA	NA	NA	NA	NA	NA	6.25	NA	NA	NA	NA	NA	13.04	18.18	NA	NA	14.29	NA	33.33	NA	NA	NA	NA	NA	NA	NA	5.88	NA	NA	NA	9.38	3.77	9.38	NA	NA
chr21:43987169-43988469	13.64	10	8.33	NA	NA	21.05	15.79	NA	13.79	NA	14.29	21.74	NA	25	61.54	52.63	14.29	41.67	25	NA	33.33	NA	NA	27.27	NA	15.38	4.55	13.64	19.44	16.22	NA	NA	9.38	15.38	20	36.36	NA
chr5:112200430-112203100	41.67	21.05	53.66	36.11	34.62	76.32	58.33	NA	15.25	60.87	73.68	72.5	75.47	34.41	47	41.82	44.57	37.21	29.59	50	100	53.12	60.53	62.5	23.53	80	28.07	43.64	17.86	54.76	61.36	73.08	25.71	40	38.71	65.38	83.02
chr21:15217596-15218333	NA	NA	12.5	NA	NA	NA	NA	7.78	3.54	NA	NA	NA	NA	4.35	NA	NA	NA	3.3	NA	2.08	12.5	7.5	NA	1.43	NA	3.9	3.97	2.08	NA	NA	NA	NA	5.88	10	NA	NA	2.8
chr1:40031051-40033422	10.1	3.25	7.14	4.52	NA	4.88	4.1	6.86	5.97	NA	6.32	6	10.47	6.59	9.38	13.81	10.26	12.93	6.59	11.97	10.99	11.34	10.26	15.5	1.46	15.91	5.95	5.33	4.35	6.25	9.28	4.14	4.76	15	10.17	24.3	10.92
chr3:12950935-12953128	NA	NA	NA	17.39	NA	26.67	25.71	11.43	11.11	NA	21.43	21.88	30.77	10.71	11.11	13.33	15.52	10.64	7.55	13.33	22.22	40	21.11	20	NA	30.43	5.71	11.48	5	20.51	19.61	13.64	NA	NA	11.58	12.82	22.73
chr8:48353105-48508372	NA	NA	NA	NA	NA	NA	NA	NA	NA	NA	NA	NA	NA	NA	NA	NA	NA	NA	NA	NA	30	NA	NA	4.35	NA	NA	NA	NA	NA	NA	NA	NA	NA	NA	NA	NA	NA
chr16:16485954-16487312	24.47	9.71	20.18	29.75	7.03	8.18	8.92	7.04	12.61	15.92	8.51	6.82	8.97	26.6	27.13	33.33	19.83	46.25	24.32	13.76	11.21	12.55	5.73	4.48	24.24	8.25	9	8.18	15.22	6.58	4.35	1.82	7.21	14.83	30.2	10.74	4.98
chr3:194365476-194366892	8.16	NA	NA	12	NA	9.8	18.18	NA	12.12	NA	10	9.09	20	5	8.25	9.47	8.05	8.43	7.87	5.13	12.2	21.88	15.22	25.64	2.5	14.63	5.77	4.84	3.03	7.32	8	10.42	1.37	5.43	3.53	16.33	17.24
chr18:43496172-43496402	NA	NA	NA	NA	NA	20	NA	NA	NA	NA	NA	NA	10	NA	NA	4	NA	NA	NA	NA	NA	NA	NA	NA	NA	NA	NA	NA	NA	8.33	NA	NA	NA	NA	NA	NA	NA
chr1:11856457-11860268	17.5	NA	14.29	9.38	1.96	29.41	16.67	NA	22.58	NA	15.62	24	16.67	6.67	13.04	26.32	32.14	9.09	17.65	50	6.12	29.63	12.2	26.32	10.71	16.13	15	27.78	17.65	16.13	12.5	NA	10	34.78	28	11.54	26.67
chr1:11888277-11889252	NA	NA	NA	NA	NA	43.48	40	NA	43.75	NA	38.46	60	62.5	26.67	33.33	52.17	25	54.17	33.33	25	58.62	48.15	42	31.43	NA	47.06	NA	NA	NA	43.75	NA	NA	20	34.48	50	26.92	60.61
chr12:65637250-65639448	4.17	NA	5.13	11.11	NA	7.27	2.44	9.38	NA	NA	NA	3.23	6.06	21.11	15.56	26.67	20.47	19.57	14.44	10	19.23	4.55	4.48	12.36	NA	5.17	3.23	6.45	NA	1.82	NA	7.14	5.1	16.22	6.94	11.76	11.02
chr1:146053299-146054298	9.38	NA	15	8	NA	13.04	7.44	NA	4.39	9.52	4.5	8.77	8.64	8.05	6.85	2.04	12.12	5.56	NA	7.14	11.11	5.63	3.95	10.09	8.82	7.25	5.81	15.94	20.55	16.67	3.09	4.92	10.99	7.14	8.62	NA	6.45
chr17:74394666-74394917	11.76	NA	NA	NA	NA	NA	NA	NA	NA	NA	NA	NA	NA	NA	2.94	9.09	8.77	NA	NA	NA	NA	NA	NA	NA	NA	9.09	NA	NA	NA	NA	NA	NA	NA	NA	4.35	NA	NA
chr19:16262389-16263361	100	47.37	71.43	53.85	40	100	55	100	100	NA	68.42	63.16	70	78.57	100	81.82	62.5	100	84.85	73.08	75.68	87.23	80	45.16	52.17	34.78	89.8	88.89	88.52	57.14	50	55	88.58	72.73	79.71	73.91	50
chr1:183534915-183536054	1.77	NA	NA	NA	NA	4.55	4.17	NA	2.75	NA	2.5	1.56	21.43	11.76	4.35	NA	14.29	NA	NA	NA	NA	NA	6.45	NA	1.09	4.26	2.01	4.81	NA	1.77	NA	NA	3.45	NA	NA	7.5	NA
chr12:133124619-133144066	NA	NA	NA	NA	NA	NA	NA	NA	NA	NA	NA	2.33	3.23	6.67	28.57	18.75	NA	16.67	13.64	15.38	NA	10	5.88	4.55	NA	5.56	4	NA	NA	NA	2.7	NA	NA	11.59	7.14	25	10
chr4:84188928-84191012	NA	NA	NA	NA	NA	NA	NA	NA	NA	NA	NA	NA	NA	NA	2.78	NA	NA	4.35	NA	NA	NA	NA	NA	NA	NA	NA	NA	NA	NA	NA	NA	5	NA	8.33	NA	NA	NA
chr19:18119587-18119779	NA	3.25	NA	NA	0.63	6.9	4.39	NA	3.36	NA	5.71	5.71	0.93	4.45	14.86	25.26	16.55	15.5	12.1	12.82	5.08	10.26	6.25	1.82	0.9	6.38	4.71	8	6.7	3.12	10.13	6.19	3.12	10.91	8.33	9.68	NA
chr20:45008943-45012054	NA	NA	5.88	18.75	NA	NA	11.11	7.14	5.88	NA	NA	7.14	5.88	2.04	NA	15.79	4	20	NA	NA	NA	NA	17.39	3.85	NA	15.38	NA	NA	NA	4	NA	NA	NA	1.79	2.7	NA	NA
chr2:220246307-220246700	4.13	NA	7.79	5.41	1.16	8.16	9.26	19.44	7.5	NA	8.16	16.28	11.32	18	13.43	11.76	9.68	12.5	20.93	12.82	12.82	23.68	13.95	27.27	2.88	25.45	1.85	8.97	10.71	7.69	13.33	10.53	7.32	12.5	17.14	31.43	25
chr1:16043312-16044387	4.65	2.08	7.14	2.08	0.98	6.17	6.9	6.49	1.67	NA	1.33	5.13	1.37	2.82	7.55	13.56	7.69	12.24	12.73	NA	NA	NA	1.56	4.48	5	7.45	1.3	5.36	3.57	3.17	6.67	5.32	6.03	11.82	13.33	9.52	11.48
chr20:33065666-33067434	NA	NA	NA	6.45	NA	NA	NA	12.12	NA	NA	5	4	25.58	5.79	4.17	5.88	11.59	8.51	4.71	12.5	13.89	8.47	16.92	10.42	NA	29.73	4.17	13.64	3.12	13.33	6.9	14.63	1.18	2.7	9.38	9.09	19.77
chr5:175723324-175740693	10	NA	17.39	11.54	NA	12.5	10	33.33	12.77	16.67	7.69	19.44	22.73	4.23	4.58	7.55	4.35	11.11	5.62	7.69	NA	11.11	NA	9.62	NA	15	13.04	18.52	12.5	16.13	12.9	28	19.12	4.48	5.26	2.86	4.35
chr12:49399148-49399244	13.64	NA	6.38	8.33	4.26	17.24	9.62	NA	9.09	NA	13.64	12.9	16.33	4.35	4.35	7.69	9.3	4.3	8.57	8.7	3.57	7.14	4.88	18.52	NA	18.75	5.13	NA	2	4.35	16	17.11	7.2	13.33	6.9	16.22	14.29
chr11:62363364-62363481	11.11	NA	2.41	0.8	3.25	1.1	4.08	7.35	6.12	NA	2.97	6.85	5.38	2.7	6.3	5.04	9	3.26	4.64	3.96	NA	5.26	7.02	4.9	NA	5.26	2.68	5.61	4.21	3.26	4.35	3.54	1.18	5.22	2.27	5.88	8.33
chr1:1154308-1158623	14.17	5.41	8.15	7.92	2.67	11.61	9.66	4.48	10	7.2	8.87	8.7	11.76	31.76	26.21	33.33	28.28	35	31.82	26.09	24.14	19.23	11.4	23.44	3.26	8	13.11	7.84	20.61	3.53	5.13	2.07	9.57	19.13	26.32	31.11	14
chr7:99952864-99954372	14.62	9.04	8.53	9.38	3.12	8.99	9.18	5.13	9.43	4.44	4.11	8.97	14.53	12.2	33	32.69	20.12	38	20.54	15.56	9.09	6.9	5.81	8.85	12.08	30.77	17.58	15.93	20	15.38	21.15	13.46	14.37	13.9	18.52	19.3	24.14
chr7:74618330-74623675	2.45	0.44	1.73	0.61	NA	4.26	1.61	2.73	1.01	NA	3.75	5.15	11.38	NA	1.32	1.23	NA	NA	NA	NA	1.95	3.33	0.76	3.03	2.56	3.25	0.77	6.6	1.12	2.96	4.26	2.33	1.52	1.28	1.3	2.47	3.97
chr16:4895155-4896174	5.56	NA	1.18	NA	NA	3.88	3.36	NA	0.68	NA	8.7	3.81	6.5	0.79	3.03	8.42	4.35	5.71	3.45	12.77	5.43	5.61	2.65	8.26	NA	18.11	1.06	10.71	0.87	3.47	16.28	13.33	1.34	4.42	3.08	4.48	11.96
chr19:1821682-1823570	NA	NA	NA	NA	NA	18.33	8.33	NA	4.65	NA	8.33	7.32	19.51	9.09	NA	NA	NA	NA	NA	33.33	NA	40	NA	27.27	NA	16.33	7.55	13.89	12	4.35	9.8	10.2	6.25	NA	NA	NA	NA
chrX:41201907-41201989	16.17	6.86	15.24	17.91	5.78	33	20.72	35.31	11.23	10.65	25.24	21.79	21.36	18.99	14.13	16.33	16.59	10.36	20.45	19.62	25	22.83	20.16	31.13	9.02	31.85	11.11	36.88	6.44	27.88	31.53	25.28	10.28	16.36	12.57	30.57	34.85
chr15:65998563-66007815	NA	NA	12.5	5.56	NA	7.14	5.88	15.05	4.55	NA	9.09	5.71	18.03	4.13	7.72	11.28	1.74	14.84	2.61	8.54	6.45	2.63	4.84	5.45	NA	14.58	8.11	12.2	NA	7.69	6.12	10	8.89	3.05	2.92	8.99	4.4
chr14:74422632-74424849	40	9.09	54.55	38.24	25	42.11	64.71	NA	38.89	20	50	53.33	60.87	20.83	35.9	36.84	44.44	33.33	37.04	37.5	44.44	40.91	42.11	48.15	4.65	100	46.67	57.14	50	NA	100	35.29	38.1	28.12	54.55	50	50
chr7:33407475-33423277	NA	NA	NA	NA	NA	NA	NA	NA	NA	NA	NA	NA	6.67	NA	NA	NA	NA	NA	NA	NA	NA	NA	NA	NA	NA	NA	NA	NA	NA	NA	NA	NA	NA	NA	NA	NA	17.65
chr12:113758492-113758654	17.65	NA	NA	NA	NA	27.27	20	NA	30	NA	30.77	18.75	NA	36.36	NA	NA	NA	NA	NA	NA	NA	NA	NA	NA	NA	NA	10	35.71	12.5	12.5	NA	35.29	23.81	64.52	NA	NA	NA
chr7:134127523-134129989	1.3	NA	NA	2.17	NA	4.41	3.85	NA	0.71	4.29	1.12	5.26	2.41	5.21	7.04	11.59	8.18	5.48	7.06	4.65	2.63	NA	5.8	9.52	NA	6.45	1.03	2.33	4.55	3.62	6.82	3.03	3.05	3.81	6.52	8	NA
chr11:108139337-108141790	9.3	NA	NA	NA	NA	6.58	3.39	NA	NA	NA	4.65	6.9	15.07	6.47	6.67	8.22	NA	9.86	5.33	14.04	2.47	7.69	NA	28.12	NA	12	NA	2	NA	4.35	5.41	28.57	NA	3.12	3.75	4.81	22.03
chr12:30784946-30787016	35	7.58	25	29.03	16.13	38.64	27.78	100	27.78	37.23	36.67	34.48	44.23	42.86	36.36	54.35	40	44.62	33.96	44.74	53.49	44.44	38.1	35	14.29	48.15	25	38.1	27.59	27.59	17.39	29.73	20.22	39.53	40.32	35.71	50
chr12:96674058-96674585	100	66.67	59.38	62.16	83.33	100	66.67	62.82	37.04	52.83	76.19	100	74.42	53.18	77.5	83.62	54.24	62.32	55.56	60.27	70	80	73.77	68.75	NA	88.57	47.62	62.96	50	62.16	79.31	80.43	57.41	58.26	70.41	51.19	78.41
chr21:45750800-45751725	62.07	NA	60.87	NA	18.18	53.85	51.52	NA	77.78	45.45	56.25	51.72	52.94	100	100	100	NA	NA	100	100	61.11	55.56	71.43	100	29.63	73.81	71.05	65.71	72.41	75.38	65.52	37.29	47.83	69.35	55.56	68.42	71.43
chr16:31122083-31122411	NA	NA	NA	NA	NA	NA	NA	NA	NA	NA	NA	NA	NA	NA	NA	NA	NA	15.38	NA	NA	NA	NA	4.17	NA	NA	NA	NA	NA	11.32	5.88	NA	5.88	NA	22.86	7.41	NA	NA
chr3:132405232-132405994	NA	NA	NA	NA	NA	NA	NA	NA	NA	NA	NA	NA	2.33	6.06	10.71	3.85	8.89	NA	18.75	5.56	NA	NA	NA	2.22	NA	NA	NA	NA	3.03	NA	NA	NA	1.3	6.98	9.38	9.09	NA
chr17:66040188-66040436	13.33	NA	15.62	8.82	NA	5.26	2.38	39.13	NA	NA	NA	NA	20	6.93	8.25	8.15	8.75	11.94	5	16.33	15.38	12.2	16.22	6.67	NA	20.83	NA	NA	6.38	10.71	15.85	12.79	3.57	6.06	10.23	11.63	15.52
chr12:132416858-132423717	30	16.67	45.45	23.81	7.89	42.86	53.33	NA	38.89	42.11	37.5	35.29	39.13	26.09	23.81	27.27	NA	38.89	37.5	33.33	38.89	50	47.62	46.15	10.26	38.89	26.92	38.71	25	33.33	35.71	20	22.86	36.36	47.37	13.64	NA
chr8:9592997-9605533	NA	NA	NA	NA	NA	NA	NA	NA	NA	NA	4.55	NA	14.71	NA	NA	NA	NA	NA	NA	NA	NA	NA	NA	NA	NA	2.86	NA	5.56	NA	NA	NA	8.7	8.82	NA	NA	6.45	1.82
chr13:20638686-20640990	NA	NA	NA	NA	NA	3.7	NA	NA	NA	NA	NA	NA	8.82	NA	0.77	1.59	NA	NA	NA	4.71	4.92	10	11.11	4.71	NA	4.88	NA	NA	NA	1.72	1.92	8.99	3.26	NA	3.57	5.08	3.54
chr1:1235583-1235888	NA	NA	NA	NA	NA	NA	NA	NA	NA	NA	NA	NA	NA	6.67	NA	NA	NA	NA	NA	NA	NA	3.85	NA	NA	NA	NA	5.88	NA	NA	NA	NA	9.52	27.27	20	NA	NA	NA
chr1:75204473-75214434	18.75	NA	NA	NA	NA	20	24	21.05	4.76	NA	NA	23.81	16.67	NA	14.89	13.33	NA	31.82	7.89	17.65	NA	27.27	13.33	13.33	NA	11.11	3.7	NA	NA	6.06	8.33	7.89	9.09	5.56	16	8.33	12.12
chr2:99227359-99232669	15	4.55	25	31.88	6.45	42.86	40	25	23.68	28.57	40.62	51.72	42	50.72	40.58	40.38	37.14	31.91	34.18	41.38	58.14	39.66	32.76	37.04	7.69	36.36	24.39	30	20	23.08	38.46	29.41	17.52	37.18	32.73	42	50
chr3:127396407-127396518	37.08	34.88	40	60.61	28.43	48.18	37.5	45.24	43.45	68.63	41.98	49.23	43.01	46.3	32.26	40.74	29.63	23.68	22.22	37.93	52.38	64.15	49.21	65.62	3.61	24.18	16.51	20.3	15.15	16.31	27.14	7.5	4.72	8.89	8.82	7.04	14.29
chr16:4730099-4731550	12.12	NA	12.5	14.29	NA	8.7	7.14	NA	10.34	NA	3.85	NA	8.7	8.57	29.17	11.11	15	20	20	7.89	NA	6.25	6.12	21.21	NA	15.15	NA	3.7	3.12	2.94	7.14	NA	5.36	14.29	10.87	16	33.33
chr11:46783744-46784176	NA	NA	NA	NA	NA	8.33	NA	22.22	3.7	NA	NA	NA	NA	6.82	4.88	NA	NA	NA	2.94	NA	NA	NA	NA	7.69	NA	NA	NA	NA	NA	NA	NA	NA	NA	1.92	NA	15.38	NA
chr11:63520118-63520540	NA	NA	NA	NA	NA	NA	NA	NA	NA	NA	NA	NA	NA	3.85	5.1	5.36	2.82	3.03	13.85	NA	NA	NA	NA	NA	NA	NA	NA	NA	NA	NA	NA	NA	NA	1.68	NA	NA	NA
chr11:64111387-64111468	30	7.14	21.43	9.38	12.5	24.59	15.62	NA	21.43	NA	20.97	20.97	15.62	20.83	17.65	10.34	20	6.9	20	23.08	14.29	21.13	13.85	17.39	15.79	25.71	13.33	10.94	11.59	10	12.5	5.36	4.31	15.71	21.88	11.76	9.8
chr9:134363484-134366808	71.88	NA	100	100	NA	84.29	100	NA	83.33	100	89.13	100	100	88.57	100	100	100	100	100	100	100	100	100	100	73.33	100	80.95	100	70.83	87.1	100	100	62.5	80	100	100	100
chr19:53385237-53391379	50	NA	29.17	NA	NA	NA	NA	NA	NA	NA	8.33	16.67	11.9	NA	15.79	21.05	30.77	NA	15	18.18	14.29	4.17	14.52	22.22	13.33	10	NA	NA	NA	16.67	17.39	14.29	1.41	8.57	NA	17.39	22.22
chr17:45009566-45012394	7.27	NA	NA	NA	NA	5.97	6.94	NA	5.33	NA	1.75	NA	1.69	3.66	7.27	4.48	9.26	8.06	4.35	9.3	6.38	7.69	6.9	16.07	NA	2.22	3.8	2.22	6.58	NA	13.89	12.12	5.05	9.23	3.45	7.69	2.86
chr6:31113080-31113224	9.52	NA	6.25	NA	NA	3.77	4.23	NA	NA	NA	NA	3.12	5.41	NA	6.67	NA	NA	NA	NA	NA	NA	30	23.53	NA	4.6	6.45	NA	14.29	6.45	NA	NA	NA	4.55	15.62	22.22	22.22	NA
chr8:21847919-21848321	14.71	NA	21.05	3.7	NA	27.27	22.22	7.14	9.52	8.93	26.32	43.75	17.24	10	17.07	11.54	13.33	7.41	21.05	21.95	34.62	46.67	20	44	NA	NA	13.04	26.67	11.43	22.73	23.08	10	4.84	13.56	16.13	23.08	66.67
chr2:61415845-61416044	33.33	27.71	35.79	58.82	17.17	31.52	28.83	33.52	37.31	55.79	41.18	32.65	30.74	17.31	24.07	23.93	18.92	23.08	27.59	33.75	47.54	43.75	46.28	23.9	23.38	27.13	38.55	36.8	18.42	34.21	26.96	27.14	41.38	19.09	13	36.71	36.6
chr20:20018216-20018992	NA	NA	NA	NA	NA	3.12	3.45	NA	NA	NA	NA	3.7	8.47	3.7	NA	24.39	18.52	NA	NA	NA	NA	3.57	3.33	12.16	NA	11.36	NA	4.35	NA	6.9	6.38	4.05	NA	2	15.79	8.57	7.14
chr19:19768218-19770409	13.64	4.39	12.35	11.7	2.46	12	14.08	NA	6.38	6.1	13.33	12.9	16.25	3.31	5.62	3.53	NA	8.97	6.12	7.22	7.87	14.29	8.82	11.11	3.36	27.71	4.71	8.57	13.46	8.25	18.18	19.44	3.6	5.23	8.57	8.11	26.14
chr12:48537598-48537828	NA	NA	NA	NA	NA	NA	10.34	NA	NA	NA	NA	5.26	10.71	11.36	4.76	NA	NA	NA	NA	NA	NA	7.69	4.17	6.06	3.33	4.55	3.57	2.27	1.89	3.23	NA	13.33	2.17	NA	NA	NA	8.7
chr13:50276035-50276521	NA	NA	NA	2.82	NA	5.88	NA	5.32	NA	NA	NA	NA	2.78	NA	0.93	9.76	5.48	NA	NA	NA	NA	3.49	NA	NA	NA	6.78	NA	NA	NA	NA	2.86	5.26	NA	3.12	NA	NA	NA
chr3:112727278-112729489	NA	NA	7.14	3.92	NA	13.33	16	16	12.5	8.14	16.13	25.53	26	16.85	36.84	26.79	27.14	23.19	21.65	13.75	14.29	32.43	22.22	17.86	NA	19.05	13.33	19.15	14.49	13.04	15.38	5.77	11.59	37.5	30	15.79	20
chr5:178989666-178994461	NA	NA	NA	NA	NA	NA	NA	NA	NA	NA	NA	NA	4.76	2.63	NA	4	NA	6.45	NA	11.11	NA	NA	9.76	NA	NA	14.29	NA	14.29	NA	NA	NA	NA	NA	NA	1.61	2.44	4.35
chr1:42647696-42654407	13.89	4.65	27.59	27.66	NA	41.3	26.67	38.71	29.41	32.14	36.73	26.42	40.48	16.67	19.42	23.61	20.93	27.42	19.15	23.44	31.43	43.24	47.5	21.62	NA	25	25.71	36	14.81	22.41	26.32	11.32	13.92	20	28.21	29.51	37.7
chr1:225599143-225600155	43.24	29.27	60.98	50	28.12	58.82	67.86	66.04	27.08	16.39	70.83	84	60.98	19.23	40	42.11	39.73	26.42	11.54	58.33	40.74	75	64.71	80	50	92.59	33.33	43.24	19.74	74	100	90.91	14.29	18.92	29.11	45.1	100
chr17:73816190-73818557	23.68	10	5.88	NA	4	14.29	8.33	NA	15.38	NA	24	19.05	17.02	2.22	4.65	17.39	2.17	8.93	1.59	12.5	8.89	21.74	7.69	12.5	5.26	31.25	13.79	20.83	10.34	16	28.57	28.95	9.68	7.32	19.23	10.81	29.63
chr19:19746531-19747515	5.77	NA	NA	NA	NA	2.22	4.65	NA	5.71	NA	6.25	NA	2.17	8.11	12.5	11.76	NA	15.79	15	14.81	3.85	6.82	11.11	5.63	NA	5.17	1.64	1.92	3.45	NA	2.22	NA	1.3	8.11	8.89	NA	17.95
chr5:6738843-6739844	NA	NA	NA	NA	NA	21.74	12.12	NA	NA	NA	14.29	18.52	13.95	2.3	11.94	14.87	11.88	11.67	NA	2.5	NA	1.85	6.06	5.8	NA	20.51	9.52	15.38	3.92	9.52	13.33	NA	NA	5.56	7.87	8.33	14.29
chr1:2451394-2451760	NA	NA	NA	NA	NA	NA	20	NA	NA	NA	NA	NA	NA	NA	7.14	NA	NA	NA	NA	NA	NA	NA	NA	NA	NA	NA	6.67	NA	NA	NA	NA	NA	NA	2.86	NA	NA	NA
chr1:160260477-160261124	0.66	NA	NA	NA	NA	1.63	3.55	NA	NA	NA	NA	0.97	2.91	2.67	5.66	5.78	5.96	6.15	1.38	5.35	5.77	14.04	1.92	4.59	NA	4.19	0.54	2.29	1.95	1.49	3.42	NA	1.6	2.74	1.06	6.36	3.93
chr9:125645659-125652590	18.18	NA	23.08	4	NA	12.5	14.63	100	7.69	NA	23.81	39.13	35.9	3.03	7.69	12	19.57	6.9	NA	11.43	15.38	53.85	29.63	32.69	4.17	46.67	19.23	36.84	NA	24.24	44	40.62	10.91	4.69	8	8.82	30.77
chr18:29625696-29645864	NA	NA	NA	NA	NA	NA	NA	NA	5.88	NA	NA	NA	14.29	NA	NA	18.52	10.34	18	NA	NA	NA	NA	NA	NA	NA	NA	3.03	3.7	NA	NA	NA	8	17.07	NA	NA	17.39	23.08
chr8:125568647-125569921	38.4	14.29	38.46	28.21	14.29	48.62	30.81	NA	24.14	39.13	27.94	42.06	40.44	16.92	20	16.42	20.24	20	13.64	29.63	60.67	74.22	71.84	44.68	5.66	28	25	47.77	17.93	33.33	25.32	34.65	24.38	26.92	28.95	40.62	46.58
chr15:72647966-72648865	1.55	2.19	1.24	2.05	NA	10.17	5.48	4.12	2.74	4.69	3.77	8.62	11.71	NA	10.4	6.45	1.28	4.1	4.82	6.6	8.43	3.39	5	10	0.89	21.54	1.39	5	NA	4.82	10.2	11.83	5.56	7.04	1.11	8.33	9.26
chr13:20244504-20244979	43.48	13.64	20.45	43.33	40	18.75	20.93	NA	23.53	32.05	29.17	19.23	22.58	80	66.67	50	48.65	50	61.76	38.46	30.95	42.86	34.38	42.11	10	25	13.33	35.29	26.83	13.64	8.7	7.69	34.85	53.33	71.43	22.22	40
chr2:242263657-242265407	17.57	NA	9.02	5.67	NA	1	1.7	7.37	1.14	5.41	0.89	2.97	6.76	13.36	11.92	10.59	3.69	16.43	2.96	6.32	1.77	3.49	2.8	5.42	NA	3.85	1.52	2.69	3.21	1.56	2.31	10.19	2.59	2.87	10	7.29	6.98
chr12:75892501-75892603	10.87	7.32	19.8	10.14	2.67	15.1	22.58	46.58	35.14	100	18.49	19.71	44.35	85.71	48.44	43.36	64.2	37.5	59.65	67.69	48.65	46.23	45.65	81.48	8.11	35.82	16.04	19.15	46.3	20.42	42.5	37.14	50.41	81.36	71.93	42.39	81.54
chr15:41102956-41105535	NA	NA	8.7	50	NA	25	6.67	NA	41.67	NA	7.69	11.11	25	33.33	NA	NA	NA	NA	NA	20	18.52	14.29	NA	NA	30.77	NA	50	76.92	25	9.09	NA	NA	31.25	31.25	NA	NA	NA
chr11:19186693-19187848	NA	NA	5	NA	NA	15.79	5.88	NA	9.68	NA	NA	NA	NA	5.71	14.29	27.27	11.43	19.05	9.38	NA	23.08	NA	NA	NA	NA	NA	4.76	NA	NA	NA	NA	NA	2.63	7.89	10.64	NA	35.71
chr11:130781667-130784160	NA	NA	NA	NA	NA	3.57	NA	NA	NA	NA	5.88	NA	NA	NA	17.65	NA	NA	NA	4.35	4.76	NA	NA	NA	NA	NA	18.18	5	NA	NA	NA	NA	4.76	NA	6.25	NA	4.55	4.35
chr1:898885-899299	NA	40	NA	NA	NA	35.29	NA	NA	28	NA	NA	NA	50	NA	NA	NA	NA	NA	NA	NA	31.25	45.45	22.22	NA	NA	NA	7.69	11.11	32.14	15.38	NA	NA	30.77	50	NA	NA	NA
chr5:137500856-137501516	NA	NA	NA	NA	NA	NA	NA	NA	NA	NA	NA	NA	NA	NA	NA	7.14	NA	NA	NA	NA	NA	NA	NA	NA	NA	NA	NA	NA	NA	NA	23.08	13.04	NA	NA	2.63	NA	NA
chr14:39736727-39746137	NA	NA	NA	NA	NA	3.45	3.57	NA	NA	NA	3.7	NA	NA	NA	NA	NA	4.17	6.45	NA	NA	NA	NA	NA	15	NA	NA	NA	3.85	NA	NA	NA	NA	6.9	NA	2.17	2.56	3.33
chr11:66039932-66043274	10.29	3.82	11.39	11.54	1.41	10.13	6.8	24.69	7.52	17.14	9.76	17.72	14.02	4.31	6.9	18.02	6.67	12.73	6.25	20.93	19	24.04	17.3	51.43	2.76	26.87	8.57	10.26	5.47	10.58	17.78	7.41	4.09	6.49	8.15	18.82	49.51
chr22:39134271-39134591	6.52	2.78	5.49	5.19	1.74	4.43	4.93	3.31	8.88	NA	5.15	6.99	12.74	28.48	12.5	33.65	12.12	23.08	23.19	13.89	10.81	16.53	10.81	24.36	6.82	8.19	5.36	7.59	9.84	4.78	8.51	6.91	8.47	20.88	21.43	9.46	28.57
chr15:94945249-94983404	17.24	NA	14.29	NA	NA	8.7	9.84	NA	9.3	NA	10	4.17	28.89	2.7	11.32	9.09	11.76	7.27	7.14	8.82	NA	10	17.95	17.07	NA	8.33	5.26	10.71	NA	11.43	4.55	27.27	13.51	3.12	5	10.96	9.26
chr22:31836855-31837759	NA	NA	NA	NA	NA	4	NA	NA	4.55	NA	13.64	5.26	21.74	35.71	17.39	17.39	16.67	9.09	14.71	16.13	5	NA	1.54	6.12	12	7.69	7.69	7.41	NA	20	4.55	18.18	22.73	17.86	7.14	5	4.55
chr17:2594072-2594902	22.22	22.58	40.91	38.1	13.04	21.74	29.63	NA	20	NA	40.91	40	16.67	20	13.64	18.18	30	29.41	17.39	28.57	41.67	27.78	22.22	NA	13.24	35.71	18.42	28.57	23.08	30	6.67	23.08	15.79	13.51	14.81	28.57	NA
chr2:36782892-36785580	NA	NA	NA	NA	NA	NA	NA	NA	NA	NA	NA	NA	7.69	25.64	23.53	NA	14.29	25	17.65	15.79	5.88	NA	NA	NA	NA	NA	NA	6.25	NA	3.85	NA	NA	NA	12	12.9	8.57	23.08
chr19:50882054-50882390	81.36	70.37	71.79	100	100	74.51	75.38	100	82.46	100	80	70.59	73.81	73.17	84.48	84.88	84.62	85.71	73.97	71.79	55.56	58.82	66.67	49.21	100	67.11	79.55	100	79.49	67.8	65.6	72.9	100	87.85	100	73.53	62.5
chr16:2283649-2283882	26.92	NA	NA	NA	NA	10.71	12.12	NA	7.69	NA	6.25	4.55	27.27	NA	NA	NA	NA	NA	NA	NA	NA	NA	NA	NA	NA	20	8.7	7.69	15.79	NA	26.67	15.79	8.33	46.15	45.45	NA	NA
chr20:62192628-62192702	NA	NA	NA	NA	NA	9.38	NA	NA	NA	NA	3.45	4	9.09	NA	NA	NA	1.15	NA	NA	NA	NA	NA	8.11	NA	NA	NA	NA	NA	NA	NA	NA	NA	NA	2.04	NA	NA	10.53
chr1:44137547-44149354	15.38	NA	NA	4.55	NA	NA	17.65	NA	NA	NA	NA	5.56	11.54	NA	NA	3.7	NA	NA	NA	7.69	NA	NA	NA	NA	NA	5.88	NA	NA	NA	6.25	6.67	NA	NA	NA	NA	NA	NA
chr21:45753146-45755640	48.78	26.19	50	52.63	11.32	47.69	34.48	NA	36.92	100	31.15	43.33	35.94	53.12	69.57	78.38	52.63	70	47.06	57.14	56.25	70	64	64.71	25	54.35	41.3	32.56	49.23	39.68	34.48	18.99	42.73	60.87	54.29	52.38	70.37
chr10:70097754-70098259	61.29	5.31	47.22	51.56	4.26	65.7	68.13	70.47	35.71	63.64	69.19	76.7	70.68	64.73	64.35	77.49	71.23	56.68	60.5	79.8	55.28	77.82	46.77	86.05	5.66	90.61	35.33	43.54	48.91	49.73	89.23	80	20.94	60.65	72.64	65	90.61
chr11:67185992-67186226	NA	NA	16.67	NA	NA	NA	9.38	NA	25	100	7.69	14.29	15.38	NA	NA	NA	NA	NA	NA	NA	18.75	33.33	20.83	NA	NA	31.82	23.81	11.11	NA	15	NA	2.63	7.14	NA	NA	40	50
chr19:5713265-5714193	5.88	NA	NA	15.79	NA	9.76	8.89	NA	2.22	NA	NA	3.45	9.8	NA	3.37	NA	NA	NA	3.53	2.56	NA	NA	1.41	NA	NA	19.05	NA	12.5	2.86	NA	9.09	8.2	3.8	NA	NA	2.5	3.03
chr16:72132945-72133102	28.57	NA	11.76	7.41	NA	18.87	19.35	6.25	11.29	NA	15.22	25.45	17.07	3.28	7.02	18.18	15.38	11.36	11.36	25.64	19.23	17.24	8.57	12.82	2.2	30.59	6.06	7.55	4.71	13.11	37.78	23.68	10.53	9.02	10.34	26.19	48.65
chr10:121609089-121612561	NA	NA	6.25	9.38	NA	9.09	2.38	16.13	4.76	6.9	5.56	20	33.33	0.77	4.24	0.58	1.91	NA	1.31	NA	NA	NA	NA	5.33	NA	26.32	NA	3.03	NA	4.65	NA	26.53	6.82	1.97	2.5	NA	1.82
chr15:23330374-23330480	NA	NA	NA	NA	NA	NA	NA	NA	NA	NA	NA	NA	5	NA	NA	NA	NA	NA	NA	NA	NA	NA	NA	NA	NA	NA	NA	NA	NA	NA	NA	NA	NA	NA	NA	NA	NA
chr11:118882022-118882648	24.07	17.39	16	3.85	NA	9.68	9.09	5.08	1.79	NA	5.26	12	13.27	5.95	7.55	18.27	10.84	17.33	3.76	16.67	8.45	17.71	14.17	32.26	9.09	18.33	10.26	12	5.56	4.65	25.49	18.37	22.58	17.57	20.63	13.56	25.93
chr16:16346380-16349576	NA	NA	NA	NA	NA	9.09	NA	NA	9.52	NA	3.7	2	3.57	3.09	5.26	NA	1.43	10.53	4.05	4.08	3.03	NA	NA	NA	NA	NA	NA	13.64	NA	NA	NA	NA	1.89	NA	2.82	4.17	NA
chr19:7593144-7593482	NA	NA	NA	NA	NA	NA	NA	NA	27.27	NA	NA	30	NA	NA	9.09	NA	NA	NA	6.67	NA	NA	NA	15.38	NA	NA	14.29	NA	22.22	17.39	12.5	NA	NA	15.38	NA	NA	8.33	NA
chr22:29085204-29090019	NA	NA	NA	8.7	3.85	23.08	20	NA	NA	NA	NA	NA	5	NA	NA	NA	NA	NA	NA	NA	27.27	NA	20	NA	NA	5.88	3.7	3.23	NA	NA	NA	NA	12	NA	NA	NA	NA
chr16:30210649-30212045	100	NA	NA	100	NA	85.71	100	NA	100	NA	73.33	58.82	100	100	100	100	100	100	100	NA	100	100	100	100	NA	100	70.45	74.29	100	28.57	100	NA	81.82	100	100	100	100
chr2:180853372-180858041	NA	NA	NA	NA	NA	NA	NA	NA	NA	NA	NA	NA	3.85	NA	NA	NA	NA	NA	NA	NA	11.11	NA	NA	NA	NA	NA	NA	NA	NA	NA	NA	NA	NA	NA	NA	NA	NA
chr7:142985623-142988632	NA	25.93	20	21.43	45.45	38.46	64.29	NA	13.33	NA	45.45	71.43	52	19.05	27.27	NA	22.22	35.29	17.39	NA	NA	40	20	NA	14.81	NA	25	26.67	13.89	50	63.64	NA	17.78	10.91	18.75	NA	NA
chr9:134387524-134388625	NA	NA	NA	NA	NA	NA	NA	NA	NA	NA	NA	NA	NA	NA	NA	NA	NA	NA	NA	NA	NA	NA	NA	NA	NA	NA	NA	NA	NA	NA	NA	NA	NA	NA	NA	NA	NA
chr12:88393-88569	14.29	9.09	9.68	14.71	19.15	16.67	14.86	27.03	11.68	18	13.74	16.13	19.28	11.52	9.38	11.54	9.57	10.53	13.7	21.86	12.36	26.01	14.98	24.35	9.09	25.49	10.3	10.1	7.48	12.42	23.53	21.37	8.48	14.15	19.01	20.39	28.06
chr12:53861628-53862563	10.84	4.51	9.3	6.84	2.13	8.49	11.15	17.13	15.02	14.85	7.9	11.58	12.14	48.6	39.62	26.04	36.33	42.89	45.1	40.7	13	38.94	30.43	29.73	4.44	13.9	7.14	12.04	21.79	8.64	11.08	7.51	11.51	28.99	30.3	33.94	26.01
chr15:78770740-78775659	NA	NA	23.08	NA	NA	NA	5.88	12.5	NA	NA	NA	NA	16.22	NA	NA	NA	NA	NA	NA	NA	NA	NA	NA	4.17	NA	7.69	NA	NA	NA	5	8.33	17.86	7.5	NA	NA	6.25	2.56
chr17:26942817-26943113	11.34	2.38	6.38	6.03	2.08	11.45	6.87	7.76	5.03	3.85	7.84	8.74	11.25	4.79	5.06	15.32	13.4	14.89	10.79	9.09	13.24	11.22	15.25	22.86	4.88	18.97	6.19	9.24	5.47	5.49	8.08	4.24	3.31	8.33	12.8	6.45	25.58
chr16:89352058-89352446	8.33	NA	12.5	2.7	NA	5.95	5.45	NA	4.71	NA	2.7	4.55	4.62	4.31	7	14.02	7.32	19.23	5.97	NA	2.33	NA	NA	8.45	0.95	12.7	4.94	5.88	9.62	4.72	5.81	8.14	3.55	5.53	7.14	7.14	10.64
chr18:12817365-12825808	17.72	2.49	6.49	6.83	NA	28	11.94	8.88	8.84	7.46	9.09	17.24	11.11	12.33	11.84	22.33	20.78	18.26	13.68	24.56	21.74	25.64	18.45	34.88	4.05	38.46	9.76	13.95	9.71	18.67	9.09	13.16	5.58	12.5	12.21	26.97	36.59
chr10:13151289-13152273	NA	NA	NA	NA	NA	NA	6.45	NA	1.49	NA	NA	NA	17.24	6.73	3.9	2.78	5.79	2.38	2.94	10.53	4.76	NA	6.35	6.06	NA	10.2	3.09	6.82	6.85	1.75	4.55	2.86	5.62	5.36	4.84	7.89	11.11
chr20:49195167-49195704	13.4	2.72	3.81	9.2	0.58	12.61	7.5	6.35	4.55	NA	7.29	8.13	12.57	26.96	11.27	12.67	11.34	26.47	7.87	17.82	24.68	25	11.02	25.53	5.76	8.55	4.38	16.95	15.73	7.04	4.71	4.49	6.77	13	24.14	17.68	17.7
chr9:115959359-115961134	11.43	NA	NA	NA	NA	NA	3.33	NA	NA	NA	NA	5.56	NA	NA	NA	NA	NA	NA	NA	NA	NA	NA	NA	NA	NA	NA	NA	NA	NA	NA	NA	NA	NA	NA	5.88	NA	NA
chr17:66247109-66247190	3.57	NA	2.02	2.02	NA	5.88	7.55	5.63	NA	NA	2.78	NA	7.81	12.5	14.78	19.72	18.18	16.24	9.15	28.07	9.76	17.78	15	NA	NA	8.2	4.92	1.61	5	7.69	3.51	10.39	4.04	7.01	10	25	13.33
chr1:1639685-1640232	20.97	NA	4.08	16.13	1.73	5.1	6.25	16	2.72	NA	4.47	8.12	12.4	3.64	6.31	12.2	7.14	9.26	3.9	10.14	7.35	12.86	8.82	17.88	2.28	13.33	2.24	1.48	2.24	2	10.17	10.66	2.6	10.64	13.73	10.29	25.47
chr2:132273321-132273886	26.67	16	13.04	NA	11.11	17.65	36.73	NA	20.83	NA	21.95	27.03	19.12	8.2	11.25	17.65	18.97	18.42	9.52	8.33	30.77	39.39	35.29	19.35	5	40.58	8.82	25	14.29	22.73	34.04	25	10.87	16.67	14.49	16.28	41.67
chr3:121363568-121363664	100	100	100	100	86.67	100	100	100	100	100	100	100	100	100	100	100	100	100	100	100	100	100	100	100	100	100	100	100	100	100	100	100	100	100	100	100	100
chr1:19568968-19570107	NA	NA	10	15.79	NA	17.39	12.9	NA	14.29	NA	23.53	20	25	17.39	13.64	23.53	31.25	NA	10	NA	15	NA	15.79	27.27	7.69	43.75	13.04	21.43	22.22	10	35.29	27.27	13.89	2.13	12.5	NA	NA
chr12:2074860-2077009	NA	NA	NA	NA	NA	NA	NA	NA	8.33	8	NA	NA	NA	NA	NA	NA	NA	NA	NA	NA	NA	NA	NA	NA	NA	NA	NA	NA	NA	NA	NA	NA	NA	NA	NA	NA	NA
chr7:99687039-99687237	NA	NA	NA	NA	NA	1.41	NA	NA	3.97	NA	3.41	4.49	2.75	NA	9.26	4.88	NA	9.76	NA	20	8.11	7.81	5.95	8.93	5.26	13.04	3.17	7.29	NA	2.19	18.18	3.77	0.62	5.81	7.55	11.76	18.75
chr13:111933025-111935485	86.49	72.73	81.82	85.71	61.11	70.97	50	100	53.33	52.94	56.25	62.71	63.41	76.67	89.09	75.68	82.05	87.88	77.14	76	65.12	76.92	100	60.32	74.42	70.15	59.57	66.1	71.11	40.35	67.86	59.52	70.77	80.68	73.91	77.78	81.43
chr10:70770772-70775296	NA	NA	NA	NA	NA	NA	NA	NA	NA	16	NA	NA	NA	20	20.83	34.48	31.71	22.22	12.82	NA	NA	NA	8.33	26.67	NA	NA	NA	NA	15.79	NA	NA	NA	23.53	14	14.29	40	NA
chr2:112580178-112582542	NA	NA	NA	NA	NA	NA	NA	NA	6.67	NA	NA	NA	11.54	NA	NA	8.33	NA	NA	NA	NA	NA	NA	NA	NA	NA	NA	NA	NA	NA	NA	NA	8.33	NA	NA	NA	NA	NA
chr12:49495333-49495902	12.88	7.69	13.41	19.64	9.09	32.61	27.4	NA	11.94	26.42	30.61	38.3	29.89	15.38	32	33.33	37.04	21.39	27.45	38.36	23.68	45.24	30.51	55.74	13.89	56.36	15.25	25	14.29	23.64	61.11	36.07	4.5	19.35	25	32.08	62.9
chr1:235856787-235860382	NA	NA	8	7.55	NA	15.38	2.86	5.41	NA	NA	5.26	6.67	13.33	11.89	2.86	NA	10.53	NA	NA	10	16.98	NA	NA	12	NA	11.11	2.44	5	4.72	1.33	NA	15.38	11.43	8.33	NA	NA	NA
chr8:134262787-134266781	NA	NA	NA	NA	NA	NA	1.45	NA	NA	NA	NA	2	6.9	2.12	5.66	8.65	5.19	6.42	1.77	3.45	4.08	5.56	NA	NA	NA	4.84	NA	3.85	1.85	2.15	9.26	8.82	NA	2.82	2.97	2.27	NA
chr12:120998690-121000747	4.55	NA	NA	1.53	NA	5.56	4.43	NA	NA	NA	2.97	4.71	6.49	1.16	2.82	7.33	4.73	2.54	1.86	4.84	3.57	5.26	6.72	5.81	NA	5.92	NA	NA	NA	1.31	10.99	4.74	NA	2.62	1.92	7.84	6.36
chr17:62754498-62754646	NA	NA	NA	NA	NA	NA	NA	NA	NA	NA	NA	NA	NA	NA	NA	10.34	NA	NA	NA	NA	NA	NA	NA	NA	NA	NA	NA	NA	NA	NA	NA	2	NA	NA	NA	NA	NA
chr19:39221864-39224342	12	17.86	14.61	17.74	10.87	33.93	21.74	NA	24.75	9.09	25.71	26	27.45	NA	NA	NA	NA	NA	NA	NA	28.07	25	13.46	11.76	11.27	29.55	31.58	23.4	7.14	13.64	26.32	18.42	25	NA	NA	NA	20
chr11:67120274-67120458	20.59	6.29	9.28	9.38	11.11	15.04	11.24	10.87	13.33	5.66	9.59	7.56	12.32	16.36	33.33	26.92	26.32	12.9	40	25	21.65	18.99	17.07	19.61	20.66	14.47	11.72	10.03	20.12	9.36	15.69	10.98	11.54	33.33	32	18.03	27.78
chr9:139402838-139403321	NA	NA	NA	NA	NA	NA	NA	NA	NA	NA	NA	NA	NA	NA	NA	NA	NA	NA	NA	NA	NA	NA	NA	NA	NA	NA	NA	NA	NA	NA	NA	NA	NA	NA	NA	NA	NA
chr19:7619610-7619778	NA	NA	NA	NA	NA	1.61	NA	NA	NA	NA	NA	NA	NA	NA	NA	NA	NA	NA	NA	NA	NA	NA	NA	NA	NA	1.85	NA	NA	3.95	NA	NA	NA	NA	4	13.04	NA	NA
chr5:86681207-86682642	3.79	NA	5.71	7.04	NA	3.77	11.49	5.95	12	15.19	7.35	7.84	11.81	8.64	6.67	16.15	4.29	17.86	12.75	10	11.61	13.56	2.88	20.87	NA	1.92	10.34	10.2	2.44	8.89	10.87	9.17	12.31	9.42	9.52	9.32	15.71
chr17:65732871-65733186	10.34	NA	14.29	15	NA	7.69	36.67	24.39	5.26	9.09	17.65	27.5	30	32.17	22.55	25.61	16.84	30.67	17.82	13.59	17.86	22.86	5	30.49	NA	14.29	7.27	15.38	11.76	10.42	19.44	15.91	3.33	18.18	18.84	14.81	15
chr1:110557480-110558046	NA	0.7	2.13	1.54	0.85	8.11	NA	4.84	1.52	NA	NA	NA	4.88	9.52	15.38	23.33	21.74	25	36.84	18.18	8.82	NA	14.29	20	NA	8.7	6.78	4.35	1.39	NA	29.41	NA	3.39	5.22	19.05	6.67	45
chr15:75651767-75651960	23.08	36.11	35.9	52.17	19.12	51.56	42.86	45.71	51.35	24.14	42.86	62.5	34.04	66.67	63.27	58	66.67	41.3	50.94	71.11	39.39	53.97	60.78	60.27	27.87	65.43	36.73	59.55	32.35	36.84	75.47	40.62	40	68.48	68.75	44.23	78.12
chr1:156708557-156710803	6.25	5.26	NA	NA	NA	NA	5.56	NA	12.5	NA	4.55	NA	NA	15.38	NA	NA	NA	NA	NA	NA	9.09	NA	NA	NA	2.56	NA	13.64	13.73	10.34	6.9	NA	10	8.47	NA	NA	NA	NA
chr17:4701107-4701303	NA	1.03	2.96	1.36	0.53	12.31	8.72	2.38	6.61	3.99	13.86	13.76	6.47	9.76	7.01	18.39	11.54	13.79	8.08	8.96	15.52	23.33	16.88	29.73	1.29	15.2	7.58	9.93	2.92	4.35	18.87	9.62	2.08	3.33	7.14	12.28	25.45
chr11:93490632-93492907	20.83	2.63	3.23	NA	NA	11.9	10	NA	12.82	NA	10.71	NA	14.29	13.04	15.79	15.15	10	11.11	6.98	29.41	10	25	13.21	21.95	NA	NA	4.17	4	10	NA	21.43	8.7	11.76	9.38	13.89	15.62	7.69
chr1:153636951-153637695	13.2	3.1	8.6	7.19	1.69	15.24	9.3	11.27	4.32	2.86	15.85	10.13	19.53	5.28	6.56	12	10.16	6.43	4.95	7.76	17.73	9.23	11.74	12.87	2.07	12.21	4.23	15.62	5.06	9.77	12.28	12.95	4.15	9.28	7.12	13.17	15.35
chr3:113721386-113723233	100	NA	100	69.23	NA	NA	84.75	100	71.43	100	82.35	85.11	79.31	NA	100	83.87	100	87.69	94.44	88.24	54.55	NA	NA	NA	NA	86.11	81.67	88.46	70.27	78.38	88.89	72.22	100	84.85	100	91.11	100
chr2:64169696-64171733	NA	NA	NA	NA	NA	NA	NA	NA	NA	NA	NA	NA	NA	NA	NA	NA	NA	NA	NA	NA	NA	NA	NA	NA	NA	NA	NA	NA	NA	NA	NA	17.39	6.67	NA	NA	NA	13.64
chr2:55842643-55844279	16.22	4.71	8.06	12.24	5.88	15.89	7.75	21.74	3.16	7.3	12.36	9.62	12.07	2.13	6.51	11.21	7.41	10.64	NA	11.11	8.43	13	5.38	9.5	6.7	9.8	6.2	12.5	3.31	3.85	5.71	12.63	1.83	5.33	5.62	13.41	16.07
chr10:103292190-103292708	NA	NA	NA	NA	NA	NA	NA	NA	NA	NA	NA	NA	NA	NA	NA	NA	NA	NA	NA	NA	NA	NA	NA	4.35	NA	17.65	NA	NA	NA	NA	NA	NA	NA	NA	NA	NA	13.64
chr14:34904511-34931301	NA	NA	NA	NA	NA	NA	5.88	NA	NA	NA	NA	9.09	NA	5	NA	10.34	3.19	6.82	4.82	14.29	NA	10	NA	5	NA	NA	2.38	5.71	NA	3.57	NA	6.67	4.92	NA	NA	NA	NA
chr2:109392393-109393585	NA	NA	NA	NA	NA	4	10.81	NA	NA	5.26	NA	13.64	11.67	2.86	5.79	11.72	8.72	6.04	3.35	8.16	12.82	15.52	10.34	17.39	NA	18.52	NA	NA	NA	10.34	14.04	15.38	0.75	1.97	7.52	14.49	17.11
chr1:110172113-110172417	NA	NA	17.65	9.09	NA	NA	5	NA	5	NA	17.65	25	NA	NA	NA	NA	NA	NA	28.57	NA	NA	NA	NA	45.45	3.33	NA	8.33	18.18	4.26	17.33	12.5	NA	NA	27.27	NA	NA	NA
chr1:225609980-225611612	NA	NA	9.09	NA	NA	NA	3.45	NA	NA	NA	NA	NA	6.67	NA	NA	NA	NA	23.53	8.33	NA	8.7	NA	NA	NA	NA	6.06	NA	4.17	NA	NA	2.38	NA	NA	NA	NA	NA	NA
chr11:64557432-64557659	7.5	NA	5.95	12.9	NA	5.33	4.65	9.68	6.33	NA	3.49	5.13	2.97	NA	1.16	NA	NA	NA	NA	NA	5	8.24	4.49	NA	3.96	2.08	3.85	1.55	2.83	0.77	NA	1	1.6	6.19	5	NA	NA
chr20:18491701-18492868	NA	NA	NA	NA	NA	NA	NA	NA	NA	NA	NA	NA	NA	NA	NA	NA	NA	NA	NA	NA	NA	NA	NA	NA	NA	NA	NA	NA	NA	NA	NA	NA	NA	NA	NA	NA	NA
chr11:17113616-17113705	NA	NA	NA	NA	NA	NA	NA	7.69	NA	NA	NA	NA	NA	4.62	NA	5.66	NA	3.7	NA	NA	NA	NA	NA	NA	NA	NA	NA	NA	NA	NA	NA	NA	NA	NA	NA	17.65	NA
chr16:56969225-56970598	100	32.14	47.5	71.43	12.2	48.65	40.38	NA	62.5	44.44	28.57	37.14	50	87.76	82.69	71.76	70.11	92.16	78.12	81.48	NA	100	63.33	52.94	NA	27.5	47.37	66.67	NA	52.63	16.92	18.46	41.67	72.58	71.43	76.56	50
chr2:220144621-220145299	3.57	1.89	5.49	NA	3.77	6.94	8.58	NA	3.36	NA	4.26	8.76	7.79	4.87	15.38	13.58	14.5	11.63	8.11	20.83	11.11	12.5	14.29	15.94	9.62	9.47	3.97	7.69	2.74	6.25	12.98	5.5	2.84	11.9	10.14	17.65	24.53
chr6:43550879-43555008	9.38	1.79	8.33	3.03	NA	7.69	8.7	NA	NA	NA	18.18	NA	14.29	15	12.5	13.04	17.65	21.43	15.79	NA	21.43	58.33	4.55	NA	NA	NA	NA	NA	4	NA	NA	NA	8.33	NA	7.69	NA	NA
chr16:784348-784736	21.05	15.15	17.39	NA	3.45	29.55	21.43	NA	18.18	18.52	20.69	21.88	30.77	NA	NA	5.88	NA	NA	NA	NA	13.04	16.67	NA	16	6.67	24.39	2.56	23.08	11.76	21.21	17.65	22.22	5.26	NA	11.76	NA	7.14
chr5:69730850-69733357	35.87	6.06	30	26.47	NA	38.46	32	29.17	38.24	36.67	29.55	36.36	47.83	46.15	44	47.5	55.56	44.68	39.13	40.74	39.29	40	38.46	37.74	NA	30	25.58	25.71	13.64	20.83	30	23.81	25.86	12	46.15	15.22	34.38
chrX:56756023-56758495	NA	NA	NA	NA	NA	NA	NA	NA	NA	NA	NA	NA	1.72	NA	NA	NA	NA	NA	NA	NA	NA	NA	NA	NA	NA	7.95	NA	3.26	1.69	3.53	8	13.48	NA	NA	NA	NA	NA
chrX:100872575-100872874	3.03	2.73	8.47	NA	1.67	9.3	7.14	3.23	11.59	NA	11.32	14.86	9.21	23.08	NA	10.34	6.45	10.34	11.11	NA	16.67	25	5.41	12.5	2.74	15.57	7.79	15.07	3.75	12.68	16.18	7.81	3.1	6.38	8.57	NA	7.14
chr3:121641709-121641886	NA	NA	8.7	NA	NA	12.5	15	NA	8.33	NA	NA	NA	NA	NA	NA	NA	NA	15.38	NA	NA	17.86	NA	6.45	NA	NA	NA	4.76	NA	NA	NA	NA	NA	NA	NA	NA	8.7	NA
chr13:25034275-25043161	4.65	NA	NA	NA	NA	6.35	6.11	NA	1.94	NA	3.28	7.04	13.33	NA	8.93	6.35	NA	6.67	NA	1.96	1.85	14.29	2.33	1.75	NA	15.38	1.78	4.88	0.85	2.94	1.92	11.76	7.03	1.61	3.3	6	10.91
chr18:52896308-52899751	37.06	13.55	42.29	38.51	8.52	51.41	46.56	46.09	34.38	26	37.04	44.05	41.01	53.5	66.98	56.38	65.98	62.16	39.86	57.38	65.35	46.76	62.07	43.07	17.28	53.09	48.11	44.79	40.11	37.45	40.41	26.01	28.23	54.22	69.88	54.82	59.93
chr12:57496705-57498246	21.31	12.22	19.61	17.23	6.65	20.47	14.98	29.07	22.43	25.4	12.91	18.61	23.46	49.59	48.97	32.31	48.23	37.92	48.04	27.73	32.14	31.31	30.96	24.19	17.85	19.17	21.11	28.14	38.61	13.36	13.56	11.7	29.42	28.57	41.5	22.13	26.53
chr6:144183381-144183980	NA	NA	NA	NA	NA	3.39	NA	NA	NA	NA	NA	4.23	5.34	6.1	4.44	11.9	4.17	6.78	1.9	2.67	8.33	7.14	2.08	5.34	4.55	3.45	NA	NA	NA	1.79	2.41	2.5	0.75	2.94	4.65	NA	11.81
chr9:82268991-82319697	NA	NA	NA	NA	NA	5.26	1.83	2.74	2.08	0.28	5.62	4.94	13.98	10.32	6.62	8.74	9.47	12.75	5.98	9.92	7.37	14.04	3.23	21.74	NA	16.49	2.06	2.56	NA	5.38	5.36	9.3	NA	7.45	7.27	18.75	25
chr9:114145613-114146801	NA	NA	NA	3.92	NA	NA	NA	NA	NA	NA	NA	NA	NA	11.25	11.69	5.77	11.39	1.75	9.3	NA	NA	2.7	NA	4.92	NA	5.56	NA	18.75	NA	NA	NA	NA	NA	5.21	4.67	13.33	NA
chr10:88827915-88834307	2.52	NA	NA	7.38	NA	NA	NA	5.95	3.8	NA	NA	NA	NA	2.41	1.64	6.78	1.39	NA	NA	NA	NA	NA	1.18	3.23	0.79	NA	3.09	NA	NA	0.89	NA	1.59	3.76	1.21	2.08	9.62	NA
chr19:42911944-42912127	NA	10.53	NA	NA	NA	4.55	5.56	NA	NA	NA	NA	NA	NA	NA	NA	NA	NA	NA	NA	NA	NA	NA	NA	NA	NA	NA	28.57	NA	NA	8.33	NA	NA	20	NA	NA	NA	NA
chr19:49852103-49854557	2.08	NA	18	6.98	NA	3.64	3.47	NA	4.26	5.49	1.12	7.81	5.17	4	5.26	NA	9.09	NA	7.41	NA	8.96	17.02	7.69	6.52	1.37	3.77	4.42	2.04	4.76	5.22	4.26	1.96	2.06	2.78	4.17	4.55	NA
chr12:76462775-76467982	NA	NA	0.85	1.6	NA	0.62	0.42	3.49	0.44	5.19	NA	0.46	1.11	9.91	7.23	4.57	6.28	7.43	9.04	7.38	0.38	3.5	NA	11.22	NA	1.36	NA	NA	0.18	0.5	0.95	1.25	1.49	2.08	4.08	5	12.5
chr5:102504000-102508858	NA	NA	NA	NA	NA	NA	NA	NA	NA	NA	NA	NA	10.34	NA	NA	NA	NA	NA	NA	NA	NA	NA	NA	NA	NA	NA	NA	NA	NA	NA	NA	9.09	NA	NA	NA	NA	NA
chr14:81952799-81953733	NA	NA	NA	NA	NA	14.29	3.33	24	NA	NA	12	10.34	11.54	7.35	3.92	10	8.93	5.41	8.11	NA	20.83	17.39	NA	14.58	NA	NA	NA	NA	6.82	NA	5	14.29	2.94	8.7	8.2	4.55	17.5
chr12:106734777-106740063	1.98	NA	0.83	1.09	NA	10.2	5.56	1.94	6.25	1.52	4.55	9.68	9.82	14.82	8.42	4.88	7.58	6.65	5	24.66	3.23	21.88	4.35	18.89	NA	NA	NA	16.07	8.33	7.84	3.61	3.88	11.21	5.24	4.92	20.78	6.9
chr10:111630663-111631549	13.04	NA	10	23.68	8.33	35.29	16.67	NA	NA	20.69	21.43	35.29	22.73	12.5	10.34	10	11.54	12.7	1.82	14.29	25	33.33	13.33	38.24	NA	50	14.81	13.79	9.23	20.83	50	25	7.55	18.18	17.31	16.13	46.15
chr17:4847934-4848009	3.06	0.68	1.3	1.31	0.2	5.29	2.99	NA	2.31	2.3	1.76	3.4	1.95	4.8	12.94	6.17	5.8	4.76	3.23	5.05	4.71	1.65	2.79	6.43	0.29	3.88	2.16	3.41	4.38	2.22	7.69	2.17	1.08	6.5	1.22	5.8	10.45
chr12:6639984-6640086	NA	NA	NA	NA	NA	NA	NA	NA	NA	NA	2.86	NA	NA	NA	NA	NA	NA	NA	NA	NA	NA	4.55	NA	NA	NA	3.33	NA	2.22	10.17	NA	NA	NA	1.61	NA	5	NA	2.86
chr2:208605431-208606946	NA	NA	NA	4	NA	NA	NA	NA	NA	NA	NA	NA	10	2.26	13.73	10.84	3.47	5.81	3.61	NA	18.75	30	NA	17.39	NA	NA	NA	NA	NA	NA	NA	NA	NA	8	1.61	20.83	NA
chr18:20577698-20581548	NA	NA	NA	NA	NA	8.33	NA	NA	NA	NA	NA	9.09	NA	2.65	2.04	NA	NA	NA	NA	NA	NA	NA	NA	NA	NA	NA	NA	NA	NA	NA	NA	NA	NA	1.25	4	NA	NA
chr11:65429560-65429649	NA	NA	NA	NA	NA	14.29	10.2	NA	3.3	NA	13.58	5.8	16	NA	NA	8.33	8.89	8.33	NA	NA	2.44	NA	3.23	5.26	NA	13.51	3.9	8.93	0.95	5.32	22.39	24.07	4.23	5.61	1.67	9.52	5.56
chr13:52758250-52760817	NA	NA	NA	NA	NA	7.69	NA	NA	8.7	NA	NA	15.38	11.43	4.55	5.56	4.76	NA	NA	20	NA	6.67	7.14	NA	12.12	NA	22.22	NA	22.22	NA	NA	13.33	NA	9.38	NA	NA	13.33	8
chr17:56809906-56811478	NA	NA	NA	NA	NA	NA	NA	NA	NA	NA	NA	NA	NA	6.67	7.14	NA	NA	NA	NA	NA	NA	NA	5	NA	NA	NA	NA	NA	NA	NA	NA	NA	NA	NA	NA	NA	NA
chr14:21967947-21968636	20	9.49	18.99	7.34	9.46	18.25	19.17	19.05	16.07	21.59	13.56	19.57	10.98	52	25.35	39.68	56.76	46.67	50	38.33	15.65	20.2	15.96	53.73	4.81	27.27	11.67	9.33	16	17.95	29.51	22.35	18.02	25.74	54.55	22.95	35.56
chr19:2114821-2115217	42.42	10	34.62	NA	2	10.53	9.8	NA	3.23	NA	15.73	11.94	16.36	NA	4.69	10.34	7.81	13.11	3.61	25.93	9.52	21.74	15.91	10.96	3.23	19.05	2.73	4	2.44	5.15	8	18.52	1.3	3.36	7.35	10.87	33.33
chr17:34889932-34890587	NA	NA	NA	NA	NA	4	NA	NA	3.12	NA	2.86	NA	NA	NA	NA	NA	NA	NA	NA	NA	NA	NA	NA	NA	NA	NA	4.17	2.44	10.34	NA	4.55	NA	NA	NA	NA	NA	NA
chr7:26231959-26232114	32.97	12.09	24	22.43	7.53	36.54	36.9	44.16	23.3	51.4	35.16	42.3	39.22	81.45	63.66	78.55	67.78	83.3	59.82	70.27	29.97	50.1	36.45	59.71	11.73	31.57	22.02	28.96	35.08	22.02	49.79	33.62	21.94	48.66	71.1	66.96	69.32
chr13:99460062-99461605	NA	NA	NA	NA	NA	NA	4.17	NA	NA	NA	NA	13.33	NA	NA	NA	NA	NA	NA	NA	NA	NA	NA	7.41	5.88	NA	5	NA	NA	NA	3.12	NA	NA	NA	22.22	16.67	NA	12.5
chr13:77799690-77807290	NA	NA	NA	NA	NA	NA	NA	15.38	NA	NA	NA	4.17	NA	NA	5.26	NA	NA	11.11	NA	NA	NA	NA	NA	4.17	NA	NA	NA	NA	NA	NA	NA	NA	2.56	6.25	NA	NA	NA
chr13:52332437-52333875	NA	NA	NA	10	NA	26.32	NA	35.29	5.88	NA	9.09	38.46	63.64	NA	NA	18.18	7.69	2.56	NA	7.69	NA	NA	45.45	18.18	NA	62.5	12	14.29	NA	19.23	33.33	36.36	12.5	23.53	9.52	NA	45
chr4:113356458-113359639	NA	NA	NA	NA	NA	NA	NA	NA	8.33	NA	NA	NA	14.29	NA	NA	NA	NA	NA	NA	NA	NA	6.67	13.04	NA	NA	NA	NA	NA	NA	NA	NA	18.18	NA	NA	NA	NA	NA
chr7:75513167-75517309	NA	NA	2.42	1.41	NA	NA	2.96	NA	1.11	NA	1.69	0.82	7.14	1.9	3.66	7.06	2.74	NA	2.68	11.59	NA	NA	3.23	3.9	1.47	2.96	1.18	1.87	3.03	2.59	2.53	6.84	2.47	2.5	NA	3.77	8.2
chr16:11815527-11824500	12.5	NA	3.12	NA	NA	NA	10.45	NA	NA	NA	6.25	10.53	14.71	1.69	4.65	NA	NA	8.33	NA	11.36	2.78	6.25	1.02	7.84	NA	14.29	NA	NA	NA	10	10.53	5.08	NA	1.61	NA	5.41	11.36
chr19:17186685-17212469	NA	NA	NA	NA	NA	2.13	1.14	NA	3.7	NA	0.91	2.33	2.38	NA	NA	NA	NA	NA	NA	NA	NA	NA	NA	NA	NA	3.09	1.32	7.92	1.72	1.95	5.69	11.11	2.19	NA	NA	NA	NA
chr17:25974145-25974295	11.48	3.23	3.57	3.97	2.33	6.95	2.23	3.47	2.68	3.03	2.63	2.97	6.87	11.34	9.02	10.84	12.16	5.36	8.47	12.42	10.29	12.28	6.29	13.83	4.64	4.3	3.29	3.71	6.17	2.71	1.94	2.14	4.46	9.76	17.52	6.86	10.84
chr11:76183885-76207258	NA	NA	NA	NA	NA	NA	NA	NA	NA	NA	NA	NA	NA	NA	11.54	NA	NA	NA	NA	NA	NA	NA	NA	NA	NA	NA	NA	NA	NA	NA	NA	NA	NA	NA	3.33	NA	NA
chr2:233671368-233674429	NA	NA	NA	NA	NA	5	15.15	NA	9.38	NA	NA	6.52	6.06	16	NA	NA	15.79	6.67	20	7.14	15.79	10.87	1.82	21.59	NA	8.33	5	NA	NA	3.45	3.45	7.14	NA	5.68	29.17	23.08	9.23
chr5:98221354-98223791	22.86	NA	NA	NA	NA	NA	5.56	NA	3.7	NA	NA	3.03	11.34	8.51	7.26	10.66	8.7	19.05	5.85	3.64	NA	2.44	NA	7.69	NA	4.41	NA	4.76	10.71	3.45	0.96	13.19	8.14	3.03	8.08	3.77	2.4
chr11:62491463-62491762	1.45	3.7	5.75	2.03	2.05	4.97	2.66	3.08	3.35	2.52	2.5	6.47	5.12	13.85	13.42	10.59	11.63	17.78	12.15	15.46	3.2	9.55	2.93	3.75	NA	15.5	4.33	4.55	7.49	4.37	10.81	5.37	2.29	5.71	12.17	9	8.06
chr16:89599045-89611055	28.26	12	28	14.04	8	31.37	22.73	47.22	32.26	18.99	25	36.84	27.14	18.37	35.56	28.57	32.26	33.33	37.78	38.1	29.17	38.78	38.89	48.78	12.94	38.71	22.86	38	16.28	40	29.63	25.71	45	46.67	12.5	44.68	50
chr5:70762049-70763180	NA	NA	NA	NA	NA	NA	2	5.19	NA	NA	NA	NA	9.52	NA	9.52	23.08	NA	4.55	1.85	16.67	NA	NA	NA	3.28	NA	4.69	NA	2.27	NA	NA	NA	13.33	NA	1.43	6.25	10.34	8.51
chr12:7303660-7310084	NA	NA	NA	NA	NA	NA	NA	NA	2.78	NA	3.7	4.55	5	NA	NA	NA	NA	NA	NA	NA	7.69	NA	NA	NA	NA	2.44	NA	NA	1.43	NA	NA	NA	NA	NA	NA	NA	NA
chr15:43713373-43714052	NA	45.45	NA	NA	NA	42.11	33.33	NA	30	NA	NA	45.45	38.89	54.84	58.82	60.42	61.11	100	71.43	66.67	40	NA	33.33	66.67	22.5	64.29	29.63	43.75	33.33	50	60	41.67	17.65	32.2	44.68	52.94	50
chr17:27183410-27183522	NA	NA	NA	NA	NA	10	NA	NA	NA	NA	NA	8.7	NA	NA	NA	NA	NA	NA	NA	NA	9.52	NA	4	5	NA	15.38	NA	NA	NA	NA	NA	NA	NA	1.41	2.22	11.11	NA
chr8:21770022-21771049	4.55	NA	9.52	NA	NA	NA	31.58	NA	NA	NA	18.75	18.18	NA	NA	NA	NA	NA	NA	NA	NA	26.92	30.77	12.12	21.43	NA	36.36	20.41	35	35.48	28.07	40	18.75	6.58	NA	NA	NA	NA
chr3:52852300-52852477	29.41	27.59	33.33	34.38	25	36.84	39.13	NA	28.57	100	29.27	26.09	26.09	20	33.33	33.33	30	27.03	20	36.36	35.29	42.5	36.36	22.86	28.57	36.84	23.08	38.78	37.93	35	32	38.89	38.46	NA	34.48	20.83	47.06
chr1:157514337-157514620	3.16	2.54	5.68	8.16	1.96	5.32	6.93	10.73	NA	7.05	3.42	9.8	7	5.13	1.89	0.7	1.71	1.37	NA	3.36	9.17	4.49	3.5	5.05	2.19	5.26	4.76	8.94	NA	4.55	6.58	NA	5.92	0.99	NA	2.26	4.97
chr6:144179145-144181562	NA	NA	12.5	NA	NA	3.51	10.91	NA	6.9	25.71	5.77	6.67	8.47	10.71	15.79	16.18	17.65	18.6	8.33	8.7	10.81	14.29	1.45	12.04	2.94	6.15	NA	10.2	5.56	6.76	5.56	6.17	8.14	8.33	2.94	12.2	8.33
chr2:224921-229965	NA	NA	NA	NA	NA	NA	NA	NA	NA	NA	NA	NA	NA	20	5.88	NA	4.55	NA	NA	NA	17.65	NA	NA	NA	NA	NA	NA	NA	NA	NA	NA	NA	NA	5.88	10.71	18.18	NA
chr12:6972473-6972993	15	NA	8.33	11.11	9.38	12.12	15.38	NA	17.02	NA	19.05	12.82	17.65	20	14.29	9.09	NA	30.77	26.67	21.43	30.43	25	33.33	16.67	6.94	18.52	10.71	11.54	7.84	11.11	18.75	18.75	10.2	26.09	26.67	21.43	30
chr1:111742421-111746917	51.52	52.38	47.06	NA	40.74	16.67	17.95	NA	17.07	NA	8.11	16.13	20	NA	NA	NA	NA	NA	NA	NA	40	NA	37.5	NA	68.42	NA	11.11	18.75	12.9	16.28	10	9.09	15.73	15.79	NA	40	NA
chr12:105558519-105560641	9.64	NA	6.45	8	NA	23.08	15.28	18.75	5.97	20.99	12	13.95	19.32	6.05	17.83	22.58	16.18	17.44	19.23	12.9	18.64	22.22	16.88	12.3	NA	9.46	10.34	7.62	4.29	12.33	18.37	16.05	6.19	13.71	16.94	8.22	13.89
chr16:88782528-88782605	11.54	17.65	13.33	4.35	NA	8.33	13.64	NA	7.53	NA	9.52	3.7	8.47	8.89	NA	NA	13.33	NA	NA	NA	NA	13.89	NA	NA	8.33	8.16	12.5	7.69	2.38	4.88	NA	1.03	8.82	7.14	NA	15	NA
chr8:17933097-17941489	NA	NA	NA	NA	NA	2.83	NA	NA	0.85	NA	0.74	NA	NA	12	NA	2.63	NA	5.08	NA	NA	NA	NA	NA	7.69	NA	0.6	0.86	2.24	1.52	0.83	NA	NA	0.4	2.27	NA	NA	9.52
chr9:125655306-125659557	NA	NA	18.18	NA	NA	NA	NA	NA	NA	NA	NA	NA	1.82	NA	NA	1.11	NA	NA	NA	NA	NA	NA	NA	NA	NA	4.65	NA	NA	NA	NA	NA	NA	NA	NA	NA	NA	4.48
chr13:46930632-46933620	10.52	3.21	5.15	6.64	1.42	12.96	11.48	8.83	3.8	4.76	8.12	9.57	15.61	3.78	5.9	10.52	3.18	4.16	2.01	5.69	8.07	8.35	6.65	10.44	2.43	14.94	9	14.78	2.2	16.27	27.43	15.84	5.49	5.65	7.47	18.83	14.12
chr1:76251960-76253181	15.15	NA	17.24	18.75	NA	31.58	23.08	36.59	25.58	NA	13.16	37.93	16.88	13.89	26.79	35.85	40.43	40	33.33	22.22	100	38.89	36.84	48.72	NA	35.85	23.81	47.37	48	55.56	31.11	8	10.71	31.43	35.14	32.14	35
chr4:25394044-25395426	18.75	7.69	9.38	18.75	NA	27.59	21.43	37.14	17.95	6.67	15.38	20	25.49	25	27.03	33.33	18.18	40.74	20.93	25	44.12	43.48	10.34	28.57	NA	14.29	19.23	13.04	22.22	14.29	7.14	10.34	10.91	21.74	35.9	28.57	30.43
chr20:20026131-20028408	28.57	NA	NA	11.11	NA	11.43	5.56	NA	NA	NA	3.85	6.38	6.94	2.38	3.37	6.9	4.44	15.38	2.78	NA	3.57	NA	1.89	6.76	NA	3.85	3.45	6.9	NA	8.11	7.81	NA	2.56	4.71	11.43	6.9	3.53
chr15:40698173-40699836	NA	27.59	26.67	11.11	NA	13.33	12.2	NA	6.67	NA	13.64	16.13	20.83	10	NA	45.45	NA	NA	NA	17.39	18.92	47.06	20.93	31.58	13.04	33.9	9.32	10.2	6.76	9.09	35	17.39	4.71	17.65	NA	NA	50
chr1:150933668-150934605	30.3	21.21	36.84	28.12	25	23.68	31.25	15.69	15.15	16.13	23.33	33.33	30.19	38.46	36.36	35.9	25	29.17	32.26	25	13.64	38.89	33.33	45.16	24.32	50	17.86	33.33	32.14	27.59	62.5	22.73	21.54	25	22.22	29.17	40.91
chr9:35605836-35605980	NA	NA	NA	NA	NA	7.32	1.61	NA	1.61	NA	1.52	NA	1.15	NA	NA	NA	NA	NA	NA	NA	NA	NA	NA	NA	NA	10	5.56	12.82	4.84	NA	3.45	2.13	2.46	2.63	NA	4.17	NA
chr12:112182848-112183947	42.11	NA	47.62	61.54	27.78	67.86	24	NA	45	33.33	47.62	80.95	100	NA	NA	NA	NA	100	NA	80	100	100	NA	NA	36.36	NA	56.25	50	42.11	64.71	NA	NA	41.67	NA	NA	52.94	NA
chr22:31368159-31368909	100	84.21	83.93	84.31	83.33	78.35	74.67	76.19	94.81	83.66	73.49	68	78.08	96.35	100	100	100	100	100	86.59	100	88.89	76.54	76.92	100	64.94	91.55	82.54	100	66.23	56.7	68.25	100	100	100	90.67	80.7
chr17:61908786-61908865	1.19	NA	NA	2.42	NA	3.12	4.35	NA	1.49	NA	1.66	4.29	1.84	7.14	8.33	9.56	9.03	4.62	7.87	6.67	3.61	5.71	2.88	8.25	1.72	5.19	1.38	3.54	4.91	3.14	7.84	NA	2.78	6.45	4.3	8.08	10.81
chr1:155182011-155182175	NA	NA	1.75	NA	NA	NA	5.41	NA	NA	NA	5.56	8.33	NA	NA	6.32	NA	7.5	NA	8.33	12.82	5.56	9.52	8.7	14.71	NA	NA	NA	3.33	10	NA	NA	6.82	4.69	8.11	2.86	26.47	21.05
chrX:216060-219259	100	53.85	100	100	100	100	100	100	100	NA	100	63.16	100	100	NA	NA	NA	100	100	100	100	100	100	100	100	NA	NA	100	NA	100	NA	81.82	100	NA	NA	100	100
chr2:27534820-27535081	7.3	2.19	3.72	7.95	1.77	10.84	2.7	3.33	7.26	2.27	3.75	4.35	11.24	21.67	24.36	21.95	18.18	5.77	25	6.56	22.78	29.17	21.83	23.21	5.88	12.07	6.94	9.73	8.89	2.61	9.09	11.59	13.38	29.03	29.41	22.73	32
chr1:1571844-1572043	2.86	NA	NA	1.69	1	9.8	17.95	NA	4.26	0.46	11.39	4.35	9.43	9.09	7.45	8.33	5.88	7.59	7.43	9.62	6.98	11.11	10.53	20.57	0.77	11.86	6.52	5.61	9.73	8.51	12.5	11.41	4.66	6.82	6.21	8.64	6.2
chr9:79985249-79985330	NA	NA	NA	NA	NA	NA	NA	NA	NA	NA	NA	NA	11.11	NA	13.64	NA	NA	NA	NA	11.11	NA	19.05	4.76	5.88	NA	NA	NA	NA	NA	NA	NA	14.29	5	NA	18.18	5	19.23
chr1:78422386-78425868	NA	NA	2.61	3.88	NA	5.61	6.75	7.51	2.31	1.32	7.53	5.63	15.5	7.69	6.41	10.95	7.44	9.62	2.64	5.62	10.74	12.12	20.73	31.4	NA	5.48	2.19	3.55	0.71	3.1	9.62	2.97	1.24	7.26	12.35	8.66	15.94
chrX:149944767-149945916	NA	NA	NA	NA	NA	NA	NA	NA	NA	NA	NA	NA	NA	10	NA	NA	NA	NA	NA	NA	NA	NA	7.14	NA	NA	NA	NA	NA	NA	NA	NA	NA	NA	NA	NA	NA	NA
chr16:50338463-50338835	3.54	NA	3.57	12	NA	7.48	3.74	NA	3.47	NA	2.88	6.56	3.64	NA	13.04	11.11	NA	NA	NA	20.83	10.34	23.53	13.33	18.18	1.65	15.69	5.06	2.82	4.88	4.62	6.84	6.82	1.03	2.86	14.29	6.38	30
chr1:149576701-149670208	NA	NA	NA	NA	NA	100	100	NA	100	NA	100	100	100	100	100	NA	100	100	100	100	100	100	100	100	30	100	100	100	100	100	100	100	88.57	NA	NA	100	100
chr15:102513251-102513422	NA	NA	NA	NA	NA	43.75	30	NA	7.55	NA	36.67	37.84	31.71	NA	18.18	11.11	NA	10	8.7	30	NA	28.57	29.41	40	NA	52.5	16.67	26.92	18.18	39.39	59.09	47.22	10	35.29	18.75	5	57.69
chr15:74885578-74887951	18.18	NA	NA	NA	NA	11.11	NA	NA	13.64	NA	3.7	4.55	NA	NA	5.26	30.77	11.11	NA	21.05	NA	14.29	NA	15.79	6.67	NA	10.81	NA	10.71	NA	14.29	NA	10.53	3.85	25.58	21.95	11.54	10
chr9:103064587-103065913	10.34	5.56	17.24	29.17	18.75	28.57	22.22	10.53	33.33	31.58	4.55	45	20.83	5.26	2.47	13.89	7.14	6.67	11.11	22	26.67	20.69	25	50	8.57	35.71	45	25	11.11	38.89	41.67	16.67	23.33	11.43	4	21.62	13.51
chr12:117161029-117175594	NA	NA	NA	12.5	NA	16.67	13.89	NA	2.56	26.32	9.23	17.24	17.24	2.86	5.56	10.53	6.45	2.94	11.43	3.23	NA	17.65	NA	30	NA	8.16	6.78	11.11	2.38	3.1	1.96	NA	NA	6.93	NA	NA	9.09
chr7:94181740-94183794	10.11	NA	8.54	13.04	NA	9.26	3.57	22	7.41	28.09	2.13	4.26	13.75	27.12	23.81	22.45	11.94	36.84	16.13	15.52	22.5	22.5	22.58	28.57	NA	13.33	2.38	13.33	6.06	4.67	7.14	5.71	9.38	12	20.41	18.75	21.57
chr15:41276120-41276394	9.68	NA	NA	NA	NA	NA	1.79	NA	2.5	NA	NA	2.86	3.77	NA	4.84	6.67	5.56	7.27	4.62	NA	4.55	6.67	3.45	3.77	2.63	7.81	2.7	6.06	2.86	NA	2.22	3.26	2.08	4.5	8.33	NA	1.05
chr19:36206733-36206840	31.18	22.22	25	39.13	28.57	60	25.61	24.07	25.58	40	52.27	49.15	41.43	NA	65.52	68.75	81.82	43.48	NA	66.67	28.26	56.25	25.35	54.17	25.53	46.88	21.05	25.56	33.33	30.36	61.54	42.11	14.71	51.52	54.93	76.47	50
chr14:50576432-50581002	100	NA	NA	43.75	NA	100	61.9	52.94	53.33	NA	NA	NA	79.17	66.67	62.75	52.63	44.19	56.76	59.52	100	70	100	72.73	82.93	NA	100	NA	100	NA	73.33	100	100	54.29	47.62	38.46	56.25	84.21
chr13:39613849-39618226	100	NA	NA	100	NA	100	100	100	73.33	100	100	100	100	100	NA	NA	NA	100	100	100	100	100	100	100	NA	NA	100	100	100	NA	NA	100	100	100	100	100	100
chr17:76133405-76133797	34.65	32.79	32.5	44.62	27.27	42.22	36.92	16.67	45.68	100	35	46.15	47.31	20	46.43	25	57.38	30	NA	27.27	48.19	50	45.05	35	42.27	38.18	37.74	37.66	42.68	46.67	36.96	47.62	44.86	56	42.86	41.18	20
chr1:145356010-145356718	100	11.36	50	54.55	11.43	53.66	40.91	27.5	31.43	21.13	36.36	53.85	45.68	5.83	12.33	18.18	43.75	10.98	4.55	15.38	67.65	25.86	22.09	46.15	NA	50	31.82	66.67	NA	42.86	21.43	14.58	2.38	25.81	28.57	12.5	17.05
chr2:37334539-37334616	NA	NA	NA	NA	NA	NA	10	NA	NA	NA	NA	9.09	10	3.29	NA	NA	NA	NA	NA	2.86	NA	NA	5.26	8.33	NA	9.68	NA	NA	NA	18.18	16.67	NA	10	NA	2.15	25	9.38
chr20:62575023-62575749	4.06	0.75	5.44	4.84	3.03	10.67	8.33	6.58	12.66	4	5.56	7.14	4.63	25	22.22	17.14	33.33	27.59	34.78	13.33	11.63	21.31	17.54	12.33	6.41	10.26	10	8.47	31.82	NA	4	NA	9.38	29.59	22.22	15	13.89
chr6:26406485-26407898	33.33	41.38	44.83	56.67	25	55	35.9	32.61	47.22	51.61	21.43	27.45	29.63	65	25	17.5	NA	23.08	35	19.35	39.62	22.37	24.41	13.51	25.64	17.07	44.33	33.33	35.14	22.73	12.2	7.69	37.97	34.62	60	38.46	6.45
chr12:102142970-102147149	4.48	NA	10.26	6.48	NA	2.56	NA	5.77	3.85	9.52	3.92	2.78	14.29	5.91	6.12	8.74	6.85	11.53	8.06	4.32	12.2	17.19	8.33	7.03	NA	2.37	0.83	1.03	NA	4.08	4	11.69	4.85	6.58	5.33	5.85	4.65
chr9:136651008-136653475	NA	NA	13.89	3.7	1.79	5.41	7.79	15.25	5.19	4.23	7.69	17.5	11.43	2.26	3.48	2.83	10.81	7.41	NA	3.66	2	8.7	3.53	3.85	NA	3.7	2.56	NA	3.51	7.69	12.5	12.2	2.58	5.97	6.78	7.14	6.76
chr15:55622053-55626064	19.05	NA	NA	6.67	NA	11.11	25	NA	5.88	NA	10	7.69	45	3.77	6.15	9.38	3.12	10.71	4.62	NA	8.33	41.67	10	31.25	NA	7.69	9.52	NA	NA	14.29	23.08	20	6.45	7.69	5.26	12.5	45.45
chr10:120445681-120446109	NA	NA	NA	NA	NA	16.67	4.55	NA	NA	NA	17.65	5.88	17.86	NA	2.44	22.22	6.25	8	NA	NA	5	10.53	19.35	7.55	NA	16.13	4.35	18.75	NA	7.14	24	19.23	NA	NA	2.86	NA	9.09
chr3:183961419-183961578	NA	NA	NA	NA	NA	NA	NA	NA	NA	NA	NA	NA	NA	7.14	NA	NA	NA	NA	20	NA	NA	NA	7.14	NA	NA	NA	NA	1.45	NA	1.82	11.76	NA	8.33	NA	NA	3.7	NA
chrX:47837197-47842348	NA	NA	NA	NA	NA	NA	NA	NA	NA	NA	NA	NA	NA	NA	7.41	17.65	11.76	5	NA	NA	NA	NA	NA	NA	NA	NA	NA	NA	NA	NA	NA	NA	NA	NA	NA	NA	NA
chr12:123460415-123461200	NA	NA	NA	NA	NA	32.26	22.73	NA	21.21	NA	18.75	27.27	11.76	NA	NA	NA	NA	NA	NA	NA	NA	NA	NA	NA	50	21.43	27.27	13.33	17.14	28.57	27.27	18.18	17.95	NA	NA	NA	NA
chr2:47279020-47287907	NA	NA	NA	NA	NA	13.79	6.35	NA	1.52	NA	4.44	9.09	8	NA	NA	6.67	3.12	NA	NA	NA	8.33	NA	4	NA	NA	3.23	3.45	NA	NA	NA	NA	NA	1.33	2.88	NA	NA	NA
chr1:28071323-28075578	NA	NA	NA	NA	NA	NA	NA	NA	NA	NA	NA	NA	NA	NA	3.33	6	2.5	12.82	10.91	NA	NA	NA	NA	NA	NA	NA	NA	NA	NA	NA	NA	NA	NA	8	8.82	10	NA
chr12:46758973-46760646	29.33	9.3	28.77	15.45	3.85	14.55	15.69	26.21	15.52	11.85	24.49	23.21	29.41	18.42	15	24.4	23.77	21.67	17.37	26.42	35	22.73	28.75	28.57	2	35.71	15.79	32.14	9.8	17.5	39.62	38.46	8.75	20.03	12.44	34.8	30.97
chr16:88926159-88926300	7.14	9.63	10.78	5.15	2.59	3.26	1.96	NA	1.71	4.32	3.18	2.92	3.9	3.01	1.77	2.45	0.42	3.72	3.69	4.5	2.96	7.69	NA	3.73	NA	1.31	1.29	4.42	0.91	0.93	2.48	1.88	1.88	4.51	4.26	NA	4.62
chr8:19682484-19683936	4.76	4.67	6.25	7.84	NA	12.24	1.3	NA	1.64	NA	5.88	5.13	6.78	NA	9.38	3.12	3.03	8.62	4.55	5.56	NA	9.52	7.46	NA	2.56	18.67	3.92	12.5	NA	1.61	11.9	4.23	4.6	6.25	14.63	2.5	NA
chr19:45666482-45667173	NA	NA	NA	2.94	1.15	1.39	1.72	NA	3.39	NA	3.16	1.37	2.5	NA	NA	NA	NA	NA	NA	NA	8.33	14.29	11.43	NA	NA	2.27	0.99	3.94	NA	1.03	NA	0.68	3.26	NA	NA	NA	NA
chr4:79768424-79772077	NA	NA	NA	NA	NA	NA	NA	NA	NA	10.53	NA	NA	NA	NA	5.71	8.7	2.82	NA	2.75	NA	NA	NA	NA	7.14	NA	NA	NA	NA	NA	3.12	NA	NA	NA	1.18	7.14	6.67	NA
chr8:59535984-59536267	NA	NA	NA	2.7	NA	NA	10	NA	NA	NA	NA	NA	5.19	3.12	NA	NA	NA	NA	NA	5.26	NA	NA	NA	NA	NA	NA	3.12	8.11	3.45	NA	NA	7.89	6.98	NA	NA	NA	NA
chr15:70388601-70389113	NA	NA	NA	NA	NA	NA	NA	NA	NA	NA	NA	NA	NA	12.5	NA	NA	NA	NA	NA	NA	NA	NA	NA	NA	NA	NA	NA	NA	NA	NA	2	NA	NA	NA	NA	NA	NA
chr12:123344758-123344969	11.11	NA	NA	NA	NA	18.33	8.33	NA	NA	NA	15	NA	NA	8.33	4	20	5.88	14.74	13.04	18.75	NA	16.67	NA	10.45	NA	33.87	NA	7.69	25	10	24.32	16.22	NA	10.26	12	NA	38.71
chr12:98925617-98931252	14.29	NA	4.65	3.49	NA	5.23	1.74	6.28	NA	1.44	4.49	4.95	8.41	3.82	5.41	15.79	7.14	20	6.9	NA	8.53	4.63	5.41	8.26	NA	12	2.33	5.48	0.82	4.76	17.02	11.54	4.4	2.26	2.86	5.19	10.53
chr6:30880935-30881085	12.5	22.5	16.22	12.24	17.65	23.08	11.9	NA	25.71	8.11	22.73	15.79	33.33	50	NA	NA	NA	20	25.64	35.71	30	37.5	27.59	NA	26.19	43.75	17.07	18.75	16	19.44	NA	33.33	19.1	40.74	22.22	47.06	16.67
chr6:25472750-25482484	NA	NA	NA	NA	NA	NA	10	NA	NA	NA	4.76	NA	15.38	NA	NA	NA	NA	2.38	NA	NA	NA	NA	NA	NA	NA	13.33	NA	NA	NA	8	7.14	13.33	NA	NA	NA	13.64	NA
chr12:53878150-53878839	NA	NA	NA	NA	NA	NA	NA	NA	36.36	NA	NA	NA	52.94	63.64	NA	NA	NA	45.45	NA	45.45	NA	40	36	NA	NA	100	27.78	NA	50	26.32	NA	100	34.78	NA	NA	60	NA
chr1:44169408-44169690	NA	NA	NA	5.26	NA	10	10.34	NA	2.13	17.65	3.12	NA	8.82	4.35	6.9	10.42	3.57	NA	3.64	NA	13.64	13.79	NA	6.9	NA	14.29	3.03	10.71	2.5	NA	5.88	9.38	NA	7.41	12.12	2.86	9.09
chr11:64533628-64534371	NA	12.5	NA	4	2.33	3.22	3.05	NA	1.26	NA	2.54	2.89	4.03	3.39	NA	7.55	1.03	3.19	2.76	2.29	4.49	2.33	1.28	4.02	NA	3.63	1.86	6.43	3.55	1.76	2.12	3.49	2.81	2.34	5	3.6	3.48
chr1:151238086-151238479	4.3	1.46	2.8	NA	1.34	3.19	5.59	NA	3.27	NA	3.57	8.25	4.44	7.37	14.93	10.53	9.52	11.94	9.8	10.96	5.88	7.29	3.31	11.59	1.63	9.89	0.56	1.75	2.17	1.3	4.88	6.78	2.4	9.66	10.17	NA	14.55
chr3:52848088-52848224	NA	NA	NA	NA	NA	4.76	NA	NA	30.77	NA	7.14	15.79	NA	NA	NA	7.14	NA	4.17	NA	NA	28.57	6.67	2.33	NA	20	NA	20	14.29	NA	22.73	NA	NA	NA	NA	11.11	NA	40
chr11:104819404-104820269	4.67	3.09	3.17	5.34	2.58	13.75	10.64	7.8	9.76	12.5	6.06	14.63	12.68	10	14.15	13.13	20	9.84	9.62	11.76	28.89	24.44	22.22	22.89	3.49	3.28	6.79	10.12	8.74	1.37	8.74	4.91	11.57	8.33	15.12	10.61	16.48
chr4:141461456-141463727	NA	NA	14.29	NA	NA	9.09	NA	NA	NA	NA	NA	8.33	NA	6.25	NA	7.14	NA	NA	6.25	NA	NA	11.11	23.08	NA	NA	NA	NA	NA	NA	NA	NA	10	2.7	6.67	13.33	NA	8.33
chr12:132625281-132625375	3.75	NA	NA	NA	NA	NA	NA	NA	NA	NA	NA	NA	NA	NA	NA	NA	NA	NA	NA	NA	NA	NA	NA	NA	1.52	NA	NA	NA	NA	13.79	4.55	NA	NA	NA	NA	NA	NA
chr8:614677-618597	NA	NA	26.67	23.81	9.09	22.73	12.12	NA	34.78	NA	20	27.27	19.05	10	9.43	20.45	18.87	38.71	6.82	23.4	52.63	38.89	17.39	42.11	NA	31.25	12.82	34.38	38.89	26.92	26.67	7.69	17.95	26.92	26.09	41.94	35
chr12:123645931-123646661	NA	NA	NA	20.83	NA	26.67	18.18	12.5	6.25	NA	8.33	35.29	50	21.62	35.71	NA	NA	25	38.89	21.43	16.67	17.65	26.32	20	NA	26.67	5.26	7.69	4	18.18	NA	9.09	21.62	NA	9.09	3.33	33.33
chr19:17887081-17887443	15.05	NA	2.5	11.59	3.3	6.41	0.93	NA	5.75	NA	1.18	3.37	5.81	25	36	45.45	18.52	8.33	27.78	31.25	10.87	20	27.91	6.67	5.88	6.67	3.03	6.38	7.14	3.37	2.7	NA	9.62	13.21	27.78	20	18.75
chrX:153187263-153187576	66.67	NA	NA	NA	NA	100	100	NA	100	NA	NA	NA	71.43	NA	NA	NA	NA	NA	NA	NA	NA	73.33	NA	NA	NA	NA	100	NA	66.67	NA	60	NA	50	NA	NA	NA	NA
chr10:3191946-3193438	NA	NA	7.14	NA	NA	19.05	9.09	17.24	11.43	NA	3.45	5.77	20	11.19	16.39	17.28	11.11	28	13.73	26.32	9.68	2.86	2.7	14.29	3.33	10.53	2	12	7.27	5.26	13.33	8	8.16	9.88	20.29	25	16.13
chr1:67411979-67423741	NA	NA	NA	NA	NA	NA	6.38	NA	NA	NA	NA	4.65	6.67	3.16	3.67	9.52	4.35	4.76	NA	3.17	4.35	5.08	4.41	0.7	NA	3.7	NA	NA	2.22	11.11	7.69	6.06	NA	0.86	NA	4.62	4.92
chr12:46756422-46756803	6.38	2.38	11.96	10.38	NA	14.29	15.22	17.65	12.73	5.56	17.02	29.03	23.26	7.58	8.6	12.62	13.8	9.76	7.75	12.62	28.57	12.94	7.14	20.11	NA	27.78	13.89	27.59	4.71	18	36	26.79	7.73	7.58	9.23	14.97	31.54
chr12:123345332-123345462	NA	NA	NA	NA	NA	11.11	NA	NA	NA	NA	20	NA	NA	NA	NA	NA	5	1.5	NA	NA	NA	4.35	NA	4.6	NA	15.71	7.14	NA	NA	NA	10.81	10	NA	0.84	NA	NA	13.16
chr3:20164297-20167396	NA	1.33	NA	NA	2.67	4.84	3.16	NA	NA	NA	11.43	1.61	5	NA	5.26	2.63	NA	NA	NA	4.88	NA	NA	2.04	1.67	4.17	7.69	1.61	4.88	NA	2.47	5.45	9.76	6.96	7.41	4.08	6.12	5.08
chr19:13059974-13060088	26.83	18	25	25	6.12	42.53	31.37	13.16	20	25	38	38.1	25.97	22.22	25	29.73	35.14	41.67	36	52.27	42	63.64	54.39	78.46	6.85	72.92	19.57	34.33	16.46	32	53.06	33.85	12.41	21.5	31.75	51.72	82.69
chr1:160281809-160282874	NA	NA	NA	3.03	NA	9.09	7.32	NA	NA	NA	3.7	14.81	18.75	2.19	2.3	4.26	4.79	3.33	0.93	8.2	8.33	15.15	NA	27.45	NA	27.78	NA	NA	NA	1.92	19.05	4.55	NA	2.19	2.17	10.42	21.54
chr7:102963080-102963149	30	8.89	33.33	45	3.33	50	45.07	37.08	25	38.24	47.69	54.9	49.55	34.02	39.29	39.42	47.13	42.62	25.58	45.31	46.94	49.35	68.75	72.19	25	77.52	25.81	30.68	27.94	30	64.46	54.41	23.81	31.71	38.46	58.46	62.13
chr6:30695923-30697798	NA	NA	NA	NA	NA	NA	NA	NA	3.37	NA	NA	NA	NA	10	2.94	5	NA	NA	NA	NA	1.72	NA	NA	1.49	NA	NA	0.93	0.79	NA	0.6	NA	NA	1.95	5.08	8.82	NA	NA
chr3:47883228-47884595	3.85	NA	NA	3.45	NA	9.26	7.14	NA	NA	NA	NA	6.25	9.68	6.41	8.97	11.11	4.88	10.64	8.11	10	NA	NA	15.38	8.11	2.22	9.76	3.7	NA	7.69	5.26	3.7	6.82	2.56	9.09	4.65	9.3	7.69
chr19:17338009-17338648	NA	NA	9.52	NA	NA	NA	NA	NA	2.94	NA	NA	NA	NA	26.67	NA	NA	NA	NA	NA	NA	NA	NA	NA	NA	NA	NA	7.69	NA	NA	NA	NA	NA	NA	NA	NA	NA	NA
chr17:17721231-17721573	NA	NA	NA	8.7	NA	9.09	20	NA	4.84	NA	17.65	NA	8.33	8.2	11.69	15.52	10.23	12.5	11.76	10	NA	12	9.52	4.35	0.84	3.23	NA	4.55	NA	5.88	16.67	NA	NA	4.49	3.28	8.33	5
chr1:202123452-202124660	9.09	NA	6.49	2.33	1.69	1.52	10.64	NA	4.85	NA	6.56	7.02	5.88	1.61	1.31	7.84	0.91	2.44	2.23	1.44	NA	NA	4.08	3.85	NA	13.83	7.09	5.71	0.76	10.59	21.62	12.82	5.1	1.27	2.52	1.67	4.42
chr9:139270934-139271994	15.38	NA	22.22	NA	4.17	3.03	3.85	NA	12.12	NA	9.3	NA	14.29	5	15.79	45.45	11.11	10	4.35	NA	16.67	14.29	13.64	5.26	25	8.57	10.53	7.02	14.29	4.17	NA	NA	16.67	16.67	20	8.33	NA
chr17:7604148-7604776	20	NA	7.14	28.57	10	NA	21.43	NA	11.11	NA	NA	NA	20	NA	29.41	40	NA	35.71	35.29	NA	40	NA	NA	53.85	NA	15.38	14.29	22.22	28.57	6.25	30.77	NA	5	27.59	16.67	25	26.67
chr9:140470855-140471921	NA	NA	20	30.77	NA	17.39	5.88	NA	20	NA	26.67	12.5	21.05	35.71	35.48	33.33	21.43	57.14	31.25	NA	15.38	30	31.25	8.33	NA	33.33	NA	17.39	10	11.76	NA	17.65	13.79	28.57	31.58	15.38	15.38
chr12:56637918-56638136	20.45	10.81	8.57	10.71	3.45	8.11	19.35	NA	13.64	NA	12.5	10.53	9.09	14.63	22.22	32.14	20	18.52	33.33	14.29	25	21.88	21.05	16.88	NA	17.39	11.43	13.64	8.57	11.9	12.5	NA	10.81	20	22	11.76	15.56
chr12:112321573-112323719	6.67	NA	14.29	7.27	NA	18	12.07	NA	7.89	NA	16.33	11.76	12.5	4.48	10	18	5.56	13.73	15.62	10	6	7.41	13.33	10.84	1.56	20.9	13.33	10.87	NA	11.76	22.5	5.36	7.81	11.76	13.89	NA	15
chr10:99156059-99160061	NA	NA	NA	NA	5.26	NA	NA	NA	NA	NA	NA	NA	42.86	NA	NA	1	NA	NA	NA	NA	NA	NA	NA	7.14	NA	NA	NA	10	NA	10	NA	40	NA	1.22	NA	10.34	NA
chr2:27448795-27448998	NA	NA	NA	NA	2.38	NA	NA	NA	18.18	NA	NA	NA	7.69	NA	NA	NA	NA	NA	NA	NA	NA	26.67	15.38	18.18	1.49	NA	NA	5	19.05	4.55	NA	NA	6.12	16	29.41	5.26	23.08
chr12:109046194-109048081	18.6	21.95	30	49.43	11.11	51.56	41.07	63.04	54.44	66.13	56.25	69.7	65	14.89	28.81	36.07	21.28	31.58	13.11	47.92	74.6	71.43	50	40	8.33	42.31	23.08	44.83	25.3	23.81	44.83	38.71	49.33	12.82	22.43	45.16	34.38
chr14:24655658-24655913	NA	NA	NA	NA	NA	NA	NA	NA	NA	NA	NA	8.33	NA	NA	NA	NA	NA	NA	NA	NA	NA	6.25	NA	NA	NA	13.33	NA	NA	NA	NA	25	NA	NA	NA	NA	NA	NA
chr16:30376534-30376815	NA	NA	NA	NA	NA	16	7.14	NA	NA	NA	NA	NA	4	NA	18.18	25	22.58	23.81	16.28	8.7	12.5	26.32	19.23	18.18	1.85	10	2.7	13.64	2.7	8.33	NA	NA	NA	16.67	16.67	15.38	17.39
chr12:56638975-56639160	NA	NA	15.79	7.41	NA	NA	5.26	NA	2.94	NA	NA	7.14	8.57	2.08	8	9.68	NA	5.33	11.69	2.44	6.45	5.26	8	4.71	NA	7.81	7.32	6.67	NA	5.66	12.24	4	NA	9.2	7.58	NA	3.64
chr8:110552691-110563038	NA	NA	NA	4.17	NA	15.38	19.35	NA	3.45	NA	23.08	33.33	56	NA	NA	NA	NA	NA	NA	42.11	NA	NA	50	100	NA	40	4.17	5.88	NA	15.38	38.1	57.89	8.57	NA	11.76	NA	77.78
chr6:43445971-43465618	NA	NA	NA	NA	NA	NA	2.5	NA	NA	NA	NA	NA	7.69	2.5	2.86	7.69	3.33	4.35	NA	NA	NA	NA	3.7	5	NA	5	NA	5	NA	NA	NA	5	NA	1.85	3.12	NA	8.33
chr7:102038146-102039994	35.29	11.36	8.33	14.29	NA	13.79	11.36	NA	7.84	8.33	2.08	1.82	13.21	4.55	8	5	NA	NA	6.15	6.25	NA	6.67	2.63	3.17	10.81	6.67	5.71	11.49	1.1	6.78	7.5	14.67	9.57	2.56	2	6.9	10
chr6:155145513-155148305	13.21	NA	NA	1.41	NA	2.68	1.94	NA	2.78	NA	NA	1.11	7.55	1.71	3.26	4.29	2.06	NA	NA	NA	4.35	2	NA	2.56	NA	1.75	NA	NA	NA	0.72	NA	2.94	4.69	NA	NA	2.15	NA
chr11:117110577-117115160	NA	NA	NA	NA	NA	NA	NA	NA	NA	NA	NA	NA	2.63	9.52	NA	NA	NA	NA	NA	7.14	NA	15.79	7.14	NA	NA	NA	NA	NA	NA	NA	NA	NA	5	NA	3.7	NA	NA
chr13:115004504-115004824	NA	NA	2.94	1.56	NA	0.39	0.51	NA	NA	NA	NA	2.4	0.71	1.75	2.8	1.38	NA	NA	NA	NA	0.81	NA	NA	NA	NA	0.86	1.65	6.38	4.35	1.14	NA	0.92	2.91	NA	NA	1.65	NA
chr5:14673828-14678789	NA	NA	NA	NA	NA	NA	NA	NA	NA	NA	NA	2.5	7.69	9.09	NA	NA	NA	NA	NA	NA	NA	NA	NA	NA	NA	1.72	NA	NA	NA	NA	NA	NA	NA	4.76	6.67	NA	12.5
chr16:89357592-89358088	50	16.67	36.36	40	9.09	40	23.26	44.83	20	NA	25	31.71	34.04	63.33	69.44	59.15	42.31	66.67	65.12	50	37.5	50	32.26	52.63	4.65	28.12	25.71	21.62	18.37	13.73	18.42	14.81	19.4	45.98	31.48	54.76	54.55
chr1:220146741-220151887	NA	NA	2.08	0.7	NA	NA	2.2	NA	3.49	2.19	3.33	NA	3.66	2.79	1.22	NA	NA	6.12	3.12	NA	5.56	NA	4.55	4.88	NA	4.44	4.85	1.25	2	1.33	NA	NA	2.63	0.83	NA	NA	3.45
chr6:136599909-136600900	NA	59.09	30.77	75	52.94	100	64.29	100	NA	100	64.29	64.71	83.33	64	60	68.18	100	46.43	42.42	80.95	NA	100	42.86	72.5	NA	71.43	NA	NA	55.56	53.85	61.11	78.79	76	42.59	60.71	74.07	70
chr19:42736302-42736647	NA	NA	2.44	2.47	NA	7.25	3.6	2.6	7.08	3.65	5.05	4.17	3.51	0.69	6.6	8	5.04	3.33	6.29	12.2	2.82	2.04	NA	11.63	0.99	9.76	6.31	4.96	4.72	2.81	8.16	6.78	9.57	4.78	4.8	4.48	6.25
chr6:31636432-31636873	3.21	1.82	3.11	2.11	1.11	6.45	4.92	3.95	4.67	3.82	3.87	4.02	4.12	9.06	13.66	15.41	11.86	10	20.5	10.53	4.9	14.44	7.84	13.45	3.56	9.14	2.56	4.66	7.36	4.4	11.93	2.63	4.47	18.84	13.86	9.66	19.35
chr1:150463988-150464073	16.13	6.78	17.14	16.13	8.82	38.46	42.86	NA	23.81	18.03	33.33	66.67	64	22.22	5.88	31.25	30.77	26.67	18.18	31.25	40	56.25	44.44	64.71	5.26	45.45	11.11	15	16	38.46	53.85	40	17.65	10	39.13	35	73.68
chr2:61372332-61389976	NA	NA	NA	NA	NA	NA	NA	NA	NA	NA	NA	NA	NA	NA	NA	NA	NA	NA	NA	NA	NA	NA	NA	NA	4.35	NA	2.13	NA	NA	NA	NA	NA	10.71	NA	NA	NA	NA
chr3:53326858-53338206	NA	NA	NA	5.56	NA	NA	13.04	NA	NA	NA	7.14	5.88	20.83	5.45	2.27	12.82	1.64	14.29	4	17.86	11.11	NA	NA	8	NA	23.81	7.69	NA	NA	4.55	22.73	14.89	10.2	7.14	17.39	11.11	9.68
chr19:19770797-19774079	1.32	NA	2.67	1.65	0.3	4.8	6.19	NA	2.33	8.57	4.81	4.5	5.48	14.29	8.82	5.88	NA	12.5	6.25	NA	10.53	37.5	6.67	20	0.94	10.45	3.3	2.31	3.83	1.14	5.21	NA	0.61	2.67	6.38	2.7	17.65
chr17:8146467-8151321	NA	4.84	14.71	10.34	1.56	5	5.85	NA	2.29	NA	3.67	3.15	7.63	2.86	NA	NA	NA	2.86	2.86	4.88	7.69	11.76	7.89	5.71	NA	7.2	2.86	7.37	3.81	4.76	4.71	11.29	3.76	2.82	NA	4.55	17.24
chr19:5144914-5150368	6.58	NA	NA	5.26	0.53	5.36	7.59	NA	4.35	NA	6.25	9.68	12.5	10	13.6	14.52	12.09	12.88	5.88	23.26	4.35	24	NA	13.33	4.5	13.89	1.54	8.64	9.15	NA	22.73	12.2	10.19	7.98	13.69	32.81	17.39
chr3:128629657-128631349	NA	NA	NA	NA	NA	NA	NA	NA	NA	NA	NA	NA	1.82	16.13	3.7	NA	NA	NA	4	NA	7.14	3.7	NA	NA	NA	NA	NA	NA	3.7	NA	NA	NA	NA	NA	NA	NA	5
chr10:135097507-135098588	20.83	7.41	8.2	14.58	8.82	24.24	12.17	18.75	10.39	NA	13.58	22.73	16.39	6.9	12.07	15.62	6.82	11.32	12.77	25	16	30.95	33.33	22.45	15.69	50.51	6.31	5.03	12.33	23.08	49.21	22.54	7.04	15	17.46	11.54	45.65
chr16:1818109-1818199	5.33	3.17	7.37	7.89	NA	6.51	6.28	NA	5.99	6.98	9.36	9.49	6.4	0.98	6.25	17.33	15.38	6.41	9.26	8	1.82	13.33	5.56	6.56	1.67	9.6	3.97	1.22	1.45	5.66	13.85	5.63	0.8	4.28	4.65	4.17	14.29
chr1:207078493-207082806	0.72	0.72	1.43	1.23	0.35	0.71	0.63	0.53	0.8	0.88	0.74	0.66	0.82	8.14	17.27	8.33	8.33	5.38	8.39	2.87	0.81	4.01	1.41	4.71	0.2	0.11	0.54	0.77	1.37	0.37	0.48	0.61	0.66	1.73	8.57	4.56	NA
chr1:146418302-146419343	14.29	1.87	16.88	10.78	0.89	6.45	8.44	3.95	6.48	16.1	5.56	11.67	10.92	11.11	8.18	8.15	12.05	7.41	17.72	4.95	8.06	3.57	1.9	5.81	4.35	20.29	6.32	6.82	6.35	8.51	11.84	4.05	4.73	15.75	15.96	7.26	5.81
chr12:102183836-102190454	NA	NA	4	NA	NA	3.7	10.34	NA	NA	NA	3.85	10	10.39	8.54	8.61	5.79	11.24	11.11	7.94	24.39	11.54	18.6	10.91	42.5	1.27	19.64	4.44	6	4.12	6.35	6.52	5.88	2.25	4.73	9	9.84	34.88
chr2:16734268-16736336	NA	NA	NA	NA	NA	NA	NA	NA	NA	NA	NA	NA	NA	NA	NA	8	NA	9.09	NA	NA	NA	NA	NA	NA	NA	NA	NA	10	NA	NA	NA	NA	NA	3.57	NA	NA	NA
chr9:131596106-131597601	55.56	11.11	24	NA	9.68	45.45	22.58	NA	11.76	NA	7.14	52.94	28.57	NA	NA	NA	NA	NA	NA	36.36	25.93	21.43	30.77	NA	21.05	NA	20	35.48	7.69	40	NA	35.29	20	NA	NA	25	NA
chr9:123920388-123921132	50	7.58	18	14.29	NA	15.73	15.79	12.9	6.49	6.85	12.82	6.15	23.44	12.73	24.49	36.17	20.59	23.17	22.73	24.14	20.62	13.48	16.5	15.74	4	40.74	8.33	16.92	9.86	16.9	16.28	13.21	10.53	14.81	17.56	19.23	28.07
chr1:29213723-29313959	NA	14.29	NA	9.09	15.79	45.95	41.94	NA	20.93	NA	48.65	38.46	23.53	25	NA	50	40	36.36	40	NA	31.25	NA	21.43	NA	5.56	30.77	32.14	40.62	13.95	22.22	38.78	50	45.65	14.29	7.41	NA	NA
chr11:35006276-35013861	NA	NA	NA	NA	NA	NA	NA	NA	NA	NA	NA	NA	4.55	NA	12.5	25	11.11	14.29	NA	NA	9.52	10	14.29	6.67	NA	NA	NA	NA	NA	NA	NA	NA	4.55	3.85	17.65	NA	NA
chr18:13752427-13754112	NA	NA	NA	3.23	NA	NA	NA	NA	NA	NA	3.7	8.11	5.77	NA	3.91	4.29	1.22	0.95	0.76	6.94	NA	2.7	NA	8.16	NA	13.11	NA	NA	5	NA	NA	12.66	NA	4.17	5	16.67	13.64
chr19:4496403-4497954	NA	NA	NA	NA	NA	7.14	3.12	NA	NA	NA	NA	6.25	NA	NA	NA	NA	NA	NA	NA	NA	NA	NA	NA	NA	2.38	NA	6	2	1.61	NA	NA	NA	2.17	2.86	NA	NA	NA
chr12:44162076-44165022	100	100	100	80	45.45	100	60	100	73.91	100	70.59	100	89.19	84	86.21	80.65	100	100	100	100	100	100	100	NA	NA	NA	62.5	100	68.42	100	100	100	76.09	100	100	65	NA
chr1:12089339-12089821	31.08	19.18	26.09	36.84	16.33	55.56	50.94	29.27	51.72	38.3	51.28	46	46.55	40	31.25	36	38.46	NA	31.25	50	53.12	75.56	71.43	60	19.05	58.9	35.94	43.18	33.33	34.41	61.11	43.33	20.61	56	35.71	50	71.43
chr8:145319735-145319819	NA	NA	NA	5.26	NA	NA	43.48	NA	16.13	NA	30	8.33	12.5	NA	NA	NA	NA	NA	NA	NA	5.56	3.85	2.86	17.65	2.08	28	25	15.38	5.88	20	18.75	NA	NA	NA	NA	NA	7.14
chr22:50686902-50687090	11.32	3.33	8.93	7.69	3.85	15.87	7.06	NA	13.64	NA	11.48	7.69	12	NA	NA	7.14	NA	NA	NA	15.79	7.14	30	17.14	16.67	9.8	8.2	9.52	15.05	9.88	4.71	2.17	3.64	10.67	30.77	14.29	22.22	NA
chr15:91145618-91147616	NA	NA	NA	NA	NA	NA	NA	NA	NA	NA	NA	NA	4	NA	NA	NA	NA	8.33	NA	NA	NA	NA	NA	NA	NA	NA	5.88	NA	NA	NA	NA	NA	4.55	10	NA	6.25	12.5
chr3:98300356-98304284	NA	NA	NA	NA	NA	27.27	NA	NA	5.88	NA	NA	NA	NA	NA	NA	NA	NA	16.67	NA	NA	NA	NA	NA	NA	4.55	NA	NA	7.69	NA	NA	NA	NA	10.71	8.7	NA	NA	NA
chr17:47390208-47394187	NA	7.14	25	20	6.25	45.45	25	100	46.67	34.62	NA	50	40	NA	21.43	NA	NA	30.77	30.77	42.86	NA	NA	50	71.43	NA	NA	NA	38.46	NA	35.29	NA	NA	27.27	27.27	NA	30	NA
chr12:27110677-27113447	NA	NA	NA	NA	NA	40	27.27	NA	NA	57.89	27.27	NA	53.57	68.63	50	42.42	69.44	51.43	50	55.56	NA	42.86	33.33	51.06	NA	35.29	11.11	21.43	47.06	18.18	60	36.84	40	41.3	34.38	45.24	60
chr8:22472017-22472350	32.1	10.42	33.33	25.71	15.87	32.35	47.37	55	30.12	43.66	38.3	58.14	46.77	14.88	18.25	27.34	26.44	22.22	17.61	34.38	55.56	72.13	60.94	60.98	7.55	66.67	28.33	38	13.92	36.36	59.65	49.38	12.61	16.88	18.75	22.03	56.98
chr10:99130554-99130679	NA	NA	NA	NA	NA	NA	11.76	NA	NA	NA	NA	NA	NA	NA	NA	0.62	NA	NA	NA	NA	NA	NA	NA	NA	NA	NA	NA	NA	NA	NA	NA	NA	NA	NA	NA	2.38	NA
chr2:136622734-136623701	NA	NA	NA	NA	NA	NA	6.67	NA	NA	NA	NA	NA	17.65	NA	NA	2.33	NA	NA	NA	NA	NA	NA	NA	NA	NA	NA	NA	NA	NA	NA	3.7	NA	NA	NA	NA	NA	NA
chrX:53226227-53226952	8.05	7.41	8.33	NA	7.81	25.71	14.63	27.59	10.2	NA	16.13	20.93	20.34	12.33	12.33	13.33	9.8	8.16	7.89	22.92	12	33.9	23.08	52.83	1.22	28.89	5.71	24	9.21	12.12	30	12.5	3.19	11.11	12.9	22.81	40.35
chr6:74207620-74210296	7.14	NA	NA	NA	NA	1.54	NA	NA	NA	NA	NA	NA	7.84	1.16	1.64	3.17	2.33	3.03	NA	6.52	NA	NA	NA	1.43	NA	4.44	NA	1.33	NA	2.22	4.88	13.16	3.26	1.61	1.75	NA	6.38
chr19:49303555-49309773	NA	NA	NA	10	NA	13.04	9.3	NA	8.82	NA	6.25	14.29	NA	NA	NA	NA	NA	NA	NA	NA	13.33	NA	3.33	NA	10	7.69	2.5	11.11	28.57	6.06	25	5.26	3.12	13.33	NA	5.56	NA
chr1:155657993-155658449	3.28	NA	8.2	2.04	1.18	13.4	8.18	3.95	9.43	2.82	11.69	10	9.02	23.81	NA	26.32	45.45	NA	23.08	NA	21.43	15.38	31.25	28	1.67	22.64	4.59	20	9.38	8.13	11.69	15.62	5.45	43.48	50	30	33.33
chr22:30202894-30204099	NA	NA	NA	NA	NA	4.08	NA	NA	2.86	2.53	3.7	2.44	7.5	5.33	6.52	2.08	2	4.35	4.69	NA	6.9	NA	5	2.78	1.05	NA	NA	2.7	NA	NA	NA	2.7	1.43	NA	1.92	NA	10.81
chrX:152722687-152728067	20	NA	10.71	20	NA	14.29	12.5	NA	6.9	16.67	25	10	10	NA	18.18	14.29	NA	NA	8.33	6.67	6.67	21.43	35.29	13.64	NA	NA	3.85	NA	NA	4.55	NA	7.69	14.29	10	4.76	NA	27.27
chr7:99697717-99697835	NA	14.29	5.88	4.84	NA	6.38	3.03	NA	15.15	10	2.5	6.12	5	38.53	9.52	9.84	6.06	20.93	12.5	7.27	4.48	NA	NA	NA	NA	NA	9.3	10	23.4	NA	NA	2	9.62	7.78	14.29	8.77	2.86
chr17:61897799-61898198	13.64	4.17	19.35	8.33	NA	2.94	5.71	9.52	2.78	NA	4.76	NA	12.5	7.69	5.62	12.68	8.16	7.35	18.84	17.5	3.33	23.81	12.5	34.48	2.33	10	NA	NA	6.12	9.3	19.23	7.14	4.94	10.84	9.26	14.29	17.24
chr7:75616747-75616855	5.56	NA	NA	8.33	4.35	14.29	20	NA	7.14	NA	16	5.56	20.83	37.84	NA	27.27	NA	18.75	42.11	25	26.67	57.14	29.63	NA	11.76	33.33	11.43	17.24	10.53	13.89	7.69	NA	6.56	33.33	35.29	33.33	NA
chr17:71418574-71419524	NA	NA	NA	NA	NA	2.33	NA	NA	NA	NA	NA	NA	12.5	NA	NA	NA	NA	NA	NA	NA	NA	NA	NA	NA	NA	NA	NA	NA	NA	1.59	NA	NA	6.49	NA	NA	NA	NA
chr17:73567865-73567978	NA	NA	NA	NA	NA	5.88	NA	NA	3.45	NA	NA	NA	NA	NA	NA	NA	NA	NA	NA	NA	NA	NA	NA	NA	NA	NA	7.41	4.76	NA	NA	NA	NA	NA	9.09	NA	NA	NA
chr1:20082260-20097034	8.33	10.42	NA	33.33	NA	31.25	22.22	NA	16.13	NA	13.04	13.64	29.17	16.67	41.67	33.33	NA	31.25	30	33.33	27.27	26.67	3.33	29.03	1.92	22.22	10.81	41.67	NA	14.71	25	17.65	8.82	15.79	7.14	47.06	36.67
chr2:219523854-219524091	NA	NA	NA	NA	NA	55	46.15	NA	53.33	NA	65.22	63.64	73.33	NA	NA	NA	100	NA	NA	NA	100	100	100	NA	NA	25	14.29	23.08	17.65	22.22	28.57	8.33	5.88	20	18.18	NA	NA
chr2:87276927-87279936	14.29	NA	15	30.77	13.33	29.17	27.91	22.22	25	NA	35.48	34.38	52	13.61	41.38	27.16	25.64	42.65	24.39	33.33	42.11	35	31.71	26.67	NA	26.19	13.64	22.22	9.09	29.73	35.71	33.96	27.59	10.53	21.88	22.5	34.38
chr12:58127957-58128101	NA	NA	NA	NA	NA	NA	NA	NA	NA	NA	NA	NA	NA	NA	NA	NA	NA	NA	NA	NA	NA	NA	NA	10	NA	NA	NA	10	NA	NA	NA	NA	NA	NA	NA	NA	NA
chr14:24771313-24771437	23.81	NA	NA	NA	6.25	31.58	22.73	NA	9.52	NA	26.67	10	9.09	2.5	11.43	17.07	15.79	NA	12.12	18.75	NA	52.38	8.33	27.59	NA	31.82	6.35	6.06	NA	11.43	58.82	30.77	NA	14.29	10	23.53	35.29
chr2:220039629-220039709	17.48	10.09	13.79	10.94	5.78	39.23	35.37	23.64	21.94	23.91	33.33	42.5	25.76	10.83	12.5	27.67	19.72	16.95	19.46	33.12	12.36	27.73	21.23	17.46	7.5	31.86	16.08	29.1	12.15	23.08	50	24.51	11.82	10.89	19.35	17.33	32.76
chr1:104094415-104097655	100	NA	84.04	87.5	40	83.78	73.58	58.73	76.81	100	75.56	73.81	85.57	79.17	100	100	90	100	100	100	100	100	91.67	84.21	NA	58.97	79.07	78.38	100	72.73	47.5	69.84	87.59	87.1	100	89.29	76.09
chr9:35650635-35650750	6.76	1.35	12.12	2.86	3.26	35.48	31.88	19.51	15.76	3.8	41.67	48.15	36.67	NA	NA	NA	NA	NA	NA	9.3	13.04	9.23	14.46	10.45	1.15	43.59	17.39	12.99	5.52	39.73	52.78	45.45	9.52	NA	NA	4.55	2.7
chr19:47865951-47870237	NA	NA	NA	NA	NA	3.85	NA	NA	13.64	NA	4.17	NA	5.26	8.33	8.33	NA	NA	NA	NA	NA	NA	13.33	NA	NA	5.26	NA	12.5	NA	NA	2.94	NA	NA	11.54	5.26	8.33	NA	NA
chr1:168208399-168211738	NA	NA	NA	NA	NA	NA	NA	NA	NA	NA	NA	NA	1.16	NA	NA	5.13	2.86	NA	NA	NA	NA	10	3.64	NA	NA	NA	2.5	NA	NA	NA	NA	NA	NA	NA	NA	NA	NA
chr12:133252791-133253131	NA	NA	NA	NA	NA	4.17	5.88	NA	NA	NA	NA	NA	7.14	11.36	21.43	NA	14.29	31.25	NA	NA	NA	NA	13.64	NA	NA	NA	NA	NA	NA	NA	NA	NA	NA	8.82	NA	NA	NA
chr7:5269337-5270465	28.57	27.78	32.61	39.22	32.5	31.34	28.12	17.81	26.67	37.1	26.67	34.69	30.14	15.69	24.69	28	19.28	27.88	30	28.95	44.12	48.72	35.85	38.46	33.33	34.55	28.36	33.93	22.03	33.9	26.53	25.68	21.18	17.95	17.95	23.26	39.68
chr1:92729290-92730110	NA	NA	NA	NA	NA	NA	NA	NA	NA	NA	NA	NA	NA	10	8	14.29	13.16	25	NA	NA	NA	NA	NA	50	NA	NA	NA	NA	NA	NA	NA	NA	NA	10	14.81	4.17	NA
chr17:7577156-7577498	11.43	3.09	3.85	6.9	3.85	25.53	16.67	NA	9.23	6.35	32.14	42.42	21.31	2.15	7.81	12.9	5.08	8.47	4.84	25	6.45	46.15	12.82	10.71	NA	27.27	11.11	14.29	1.92	13.79	40	10.34	3.39	4.82	13.51	23.08	21.05
chr11:1003805-1006527	14.89	NA	1.54	6.98	NA	11.43	9.76	NA	6.12	11.48	NA	14.29	12.5	12.12	20	27.27	11.76	33.33	29.17	34.21	26.67	40	29.17	42.86	NA	23.08	8.51	5.17	7.69	7.14	14.29	2.5	4.84	12.77	30.95	29.79	31.43
chr3:179043111-179045348	16	NA	18.52	13.79	8.33	12.28	8.33	NA	2.38	NA	4.11	11.54	18.57	26.67	45.83	41.38	30	31.58	34.48	19.05	34.48	8.82	15.38	23.53	NA	26.97	3.12	22.22	13.79	10.23	13.95	16.19	10.53	25	41.67	17.65	41.94
chr20:37191341-37194001	NA	NA	NA	NA	NA	3.7	8.7	17.65	NA	NA	NA	NA	NA	9.09	6.49	12.77	7.35	5.13	8.89	NA	21.74	NA	2.5	10.2	NA	4.55	10.53	NA	NA	20	NA	4.55	NA	3.17	4.35	3.33	18
chr17:28576187-28593902	NA	NA	NA	NA	NA	NA	NA	NA	NA	NA	NA	NA	NA	NA	NA	NA	NA	NA	NA	NA	15.38	NA	NA	NA	NA	NA	NA	NA	NA	NA	NA	NA	NA	NA	NA	NA	NA
chr11:429653-429757	NA	NA	1.96	NA	NA	2.17	1.67	NA	12.2	NA	3.33	6.06	8.93	NA	NA	1.92	NA	6.67	5.71	6.25	9.09	11.36	9.3	8	NA	3.39	12.2	16.22	2.86	4.35	10.71	7.69	6.45	13.64	NA	9.09	3.33
chr12:105558086-105558418	3.92	NA	6.67	NA	NA	17.65	5.26	14.04	2.94	3.28	9.52	7.69	9.86	5.04	9.83	24.49	12.87	9.66	8.6	20	8	16.18	10.2	12.61	NA	13.51	3.03	3.45	NA	4	14.29	7.14	1.75	5.56	15.15	4.88	12
chr1:186289551-186291449	4.73	NA	2.07	2.46	NA	7.53	6.35	6.35	3.25	6.29	8.45	8.97	8.03	7.1	5.7	17.99	13.7	10.26	5.84	10.89	3.61	6.58	NA	16.47	NA	10.67	3.09	7.35	1.41	7.69	11.24	14.13	6.67	7.05	6.5	11.76	11
chr17:42953469-42956923	NA	NA	4.17	3.9	NA	17.14	14.29	16.22	6.9	6.56	3.23	21.88	15.38	5.95	5.31	12.26	10.47	11.69	8.54	14.63	10.34	22.58	12	34.62	NA	16.13	5.77	12.9	4.62	11.54	20	NA	1.28	NA	3.7	12.82	15
chr4:174223316-174225146	NA	NA	NA	NA	NA	NA	NA	NA	NA	NA	NA	NA	22.22	5.13	NA	NA	8.7	NA	NA	NA	NA	NA	4.55	3.85	NA	NA	NA	NA	NA	NA	10	NA	4.35	NA	4.65	NA	9.38
chr1:85035823-85036264	NA	NA	NA	NA	NA	NA	NA	NA	NA	NA	NA	NA	NA	NA	NA	NA	NA	NA	NA	NA	NA	NA	NA	NA	NA	NA	NA	NA	NA	NA	NA	NA	NA	NA	NA	NA	NA
chr11:6625053-6625455	20	5.88	3.85	15	12.82	21.54	13.64	NA	12.5	NA	14.49	20	26.47	NA	30	61.54	62.5	NA	44.44	NA	10	45	36.59	NA	19.05	20.97	11.46	17.86	17.21	11.59	22.58	21.95	8.99	33.71	35	17.65	52.94
chr1:174987713-174992499	4.84	5.79	5.26	9.52	7.48	9.26	6.56	9.52	4.88	9.18	11.9	6.98	6.25	13.64	9.09	4.17	NA	7.69	NA	NA	NA	5	5.26	NA	4.21	16	5.33	4.71	1.27	11.36	13.64	18.42	8.06	13.33	NA	8.33	NA
chr16:30242957-30243068	7.87	2.94	2.46	11.22	4.94	5.9	8.72	11.64	2.01	6.7	4.33	4.07	11.78	2.24	3.09	20.36	3.41	5.42	1.84	5.24	0.96	8.61	1.31	4.79	13.16	4.24	4.55	7.69	14.09	3.56	13.18	14.59	6.07	9.65	9.65	9.18	3.65
chr6:42992871-42993000	NA	NA	5	NA	NA	NA	3.57	NA	2.5	NA	15.79	8.33	NA	4.26	8.89	13.16	11.32	7.84	NA	NA	13.64	NA	7.41	NA	8.33	13.33	6.25	NA	NA	2.7	4.55	17.65	6.59	2.17	8.33	NA	10.71
chr3:195410737-195415403	41.67	NA	30.77	6.25	15.38	7.89	16.67	NA	21.43	45	7.41	13.33	8.7	36.67	36.36	26.67	43.48	40.74	27.59	NA	30.77	25.64	12.5	NA	5.26	10	NA	46.15	27.27	9.09	26.67	6.45	20	13.24	18.75	18.18	NA
chr7:92206510-92206968	NA	NA	NA	NA	NA	8.16	NA	11.11	NA	NA	2.13	NA	3.92	12	7.32	6.67	7.69	8.33	4.92	10.34	NA	NA	NA	9.86	NA	5.71	3.12	NA	5.48	NA	5.81	5.16	0.92	8.33	3.64	9.52	5.88
chr10:90640396-90661412	NA	NA	11.11	8.7	NA	12	17.57	54.55	7.69	NA	20.69	26.32	16.28	25	7.69	25	NA	23.08	11.11	12	25.71	45	27.91	17.24	2.08	13.16	8.77	9.52	4.81	20.45	5	8.33	4.08	NA	20	11.11	30.77
chr16:684798-684888	NA	NA	NA	NA	NA	6.67	NA	NA	4.35	NA	1.54	NA	3.33	4.76	NA	NA	NA	NA	3.85	NA	2.04	NA	5.88	NA	2.22	2	3.75	3.95	8.47	4.48	NA	NA	4.35	10.34	4	NA	NA
chr3:14201331-14206312	15.79	NA	10.34	20	2.22	38.46	16.13	11.11	12	28	23.33	40.74	39.39	13.89	27.37	25.24	16.46	29.07	26.58	36.21	23.53	59.26	18.75	38.89	NA	53.12	13.33	19.23	11.11	17.65	41.03	30.77	8.57	21.43	22.22	36.96	42
chr10:127431846-127434275	16.67	NA	26.67	27.27	NA	40	56.25	33.33	16.67	16.67	NA	40	36.84	3.57	5.56	28.57	NA	17.65	NA	NA	33.33	25	10.53	NA	NA	NA	30.77	29.41	NA	NA	NA	NA	12.5	16.67	18.75	NA	NA
chr1:1154324-1158623	100	100	100	NA	53.85	100	100	NA	100	100	NA	NA	100	100	100	100	100	100	100	100	100	100	100	100	73.33	NA	100	NA	100	NA	NA	NA	87.5	100	100	100	NA
chr8:33346658-33347802	NA	NA	NA	NA	NA	17.65	30.77	NA	NA	NA	26.67	33.33	56.25	14.29	6.67	11.43	20	31.25	13.89	31.03	33.33	16.67	53.85	34.38	NA	30.77	NA	NA	NA	12.5	27.27	21.43	17.24	28	27.27	25	40.91
chr5:79465370-79470776	13.04	NA	11.11	3.7	NA	17.24	NA	NA	15.38	NA	8.7	NA	14.81	2.22	9.3	3.57	6.67	5.88	NA	9.38	NA	NA	NA	15.15	NA	6.67	17.65	6.67	10.61	5	NA	10.2	13.73	9.09	8.7	9.38	6.45
chr16:67690785-67691141	3.66	3.41	3.23	6.45	NA	1.14	3.16	NA	1.75	NA	2.48	0.85	5.15	16	15.38	12.5	7.14	NA	14.71	16.67	3.49	8.75	7.14	14.08	3.52	4	4.37	2.15	7.02	2.54	3.96	1.92	4.41	15.79	10.34	1.54	6.38
chr15:91455510-91455771	57.14	27.78	50	46.15	39.47	47.73	43.33	NA	59.38	100	50	52.78	62.86	33.33	55	52	42.11	53.33	57.14	59.38	56.76	81.82	63.33	82.14	68	54.84	52	43.48	46.67	47.5	55.56	60.98	54.55	80.85	65.22	71.43	NA
chr3:160956615-160958833	NA	NA	NA	NA	NA	NA	NA	NA	NA	NA	NA	NA	14.29	NA	4.48	4.69	5.08	2.99	NA	10.71	NA	11.11	14.29	8.93	NA	8.11	NA	NA	NA	NA	4.76	4.17	1.82	7.27	4.17	3.57	7.89
chr19:46287549-46287898	NA	NA	NA	NA	NA	6.67	5.88	NA	21.43	NA	NA	NA	10.53	30	NA	NA	NA	10	NA	NA	8.33	13.64	NA	20	NA	4.35	NA	6.67	NA	6.9	NA	NA	8.51	33.33	25	9.09	NA
chr4:89573240-89574019	NA	NA	13.33	16.67	NA	4	NA	NA	5.26	NA	NA	13.33	10.71	13.33	20	NA	14.29	13.64	NA	6.25	NA	15.38	NA	NA	NA	19.05	NA	NA	7.69	3.33	10.71	4.76	2.17	2.86	19.05	7.32	12.5
chr12:58139696-58139958	8.82	NA	NA	4.55	NA	11.54	10.71	NA	NA	NA	15.38	18.18	NA	6.25	NA	12.5	5.56	12.2	8.33	6.67	3.7	NA	4.17	17.65	1.19	41.67	8.82	4	NA	8.89	NA	35	3.06	4.55	NA	6.67	NA
chr1:151150622-151156792	NA	NA	NA	NA	NA	NA	NA	NA	NA	NA	NA	NA	NA	8.33	3.28	5.71	8.57	5.88	6.25	16.67	3.12	10.71	NA	7.14	NA	NA	NA	NA	1.82	NA	NA	NA	1.08	5.26	2.13	NA	NA
chr12:48535850-48536564	NA	NA	NA	NA	NA	NA	8.33	NA	7.14	NA	6.67	NA	26.67	10.53	9.38	NA	NA	NA	18.75	NA	NA	NA	6.25	NA	NA	10	NA	12.5	8	NA	NA	NA	2.27	NA	NA	5.56	NA
chrX:48791886-48791968	100	57.69	100	100	63.64	85.19	100	NA	64	100	100	100	100	100	100	100	90.48	100	90.7	100	100	78.95	100	100	46.15	100	64	79.17	60.87	100	100	73.33	82.35	76.92	85.71	100	100
chr22:42177850-42180342	NA	NA	NA	NA	NA	NA	NA	NA	NA	NA	NA	3.85	13.64	NA	NA	NA	6.67	NA	NA	NA	NA	NA	NA	12.5	7.14	NA	NA	NA	NA	NA	NA	NA	1.67	NA	NA	NA	NA
chr5:14504703-14507230	NA	8.57	NA	12.5	3.33	29.03	21.92	NA	21.43	7.58	23.08	NA	NA	25	NA	30.77	20	31.25	NA	50	31.25	NA	50	NA	14.71	46.15	25	NA	20	26.09	NA	16.67	10.71	15.23	NA	33.33	NA
chr7:45763623-45763951	45.83	100	39.13	38.71	36.36	43.48	24.24	26.09	34.04	100	23.4	37.93	35.29	50	47.83	45	33.33	40.62	59.38	46.88	57.14	47.17	48.39	60	NA	26.03	38.3	34	33.33	14.93	25	29.09	42.65	55	60	50	28.95
chr3:184700436-184700799	NA	NA	NA	NA	NA	NA	NA	NA	NA	NA	NA	NA	12	NA	NA	NA	NA	NA	NA	NA	NA	NA	NA	NA	NA	NA	NA	NA	NA	NA	NA	NA	NA	NA	NA	NA	NA
chr2:220045928-220046090	11.24	NA	4.62	9.38	1.17	10.42	6.86	5.33	6.45	9.2	4.5	6.54	3.01	12.12	11.24	22	15.69	12.28	5.48	7.14	12.35	18.6	10.38	10.2	3.7	14.44	6.84	7.25	5.08	3.01	8.45	6.19	4	8.63	13.79	9.26	25.64
chr6:112029224-112035549	NA	NA	NA	NA	NA	NA	NA	NA	NA	NA	2.38	2.7	3.28	NA	NA	NA	NA	NA	NA	NA	NA	NA	NA	10	NA	NA	1.37	2.38	2.29	NA	13.33	1.64	NA	NA	NA	NA	NA
chr17:4622716-4623510	NA	NA	1.49	NA	NA	4.48	NA	NA	1.67	NA	1.02	1.18	NA	4.17	11.48	5.77	9.23	6.32	NA	3.85	NA	1.32	NA	1.61	NA	6.17	3.53	6.2	4.58	2.09	5.56	NA	1.28	2.75	1.52	4.35	NA
chr4:139988925-139993019	10	NA	NA	26.09	NA	13.73	5.8	22.73	8.11	NA	5.77	7.14	21.05	2.34	11.36	20.93	14.08	11.11	3.61	6.82	16	22.86	18.18	13.64	NA	9.47	8.89	5.45	NA	9.23	8.74	12.5	7.41	5.15	6.12	7.94	5.05
chr2:46819723-46839366	NA	NA	NA	3.33	NA	7.41	2.94	NA	4.55	NA	5.26	15.38	9.09	4.76	NA	5.88	NA	NA	NA	10	13.64	NA	NA	20	NA	18.18	NA	9.09	NA	8.7	NA	NA	6.12	13.64	NA	NA	NA
chr10:135086090-135086301	12.16	3.85	NA	1.96	6.52	7.41	10.61	NA	4.55	NA	12.12	13.41	12.5	NA	6	8.11	21.02	8.77	12.5	17.39	1.89	4.17	8.7	6.38	NA	10	7.14	9.52	NA	8.57	12.82	NA	NA	5.04	6.45	17.86	7.14
chr1:153949490-153949645	5.38	2.32	3.76	4.97	1.75	8.02	3.88	3.7	6.15	4.35	3.33	6.6	5.58	18.88	23.7	8.22	14.73	19.09	19.53	10.24	11.85	29.66	13.04	28.07	3.47	9.16	6.14	7.14	15.35	4.61	6.54	3.49	5.87	12.81	10.34	15.24	17.71
chrX:64753616-64754359	24	NA	16.67	4.35	NA	18.18	2.94	NA	NA	NA	16.67	15.38	10.77	9.76	15	13.64	3.85	7.14	8.82	23.33	8.11	23.53	7.27	25.64	NA	26.92	NA	3.7	NA	8.33	26.09	19.05	3.45	6.25	3.03	15.79	38.71
chr1:109635644-109637038	26.32	5.33	11.43	9.76	6.25	37.14	24.07	9.38	13.33	NA	33.33	36.84	24.62	5.43	8.93	10.58	10	8.93	9.8	14.74	23.4	35.94	47.69	31.46	NA	28.79	16.98	38.71	6.12	21.13	36.21	23.38	4.5	5.5	10.61	9.84	34.78
chr19:14815983-14817497	NA	NA	16.67	NA	NA	15.79	16.67	NA	NA	NA	20	30	15	28.57	NA	NA	NA	NA	NA	NA	NA	NA	33.33	NA	12.5	NA	9.09	NA	11.76	23.08	NA	26.09	5.56	21.43	NA	NA	NA
chr3:197677171-197677806	NA	2.81	4.21	3.68	4.48	14.58	NA	NA	NA	NA	NA	NA	4.5	5	2.44	14.29	21.05	NA	9.09	NA	66.67	36.36	20	16.67	4.35	6.82	1.27	NA	4.55	NA	NA	4.24	6.78	9.38	10	7.14	16.67
chr13:31195377-31195900	NA	NA	NA	NA	NA	71.43	NA	NA	NA	NA	100	NA	100	100	100	71.43	73.68	78.95	60.87	100	60	NA	NA	56.25	NA	100	NA	NA	31.82	50	65	54.17	61.9	48	100	64.71	61.9
chr1:161089179-161089298	19.51	24.39	23.53	30.43	8.11	30	20	29.17	22.22	29.73	28.57	NA	37.5	20	32	50	50	41.18	40	50	38.71	40	41.67	NA	17.54	NA	23.53	25	19.51	24.14	40	35.71	16.39	22.73	25	45.45	NA
chr2:239079318-239079583	9.86	2	12.5	14.04	1.35	14.06	26.09	3.77	9.8	NA	16.92	25.81	28.41	11.96	20.78	23.88	25.33	21.13	17.46	22.73	27.27	26.53	20.93	27.4	6.12	45.74	10.81	19.44	12	28.17	23.53	28.07	7.92	17.78	19.3	40.91	34.15
chr6:82891746-82900789	NA	NA	6.1	1.72	NA	8.33	5	NA	2.27	NA	NA	8.57	19.51	4.05	4.65	NA	2.86	7.14	6.25	6.06	12.12	9.3	20	14.89	NA	3.7	2.74	4.76	NA	3.57	3.7	13.33	1.25	NA	7.04	2	11.63
chr4:76836139-76839913	37.74	16.35	35.82	36.76	12.12	31.48	35.42	27.78	44.68	21.62	16	30.16	45.16	100	34.78	58.33	47.62	33.33	40	20.83	61.76	47.62	75.86	53.33	14.29	13.95	23.26	30	32.14	11.61	30	16.28	37.66	50	78.95	35.48	NA
chr12:3048591-3049695	100	NA	NA	NA	NA	NA	100	NA	100	100	NA	NA	69.23	92.31	71.88	100	100	80.56	100	100	100	NA	100	64	NA	66.67	100	NA	100	NA	100	50	100	82.98	100	NA	100
chr2:242422949-242423656	5.88	NA	4	NA	NA	12.5	5.88	NA	5	NA	5.26	20	13.64	2.13	12.5	6.67	NA	6.67	30.77	5	3.7	9.68	3.12	6.25	2.44	17.24	22.22	NA	8.7	11.11	18.18	9.52	2.7	8.89	9.52	NA	9.52
chr10:97385213-97386459	NA	NA	NA	1.67	NA	NA	NA	NA	NA	NA	NA	NA	5.26	5.56	NA	13.04	8.7	NA	NA	NA	NA	NA	NA	NA	NA	NA	NA	4.35	NA	NA	NA	NA	1.11	1.59	NA	NA	NA
chr1:1663963-1666128	100	55	52	42.11	30.77	50	20	NA	77.42	57.14	30	30.77	30.43	53.85	NA	NA	NA	NA	NA	NA	48.39	53.85	37.5	NA	53.85	NA	100	57.58	52.94	28.57	NA	15.79	52.27	61.9	60	28.57	NA
chr10:93256130-93257864	NA	NA	NA	NA	NA	NA	NA	NA	NA	NA	NA	NA	NA	37.14	18.75	NA	NA	12.5	19.23	26.32	NA	NA	NA	NA	NA	NA	NA	9.09	NA	NA	NA	NA	3.12	15.38	7.69	20	NA
chr16:68330417-68330529	12.5	5.19	12.66	7.61	8	16.84	21.21	5.88	13.51	14.55	14.74	28.36	17.24	4.3	6.6	19.3	20.83	11.57	11.76	18.18	17.39	30.43	13.89	22.73	5.26	22.45	14.68	15.25	2.79	14.29	20.9	16.33	8.57	12.03	11.03	18.92	25
chr3:45730990-45744929	NA	NA	NA	2.27	NA	4	NA	NA	NA	NA	NA	6.45	6.38	NA	NA	NA	NA	NA	NA	NA	NA	4.65	NA	NA	NA	4.17	NA	3.33	1.67	NA	NA	NA	2.38	NA	NA	NA	6.06
chrX:153994676-153995271	NA	NA	8	5.62	NA	11.43	7.5	NA	1.61	NA	7.5	16.67	12.82	6.85	3.75	8.47	10.53	2.94	3.03	7.27	NA	17.95	13.04	16.98	0.95	21.95	3.57	10.81	4.65	13.16	9.09	4	3.26	4.3	15.52	3.23	25.64
chr16:1822515-1822604	17.02	3.8	11.67	10.94	12.4	16.98	10.71	30.43	15.05	13.64	23.4	34.38	16.42	NA	20	NA	NA	NA	NA	NA	15.38	NA	23.81	NA	2.97	37.14	14.15	14	6.9	15.66	33.33	24.39	7.75	5	17.65	6.67	NA
chrX:70350065-70351399	NA	NA	NA	5.71	NA	9.38	8.82	NA	4.65	NA	5	NA	9.38	5.45	9.8	9.43	5.71	2.5	13.33	19.23	2.27	13.04	NA	16.28	NA	18.18	NA	2	3.45	5	NA	10.53	1.49	10.81	13.21	10	40
chr19:33878988-33882200	3.28	NA	NA	NA	NA	5.26	3.33	NA	NA	NA	NA	NA	NA	NA	NA	NA	NA	NA	NA	NA	NA	NA	NA	NA	NA	NA	3.7	2.94	NA	NA	NA	NA	NA	NA	NA	NA	NA
chr16:87365117-87367491	NA	NA	NA	NA	NA	NA	NA	NA	NA	NA	NA	NA	NA	NA	NA	15.38	NA	NA	NA	NA	NA	NA	NA	15.38	NA	7.69	NA	NA	14.29	NA	NA	NA	NA	NA	NA	NA	NA
chr11:116744773-116745873	NA	NA	1.61	NA	NA	4.82	0.98	6.76	NA	NA	4.41	4.41	5.88	0.76	17.44	5.88	9.17	4.05	3.19	6.35	3.45	3.17	1.15	3.14	NA	18.97	NA	2.82	NA	3.37	6.9	6.17	NA	5.03	1.6	6.59	12.5
chr17:27211334-27215962	7.14	1.2	11.5	6.56	2.21	4.94	3.91	18.97	6.5	21.43	2.9	6.82	4.17	23.26	24.24	NA	7.14	15.15	32.5	19.35	7.97	9.18	7.5	26.67	2.42	6.19	7.05	11.5	11.3	3.04	4.41	2.76	6.21	20.2	30.36	15.38	18.75
chr11:57509190-57509280	4.35	1.83	1.63	NA	1.91	8.96	5.45	NA	4.52	NA	6.94	12.5	6.99	NA	NA	NA	NA	NA	NA	NA	6.35	6.45	4.55	9.09	2.94	16.48	4.49	6.74	3.48	4.32	8.7	5.48	3.83	8.33	NA	NA	18.75
chr12:49580242-49580393	4.66	2.76	5.67	1.57	3.48	29.65	8.46	6.35	6.84	3.57	10.61	12.24	16.4	8.45	7.27	5.62	4.48	2.65	3.71	5.26	10.33	17.11	11.52	15.5	2.79	12.89	12.62	32.39	9.68	7.58	8.44	10.06	2.69	10.15	5.43	10.68	16.38
chr6:4061935-4062446	89.47	74.6	82.08	85.45	58.82	82.81	76.27	80.72	83.33	87.5	86.57	82.81	91.46	98.41	94.3	84.71	85.26	90.85	91.95	86.09	82.61	92.31	75.29	89	42.86	87.88	76.32	96	69.35	73.58	88.24	79.83	81.01	83.51	80.26	92	89.29
chr20:18165437-18167929	NA	NA	7.69	6.9	NA	11.11	3.85	NA	5.26	NA	16.67	NA	3.33	21.05	NA	10	NA	NA	NA	NA	25	NA	NA	NA	NA	NA	NA	17.24	NA	5.26	NA	NA	4.35	NA	NA	NA	NA
chr7:148703146-148705250	11.11	7.25	11.9	9.3	1.61	30	31.58	10.53	18	NA	14.29	9.52	22.58	21.48	16.67	23.33	9.84	28.57	25.64	10	37.93	30	20.59	21.43	12.35	10.53	8.51	14.55	10.61	3.9	NA	NA	7.58	11.59	23.91	14.71	50
chr17:1686453-1686653	NA	NA	NA	NA	NA	14.29	NA	NA	NA	NA	NA	NA	2.38	NA	NA	14.29	NA	15.38	NA	NA	NA	NA	NA	NA	NA	NA	3.33	NA	6.06	3.33	NA	3.33	NA	8.7	NA	NA	11.11
chr8:67579937-67589876	100	NA	100	70.83	NA	100	76.19	NA	100	100	66.67	75	100	NA	NA	NA	NA	NA	NA	NA	41.86	55	41.67	40	NA	61.11	100	84	100	78.95	22.22	36	100	NA	100	NA	40
chr21:33038832-33039570	10.42	1.17	11.73	8.09	0.9	6.5	4.4	5	2.53	10.87	5.13	5.75	5.69	7.55	7.18	7.1	4.25	8.56	9.97	10.61	4.29	9.36	3.93	9.78	0.62	7.5	3.29	3.27	5.14	4.03	9.52	6.41	2.99	5.45	6.2	18.18	23.36
chr1:46082066-46082297	20	0.42	8.16	7.69	NA	9.18	9.02	5.75	2.94	3.77	7.58	11.11	9.74	4.72	7.66	13.74	8.35	7.59	8.59	25.98	5.13	8.85	4.39	13.33	4.04	11.59	4.44	4.71	4.73	3.7	11.11	9.57	4.28	8.28	6.48	46.85	12.15
chr14:24710323-24710409	NA	NA	1.05	NA	1.98	8.33	12.35	NA	4.62	NA	10.91	13.33	14.61	10.92	14.74	18.35	14.29	9.78	6.38	12	8.11	21.43	12.5	28.21	NA	11.54	3.75	9.62	1.92	6.33	20	11.93	2.76	12.61	11.59	18.84	12.9
chr13:37591466-37593478	46.67	44.83	40	48.78	40	41.3	28.57	50	50	35.09	24.44	20	18.75	52.78	61.11	52.17	NA	33.33	58.82	34.62	58.82	15.79	31.82	18.75	45	39.29	38.89	30.51	50	28.07	9.52	22.22	45.65	62.07	65	41.94	30
chr12:54680517-54680736	43.97	19.65	37.14	48.29	50.4	66.04	57.44	45.15	56.1	51.66	57.09	64.94	34.17	32.93	32.93	41.6	45.39	35.76	31.97	40.54	66.32	31.9	39.91	32.1	26.09	56.07	62.89	70	40	56.39	67.08	26.38	12.11	37.79	34.74	54.38	33.77
chr17:74473107-74473261	25	NA	10	NA	NA	18.42	20.69	NA	16.28	NA	17.07	25	13.04	NA	NA	20	24	14.29	NA	23.81	9.68	11.43	12.2	NA	14.29	20.75	9.09	11.54	6.82	8.2	20	24.14	12.12	13.33	13.89	19.05	13.33
chr7:104748373-104749388	11.25	0.93	9.6	10.23	NA	4.84	4	10.92	3.26	8.33	6.33	2.61	8.39	7.25	6.2	7.6	11.07	9.42	4.88	7.86	7.08	9.79	3.59	4.81	NA	3.62	5.32	8.93	4.21	3.91	2.88	8.6	5.88	2.4	3.9	8.47	2.77
chr1:145584298-145584481	NA	NA	NA	8.33	NA	NA	NA	NA	NA	NA	NA	5.56	11.11	4.65	NA	NA	NA	NA	3.33	NA	15.38	9.38	5.41	10	NA	5.26	NA	NA	NA	NA	9.09	NA	NA	8.89	NA	NA	5
chr9:134473698-134477447	NA	1.81	2	NA	NA	6.91	3.78	7.14	1.89	1.91	5.56	3.6	3.55	3.11	6.58	13.11	4.88	13.56	3.67	10.98	1.45	5	3.66	7.96	0.51	9.05	2.66	9.15	1.43	2.74	6.61	2.64	0.76	2.94	5.78	10.47	15.52
chr11:4622358-4622893	NA	NA	NA	NA	NA	9.09	NA	NA	NA	NA	NA	NA	8.33	4.35	18.75	5.88	NA	NA	NA	NA	NA	NA	NA	NA	NA	NA	7.69	NA	5.88	NA	NA	10	2.7	8.7	7.69	NA	NA
chr10:99221654-99221773	1.85	NA	4.55	8.06	5.88	7.69	6.98	NA	8	NA	6.12	6.12	6.12	14.08	13.79	10.77	10.53	14.29	11.54	2.04	16.67	10.77	6.06	1.59	NA	11.43	3.49	8.33	6.56	6.35	NA	6.06	11.76	11.9	10.81	13.73	7.14
chr17:27905390-27905748	NA	NA	NA	3.17	NA	NA	NA	NA	NA	NA	NA	NA	NA	2.78	3.7	5.56	2.99	2.22	1.89	2.38	4.55	11.11	NA	NA	0.56	NA	NA	NA	NA	NA	3.7	NA	1.85	3.82	1.67	NA	10.53
chr10:75557829-75557987	11.63	7.69	13.89	21.62	11.43	28.57	15.69	NA	11.9	11.11	13.89	16.88	24.53	12.96	9.68	7.78	14.49	6.82	16.67	22.22	27.45	19.78	18.8	15.15	13.16	15.74	8.08	15.29	11.27	16.67	14.86	12.5	15.15	8.12	4.55	30.56	9.62
chr15:28447761-28451385	NA	NA	NA	NA	NA	30.77	20	NA	8.33	26.67	33.33	26.67	NA	7.69	NA	NA	NA	NA	NA	33.33	35.71	15.38	NA	6.25	NA	11.76	9.38	NA	11.11	26.67	19.23	NA	NA	10.71	14.29	NA	38.89
chr3:49065756-49065863	34.15	19.35	39.13	21.15	12.12	43.08	23.64	100	13.33	62.07	37.11	35.37	25.41	10.37	34.72	41.86	29.73	25.86	40.98	71.23	27.78	63.04	49.12	84.09	10.61	37.89	16.49	14.93	3.64	24.8	53.25	29.63	6.55	15.85	17.98	48.21	83.33
chr2:242590751-242592721	NA	27.27	NA	38.46	NA	28.57	47.06	NA	50	28	53.85	NA	48.15	74.36	72.41	67.44	60	100	75.68	60	35.71	NA	23.08	35.71	NA	NA	45.45	58.33	47.37	46.67	71.43	54.17	45.45	45.16	44.83	33.33	NA
chr11:17167490-17169063	NA	NA	NA	NA	NA	NA	NA	NA	NA	NA	NA	NA	3.33	10	5.56	2.78	NA	5.26	NA	5	NA	NA	NA	NA	NA	NA	NA	NA	5.88	3.7	NA	NA	NA	8.57	NA	NA	NA
chr1:112299363-112302021	NA	NA	NA	NA	NA	6.67	7.14	NA	NA	NA	NA	NA	5.88	NA	NA	11.43	3.12	NA	NA	NA	NA	NA	NA	13.64	NA	28.57	NA	NA	NA	NA	21.05	20	NA	6.67	NA	NA	11.54
chr11:68350598-68355394	9.52	6.12	7.69	6.06	NA	21.05	6.45	NA	25	25.56	5	9.52	17.02	26.04	22.22	30.16	14.81	32.79	15	16.33	11.54	NA	12.2	10.17	NA	15.79	20	15.38	19.05	9.68	15.38	9.38	15.38	13.27	47.5	8.33	17.86
chr7:73635065-73635966	NA	2.75	8.93	NA	NA	10.34	4.82	NA	11.63	NA	2.63	NA	5.56	20	NA	NA	10.53	NA	NA	NA	13.33	NA	2.08	8.33	5.04	3.7	8.57	13.82	19.15	1.69	NA	NA	7.82	10.34	7.69	10.34	NA
chr6:147525819-147527106	NA	NA	NA	NA	NA	15	3.7	NA	NA	NA	12.5	NA	11.11	NA	NA	NA	NA	NA	NA	30.77	18.75	NA	8.33	14.29	NA	NA	NA	21.43	NA	6.45	10.71	23.08	10	NA	NA	26.67	25
chr1:43273172-43282101	NA	NA	NA	NA	NA	NA	NA	NA	NA	NA	NA	NA	2.74	NA	NA	NA	NA	NA	NA	NA	NA	4	2.94	11.11	NA	NA	NA	2.17	NA	4.35	NA	NA	NA	NA	NA	NA	NA
chr10:133784475-133786537	12.5	13.16	NA	10.53	20	21.43	40	NA	16.67	100	25	17.39	26.67	6.38	NA	10.2	3.57	NA	9.68	NA	17.39	30	7.41	NA	NA	NA	3.7	8.7	7.18	13.64	NA	4.55	11.43	2.04	10.34	19.23	NA
chr12:110826429-110832905	NA	NA	NA	NA	NA	NA	NA	18.18	NA	NA	NA	NA	6.82	7.69	9.3	6.67	4.88	11.9	8.11	5.26	NA	NA	NA	NA	NA	NA	NA	NA	NA	NA	NA	5	NA	8.7	NA	8.33	6.45
chr3:50138039-50140515	59.77	51.25	67.9	75.56	33.33	76.27	73.77	79.22	74.42	89.23	75	73.81	71.43	80.46	89.89	79.85	69.33	74.83	79.31	81.11	79.37	88.24	72.46	83.33	50.6	83.02	69.05	88.06	79.13	57.69	73.33	72.55	54.12	65.75	75.62	67.5	83.1
chr10:1053069-1054897	32	NA	NA	8.33	NA	14.63	8.11	NA	2.5	NA	10.53	6.98	22.73	5.66	10.13	20.51	9.09	6.35	2.41	5.66	19.05	10.64	23.53	16.92	NA	26.87	2.78	6.06	3.39	4.41	10.71	21.21	1.92	10.47	6.9	12.12	22.39
chr11:62545808-62546340	60	26.32	NA	NA	31.25	53.85	NA	NA	50	NA	NA	NA	60	50	61.54	NA	NA	NA	100	NA	50	77.78	100	29.41	60	NA	NA	NA	NA	64.29	NA	76.92	63.16	56.52	NA	NA	69.23
chr14:24683358-24683515	NA	15.38	NA	NA	NA	38.46	10.53	NA	20	NA	22.22	22.22	19.35	13.04	21.43	17.86	NA	25.81	47.37	5	17.65	30	18.6	41.67	NA	26.67	13.33	14.29	19.23	13.04	28.57	19.35	21.74	28.57	17.14	NA	NA
chr3:51978927-51979013	30.36	6.15	16.22	14.29	7.32	25	13.89	13.79	16.88	7.58	23.08	20.93	17.39	20	16.13	18.18	8.33	12.5	NA	18.75	16.33	21.21	21.18	16.36	10.94	20	21.74	26.67	31.03	21.74	13.79	14.52	20	18.18	21.43	24	23.68
chrX:39922325-39922860	NA	NA	NA	NA	NA	3.7	NA	NA	NA	NA	NA	NA	NA	NA	NA	2.38	NA	NA	NA	NA	NA	NA	NA	NA	NA	NA	NA	10	NA	NA	NA	NA	NA	1.19	NA	NA	NA
chr13:52991277-52992126	34.48	NA	12.5	13.11	NA	34.62	20.83	6.9	13.73	2.94	13.64	33.33	35.71	29.09	69.05	39.02	42.31	56.1	59.46	35.29	29.85	37.14	59.09	29.63	3.33	26.67	16.67	29.73	19.51	15.79	6.67	6.25	23.64	23.94	57.14	26.83	35.71
chr3:47894843-47896737	6.33	12.9	16.13	8	3.03	39.47	16.33	22.22	15.07	7.14	14.29	26.19	29.27	27.78	16.67	19.23	27.27	31.58	NA	16	23.68	44.83	37.25	26.19	4.55	31.37	22.81	15.52	27.59	16.98	13.64	8.75	10.71	33.33	39.29	13.33	36.36
chr7:75609807-75610365	NA	NA	5.56	NA	1.96	17.39	14.29	NA	7.41	NA	19.05	15.38	13.79	5.06	3.12	16.36	2.76	12.5	4.71	5	7.14	7.41	3.7	4	NA	4.55	5	8.33	NA	3.7	35.29	6.67	3.95	6.38	4	NA	NA
chr2:136530118-136533818	5.08	NA	12.5	12.33	NA	32.61	28.57	28.21	17.86	16.76	26.47	24.14	30.85	23.78	13.54	21.25	20.66	22.15	15.93	25.69	31.82	31.58	28.37	27.18	1.75	17.86	9.57	15.48	15.22	18.46	17.24	18.02	16.22	9.28	15.5	24.14	23.63
chr9:7011880-7013787	NA	NA	NA	NA	NA	NA	NA	NA	NA	NA	NA	NA	NA	10.53	NA	NA	NA	NA	NA	10.71	NA	NA	NA	NA	NA	NA	NA	NA	13.04	NA	NA	NA	8.33	NA	NA	3.92	NA
chr6:37349131-37358517	NA	4.35	NA	6.25	NA	NA	NA	NA	15.38	NA	NA	NA	16.67	5.56	26.32	20	27.27	57.14	22.22	NA	NA	16.67	NA	NA	NA	NA	NA	NA	17.65	NA	NA	NA	11.11	6.45	23.81	27.27	30.77
chr4:103722717-103723717	4.17	0.35	1.86	1.71	NA	4.28	3.02	6.67	1.64	3.55	1.52	2.23	7.97	3.39	5.64	6.82	6.97	7.69	3.74	5.16	9.35	14.21	6.19	15.56	1.12	2.99	0.84	3.71	1.7	1.64	2.44	3.15	2.22	3.96	4.93	5.38	7.34
chr19:51918870-51919151	NA	NA	NA	NA	NA	NA	NA	NA	NA	NA	NA	NA	5.56	NA	NA	NA	NA	NA	NA	NA	NA	NA	8.33	5	1.69	NA	3.45	2.86	NA	NA	NA	NA	NA	NA	NA	NA	14.29
chr2:242047716-242051654	23.81	NA	16.92	12.96	NA	34.78	26.92	NA	22.62	12.82	26.67	41.27	34.62	36.96	39.02	40	32.61	28.57	23.64	50	30.12	38.89	32.32	47.37	3.17	48.72	26.56	28	15.74	31.25	33.33	19.05	17.86	36.36	54.55	28.12	44.44
chr6:145157678-145160308	6.9	NA	NA	18.75	NA	17.65	6.41	7.14	1.85	NA	7.84	13.89	14.58	15.79	8.33	20	14.29	14.29	25	17.95	36.36	30.3	25	42.62	NA	15.71	8.57	11.11	6.9	11.9	4.84	8.33	4.5	16.67	NA	25	25.64
chr14:106236487-106236629	69.2	29.55	54.9	49.25	23.04	75.49	55.32	45.2	60.22	39.75	62.99	62.09	66.92	17.42	61.57	55.64	48.58	41.04	42.74	49.88	20.75	71.51	59.08	70.04	33.03	85.34	55.07	69.49	61.6	66.72	61.61	54.55	34.74	NA	67.19	71.88	62.35
chr11:65630677-65630880	6.52	NA	NA	NA	NA	10.87	8.57	NA	NA	NA	5.26	10	NA	NA	NA	NA	NA	NA	NA	NA	NA	20	5.56	18.18	NA	NA	NA	1.43	8.93	2.5	NA	NA	NA	2.7	NA	NA	NA
chr15:62148609-62155638	11.93	1.55	13.1	13.21	6.61	22.55	18.66	19.47	20.39	13.64	20.31	26.25	29.78	54.55	58.68	48.23	39.84	40.72	47.66	59.26	18.75	37.39	31.72	60.94	7.53	33.93	13.89	30.99	22.99	22.94	26.09	19.69	16.72	40.96	39.71	40.77	55.17
chr1:168032998-168034827	7.5	NA	NA	NA	NA	NA	NA	NA	NA	NA	NA	NA	2	4.21	8.47	NA	8.47	11.11	5.36	NA	1.82	NA	2.83	1.15	NA	NA	NA	NA	NA	NA	NA	2	3.17	3.57	4.08	NA	NA
chr4:99823134-99850245	NA	NA	NA	NA	NA	NA	3.17	NA	NA	NA	2.38	NA	5.41	NA	NA	NA	NA	NA	NA	NA	10.53	NA	NA	NA	NA	NA	NA	NA	NA	NA	NA	3.19	NA	NA	NA	NA	NA
chr6:2890805-2892066	1.82	10.71	2.78	12.68	14.29	9.84	11.11	NA	11.39	NA	NA	20.59	3.8	3.66	6.47	3.15	3.5	5.95	4.5	7.53	25	15.79	NA	3.33	6.38	11.76	7.35	6.67	4.67	13.33	7.69	NA	4.17	5.56	5.05	12.71	24.24
chr19:8370041-8373032	NA	NA	NA	57.14	NA	37.04	30	NA	10.71	NA	25	29.41	29.41	NA	NA	NA	NA	NA	NA	NA	NA	NA	NA	NA	NA	18.75	12	22.86	8.43	15.15	44	32.14	19.05	NA	NA	NA	NA
chr22:41554505-41556645	14.29	16	10	13.04	7.14	7.32	10.34	26.67	9.68	NA	6.98	5.56	20	8.57	15.53	20.78	8.77	16.18	8.94	10	12.12	7.14	18.18	11.54	NA	14	9.26	20.83	11.11	4.84	9.68	17.86	9.3	13.43	5.41	6.32	11.54
chr2:228205097-228207460	NA	12.5	45.45	50	NA	NA	30	11.11	NA	57.58	NA	36.36	50	47.06	NA	40	NA	56.25	NA	NA	NA	NA	27.27	41.18	21.43	NA	21.43	45.45	21.43	37.5	30	6.67	30	NA	NA	26.67	52.38
chr9:82321815-82323032	NA	NA	NA	2.99	NA	2.47	0.99	NA	NA	3.68	NA	3.45	7.84	11.39	11.32	8.7	9.02	8.89	13.53	10	4.76	3.7	0.76	2.53	NA	1.89	0.8	2.63	6.33	0.65	NA	NA	1.89	5.45	1.37	5.41	3.09
chr15:78294083-78295646	4.55	NA	NA	9.52	NA	35.71	15.79	NA	NA	NA	20	25	NA	NA	NA	NA	NA	NA	NA	NA	36.84	38.46	26.92	NA	NA	NA	NA	NA	22.22	18.18	NA	NA	7.14	12	NA	30.77	NA
chr1:43831295-43831938	20	NA	NA	NA	NA	NA	NA	NA	NA	NA	40	45.45	33.33	NA	60	NA	NA	NA	NA	NA	43.75	50	40	50	NA	53.33	NA	70	60	NA	NA	25	50	NA	NA	NA	NA
chrX:48676517-48676626	7.14	NA	2.38	NA	NA	10	14.29	NA	8.89	NA	11.54	10.71	12.12	23.53	14.29	12.2	15.79	8.82	19.05	7.14	10.53	11.11	16.22	17.65	NA	3.33	3.85	7.78	7.69	13.79	5	4.55	4	25	26.92	4.08	NA
chr2:198353972-198354920	5.26	NA	4.41	1.57	NA	6.9	7.89	12.22	4.71	3.88	5.17	8.11	8.7	13.36	18.06	21.19	11.69	16.58	7.31	36.91	2.82	20	8	23.46	1.17	17.78	2.56	5.61	9.21	8.57	12.68	13.46	5	11.13	14.1	25.37	23.08
chr5:138268402-138269490	9.09	NA	NA	NA	3.23	15.52	7.69	NA	4.35	NA	7.27	11.32	9.43	10	12.5	11.36	18.42	2.7	NA	7.89	26.09	14.81	18.42	11.54	0.96	8.47	3.81	11.27	1.92	7.02	4	6.49	6.19	12.12	11.43	14.63	14.29
chr20:34293253-34295041	3.37	1.17	7.42	6.15	NA	3	3.76	10.24	2.64	2.25	3.09	2.92	14.88	1.26	1.81	2.99	2.72	3.42	2	4.29	8.27	6.05	6.84	5.94	0.59	1.45	1.84	3.78	1.38	2.44	2.03	5.96	4.98	1.71	1.72	2.83	3.96
chr1:46661750-46662402	NA	NA	NA	NA	NA	4.35	5	11.11	7.41	NA	NA	6.25	8.7	NA	NA	NA	NA	NA	NA	NA	12.5	23.08	15.38	25	2.13	NA	NA	NA	NA	NA	NA	NA	5.97	20.83	NA	10	NA
chr8:104415553-104417003	30.95	8.33	51.35	42.7	11.11	40.74	33.33	42.86	35	26.19	50	61.9	52.11	20.34	37.1	41.35	16.28	31.91	11.58	37.04	42.86	48.39	28.21	39.71	11.54	50	19.23	35.29	20.83	36.67	50	45.9	15.52	27.78	44.19	22.92	37.88
chr7:98554157-98555603	NA	NA	NA	NA	NA	5.08	5.56	NA	3.57	NA	NA	2	8.7	NA	NA	2.44	5.66	1.56	2.2	4.92	NA	NA	2.13	4.29	NA	12	NA	NA	NA	1.25	10.53	NA	NA	6.9	NA	NA	7.41
chr17:16833308-16833622	NA	60	80	79.41	NA	80.95	63.16	NA	100	100	67.44	NA	61.11	100	57.58	77.08	100	NA	75	75.56	NA	NA	59.57	46.67	55.56	71.7	71.11	49.25	72.64	53.33	42.86	33.33	54.72	94.81	88.05	68	50
chr19:3533397-3534418	20.51	NA	26.67	NA	5	9.3	15.38	NA	9.09	NA	5.77	7.55	8	8.97	7.83	11.25	9.4	14.06	7.93	10.48	11.11	21.43	10.2	11.65	10	22.33	5.97	11.48	13.51	7.79	16.67	11.11	1.32	10.47	11.68	3.67	17.33
chr12:112471184-112477032	25	NA	53.33	33.33	NA	31.25	29.41	27.59	8.33	17.24	25	27.78	33.33	22.73	20.59	27.59	25	33.33	25	16.13	40	45.45	50	25.71	NA	25	45.45	23.08	26.67	40	18.75	37.5	27.27	18.18	20.69	26.92	19.23
chr17:3592922-3593363	41.67	22.03	23.08	30.95	8.33	30	27.27	NA	30	NA	20	27.59	34.48	26.67	36.84	44	36.36	38.46	34.48	52.5	50	55	35.14	52.63	12.9	68.75	17.86	50	6.67	25.71	50	21.21	13.04	NA	26.32	36.17	58.82
chr19:3765330-3767258	NA	NA	7.69	6.67	1.12	2.27	6.29	10.34	6.45	NA	7.69	7.5	5.96	NA	0.77	3.08	NA	5	NA	NA	1.56	2.82	4.58	3.64	NA	3.09	4.38	7.19	NA	2.03	6.17	1.75	2.58	3.8	1.37	NA	2.67
chr4:56315036-56315562	NA	NA	NA	NA	NA	NA	NA	NA	NA	NA	NA	NA	9.52	8.33	NA	NA	NA	NA	NA	NA	NA	NA	NA	NA	NA	NA	NA	NA	NA	NA	NA	NA	NA	NA	NA	NA	NA
chr1:153792212-153800488	NA	NA	NA	NA	NA	2.63	4	20	NA	NA	NA	NA	3.7	NA	1.15	5.26	NA	NA	1.39	7.5	2.33	3.12	7.32	4.84	NA	NA	9.09	9.52	NA	NA	5.88	NA	NA	0.82	1.32	9.09	11.43
chr9:136227311-136227931	NA	NA	NA	NA	NA	NA	17.65	NA	NA	NA	NA	NA	NA	NA	NA	NA	NA	5.88	NA	NA	NA	NA	4.76	NA	NA	NA	NA	3.12	5.56	NA	NA	NA	NA	NA	NA	NA	NA
chr17:46148942-46152367	10.53	NA	8	11.9	1.69	16	7.5	NA	3.03	NA	7.69	15.79	8.11	NA	16	30.77	13.04	41.67	10.71	NA	17.07	27.78	18.06	33.33	1.39	30	4.44	3.33	3.28	7.5	30	15.79	5.74	10	16.67	NA	17.65
chr1:43890104-43890454	NA	NA	NA	10	NA	6.45	4	NA	8.7	NA	5.56	20	22.73	9.38	7.14	12.5	NA	16.67	13.33	23.53	5.88	NA	NA	17.65	NA	33.33	5	42.86	12.5	NA	27.27	NA	NA	12.2	11.43	27.27	NA
chr8:11172574-11174181	NA	NA	NA	NA	NA	15	NA	NA	NA	NA	8.33	NA	13.33	NA	6.67	31.58	12.5	NA	4.55	NA	NA	NA	NA	8.33	NA	NA	NA	NA	NA	10.53	42.11	31.58	12	4	NA	9.09	25
chr16:732077-732164	27.44	24.01	35.65	30.2	25.24	38.56	34.25	17.09	35.21	31.06	37.06	34.15	35.92	25	51.72	42.7	52.44	34.52	49.35	33.87	26.89	33.72	26.12	38.37	25	45.87	33.06	37.87	26.17	33.49	41.98	26.78	33.33	41.07	37.27	45.95	39.53
chr12:48538914-48538992	NA	NA	5	NA	NA	NA	NA	NA	2.7	NA	NA	NA	4.17	6.06	NA	NA	NA	NA	NA	NA	NA	NA	NA	2.22	NA	NA	5.26	NA	NA	NA	NA	7.69	2.63	17.65	NA	NA	NA
chr9:130580657-130580994	62.5	NA	NA	100	NA	57.14	62.5	NA	37.5	NA	40	NA	100	NA	NA	NA	NA	NA	13.33	NA	100	NA	NA	66.67	50	NA	31.82	60	17.86	30	NA	63.64	37.5	NA	NA	NA	NA
chr2:68408143-68413599	37.93	3.45	16.33	29.41	4.11	23.53	14.75	25.97	9.09	13.33	11.36	25.58	22.58	8.73	5	25.51	12.1	14.29	8.51	7.86	24.69	13.4	22.14	10.53	4.65	17.14	6.12	21.88	4.41	18.52	39.53	17.86	5.85	11.01	6.9	16.48	16.96
chr8:95953320-95961381	NA	NA	NA	NA	NA	0.66	1.49	NA	NA	NA	NA	1.15	5.26	NA	NA	NA	NA	NA	NA	NA	NA	NA	11.76	NA	NA	NA	NA	NA	NA	1.47	NA	6	NA	NA	NA	NA	18.18
chr1:26801159-26801603	14.18	6	20.61	12.79	1.65	19.41	12.15	18.75	9.59	11.3	20.91	20.29	14.36	7.07	16.18	19.59	18.26	12.8	5.31	7.58	23.48	16.14	22.24	15.93	0.78	16.14	8	15.58	6.84	6.85	12.61	10.86	3.34	12.97	17.99	10	23.4
chr1:3411064-3411176	8.33	NA	6.06	NA	NA	2.27	3.66	NA	4.55	NA	NA	1.32	NA	NA	NA	NA	NA	NA	NA	NA	27.27	NA	NA	NA	4	NA	10	2.38	5.88	5.77	1.82	5.26	2.86	NA	NA	NA	NA
chr19:8520459-8527412	NA	1.34	2.04	5.77	NA	5.51	4.94	3.87	5.21	2.63	3.6	4.52	6.2	18.71	10.18	11.9	6.36	9.77	7.6	10.55	7.81	7.58	5.73	12.27	NA	5.42	3.14	4.58	4.73	1.72	4.59	3.22	2.34	11.89	10	8.33	10.05
chr7:131155704-131163381	NA	NA	5	NA	NA	NA	5.88	NA	NA	NA	NA	NA	34.38	3.49	8.47	11.43	8.82	18.18	NA	6.25	13.33	NA	NA	16	NA	25	NA	NA	NA	16.67	16.67	55	8.11	4.35	12.82	17.39	15
chr1:180023638-180031354	NA	NA	NA	NA	NA	5.26	NA	10.34	NA	NA	NA	NA	7.41	NA	NA	10.34	2.86	23.53	NA	NA	NA	NA	NA	8.82	NA	11.76	NA	NA	NA	NA	7.69	6.67	NA	NA	NA	NA	NA
chr1:62907971-62908829	NA	NA	8.33	NA	NA	34.48	12.82	4.76	11.11	NA	11.54	13.33	21.28	1.05	1.72	18.52	13.25	7.69	5.26	18.18	9.38	16.67	18	14.29	NA	16.67	12.5	36.84	2.94	16.13	24.32	20.41	10.13	6.85	6.38	13.16	24.07
chr3:136060394-136062673	NA	NA	NA	NA	NA	NA	NA	NA	NA	NA	NA	NA	7.27	1.41	NA	NA	2.7	NA	4.35	4.35	5	NA	NA	NA	NA	NA	6.67	5.88	NA	NA	NA	1.79	6.15	NA	NA	2.86	NA
chr15:89858621-89859627	87.5	100	100	88.06	82.76	84.13	86.44	100	89.36	100	90	87.5	87.01	90	94.12	100	93.06	85.71	90.91	100	81.25	100	76.6	100	42.86	86.49	79.37	91.04	73.42	100	87.5	86.76	91.82	92.19	84.91	100	100
chr11:117089285-117089772	4	2.6	15	18.18	7.14	30	12.5	NA	16.33	18.75	27.91	32.56	37.04	5	11.54	30.16	31.25	10.53	33.33	22.86	30.77	48.65	41.82	56.25	9.89	43.64	22	16.98	12.5	17.81	38.24	29.03	16.98	26.23	14.29	15.38	60
chr1:15834403-15844604	NA	NA	NA	NA	NA	NA	NA	NA	NA	NA	NA	NA	6.67	4	NA	3.45	7.32	12.82	12.5	NA	NA	NA	NA	NA	NA	NA	NA	NA	NA	NA	NA	NA	NA	2.86	3.57	10	NA
chr17:38064468-38065210	48.72	NA	18.52	20.83	8.33	NA	NA	16.67	39.39	NA	NA	23.81	42.86	25	NA	NA	NA	23.81	NA	NA	33.33	33.33	36.59	23.81	NA	5	20	50	34.38	NA	NA	15.79	66.67	63.64	NA	29.41	NA
chr15:43262806-43268914	4	NA	30	NA	NA	45.45	16.67	15.79	NA	NA	NA	26.67	33.33	NA	4.44	15.38	2.63	13.33	NA	18.75	NA	NA	NA	38.46	NA	NA	6.67	NA	NA	NA	60	NA	29.41	4.35	16.67	13.64	NA
chr1:213068396-213068557	NA	NA	NA	NA	NA	NA	NA	NA	NA	NA	NA	NA	NA	9.09	NA	8.11	20	NA	5.88	NA	6.67	5	NA	NA	NA	NA	NA	NA	NA	NA	NA	NA	NA	NA	NA	NA	7.14
chr18:13742652-13746218	NA	NA	10.53	4.76	NA	25.93	30.3	40.91	14.81	26.42	35.71	24.32	33.33	13.64	9.43	13.22	8.42	8.7	1.78	17.28	20	23.33	26.32	28.99	NA	31.25	10.34	18.75	6.52	13.33	20.75	30.36	11.11	9.68	10.39	29.17	30.86
chr4:101950353-101953423	NA	NA	NA	45.45	NA	57.14	35.71	60	8.33	NA	10	20	46.67	40.54	5.26	28.57	35.71	40	NA	29.41	42.86	50	62.07	48.39	NA	NA	5.88	50	NA	33.33	NA	41.18	21.62	31.58	30.77	42.11	60
chr1:155226583-155227075	7.78	8.64	14.71	11.11	5.08	21.15	14.29	NA	18.42	NA	25	25.64	15	7.46	14.29	29.55	22.73	25.53	30	25	21.15	41.86	30.61	54.55	3.7	28.21	15	16.92	8.85	15.52	48.15	22.64	11.64	19.78	11.59	23.08	50
chr16:57095614-57099123	NA	NA	12.5	18.18	NA	17.74	9.84	24	13.98	NA	13.64	12	10	30.77	25	8.93	NA	12	15.79	18.52	18.75	23.4	22.22	20.41	12.82	16.33	13.24	27.59	24.29	17.14	9.43	3.51	9.8	23.08	37.5	12.5	18.52
chr6:112400958-112402294	NA	NA	NA	NA	NA	NA	5	NA	NA	NA	NA	10	2.33	NA	2.17	7.94	NA	2.5	NA	6.67	NA	NA	NA	10	NA	NA	NA	NA	NA	NA	NA	5.88	1.33	2	2.22	3.45	8.33
chr8:61735306-61736398	NA	NA	NA	NA	NA	21.74	12.12	10.53	NA	5.26	NA	4.55	12.77	9.38	NA	10.53	NA	18.6	NA	15	4.55	8.82	NA	8.06	NA	2.17	NA	NA	NA	10	3.85	2.44	2.86	NA	NA	1.79	NA
chr10:101995522-101997778	NA	15.38	NA	NA	NA	NA	57.14	NA	40	21.74	53.85	56.25	50	35	58.33	51.85	64.29	62.5	43.48	72	40	62.5	NA	62.5	NA	57.14	NA	45.45	20	NA	40	52.38	31.58	35.71	66.67	NA	57.14
chr11:122929970-122930180	1.96	0.37	0.7	0.39	0.35	2.58	2.56	2.37	2.36	NA	1.99	3.09	1.24	5.9	7.49	2.27	4.53	3.53	4.9	9.03	3.06	6.71	2.55	10.08	0.07	1.88	0.98	2.32	4.57	1.22	4.74	1.29	0.82	6.55	3.48	7	14.58
chr3:38289224-38291456	9.38	NA	NA	11.36	NA	7.69	NA	NA	7.14	NA	NA	NA	NA	8.06	20	30	11	15.09	11.11	7.69	13.79	NA	NA	6.67	NA	8.33	8.33	NA	7.14	NA	NA	5.88	5.36	10.17	10.11	4.17	14.29
chr2:65296936-65298587	18.18	NA	14.71	38.89	NA	26.09	16.67	NA	4.55	20.41	47.06	43.48	58.62	31.25	2.78	22.73	7.14	NA	3.7	11.63	NA	47.06	25	NA	NA	42.11	4.35	13.04	2.44	11.11	22.22	40	14.58	NA	NA	NA	35.71
chr14:24735724-24735981	7.69	4.55	6.06	13.64	6.45	21.15	20.69	NA	19.12	15.79	10.71	22.92	16.67	27.59	56.25	41.67	NA	54.55	26.67	34.38	37.5	53.85	27.27	46.67	17.07	25.4	12.2	18.89	31.34	13.43	19.61	13.56	10.94	23.53	36	18.18	47.06
chr2:152300224-152301851	NA	NA	NA	NA	NA	NA	NA	NA	NA	NA	NA	NA	18.75	NA	NA	3.57	NA	NA	NA	NA	NA	NA	NA	7.14	NA	NA	NA	NA	NA	NA	NA	NA	NA	5.26	2.7	NA	NA
chr20:20020493-20021329	NA	NA	7.69	20	NA	25	15.38	7.69	6.67	NA	21.43	11.76	22.86	1.96	2	23.26	13.04	4.88	1.35	8.47	9.52	13.79	12.5	12.5	NA	20	NA	5	4.17	13.64	26.92	12.2	2.17	10.64	4.35	5.56	5.77
chr22:42972616-42972986	5.56	NA	NA	NA	NA	8.33	3.45	NA	6.38	NA	4.55	NA	4.69	4.35	8.82	10.53	NA	NA	3.57	4	NA	NA	NA	5.26	NA	8.11	7.41	NA	NA	2.63	13.04	NA	1.27	NA	NA	2.44	25
chr20:21337304-21338373	2.17	NA	NA	NA	NA	6.38	3.92	6.67	NA	NA	4.65	3.03	6.15	7.59	9.49	8.26	6.8	9.18	5.62	6.25	3.85	NA	6.06	8.93	NA	9.09	NA	NA	NA	NA	11.43	8.16	NA	7.14	6.03	5.06	14.49
chr7:72416248-72416675	29.17	19.23	18.18	31.25	12	31.11	25.42	NA	13.64	5.26	32.61	30.23	39.02	6.45	11.43	21.82	24.44	6.9	12.73	26	27.27	20	24.39	24.07	13.64	61.7	12.12	18.52	NA	25	37.5	51.85	10.42	11.7	15.62	18.92	38
chr3:45872483-45872564	NA	NA	NA	NA	NA	NA	NA	NA	NA	NA	NA	NA	NA	NA	12.94	6.15	NA	12.12	7.25	26.67	NA	NA	NA	25	NA	NA	NA	NA	7.14	NA	NA	NA	NA	13.56	NA	25.71	10
chr9:134518805-134525515	15.38	1.63	11.69	15.56	NA	9.17	5.1	NA	6.58	26.53	3.67	2.61	5.26	4.74	7.59	5	NA	13.4	1.85	2.97	NA	NA	NA	NA	7.87	4.13	1.4	9.59	3.01	1.04	1.83	1.24	4.95	2.07	3.82	3.97	2.25
chr6:17606245-17608425	40.74	23.08	18.18	36.84	NA	41.18	30.43	100	8.33	100	25	NA	44.44	15.38	27.27	33.33	55.56	25.93	30	26.67	56.25	20	23.08	33.33	NA	26.09	NA	26.32	12.5	18.18	27.27	22.58	20	18.75	25	33.33	25.81
chr7:72420031-72420384	20.59	8	20	15.52	26.32	30.43	39.13	NA	29.41	12.9	37.5	34.69	20.29	38.89	26.32	46.67	50	53.57	53.33	41.18	20.59	20.48	20.97	50	11.32	58.18	31.43	27.06	21.62	50	51.85	15.79	10	40.43	37.5	29.73	40
chr11:47652640-47653205	NA	NA	2.22	NA	NA	NA	NA	NA	NA	NA	NA	5.26	3.7	NA	5.33	8.45	NA	2.13	3.03	NA	NA	NA	NA	NA	NA	9.52	NA	6.06	NA	1.75	NA	12.5	7.55	3.08	2.27	NA	NA
chr9:33344187-33347035	22.41	NA	3.57	11.63	NA	5.8	3.8	9.8	4.23	NA	5.36	5.97	9.68	NA	4.31	4.29	6.82	1	2.08	3.55	11.11	6.56	2.27	9.64	1.64	6.19	1.47	7.02	7.55	8.47	6.9	9.32	4.78	4.03	4.17	NA	2.59
chr11:65829470-65830479	4.95	0.99	5.06	1.37	NA	1.69	3.8	NA	1.43	NA	1.9	7.08	4.2	1.5	3.81	8	4.62	5.29	2.69	5.68	6.16	7.46	5.19	9.28	1.3	6.88	1.67	5.76	0.67	1.28	4.55	1.53	1.79	2.47	3.43	4.2	10.53
chr8:68130374-68131665	NA	NA	NA	NA	NA	NA	NA	NA	NA	NA	NA	NA	12.82	NA	NA	1.96	NA	NA	NA	NA	NA	NA	4.26	NA	NA	NA	NA	NA	NA	NA	NA	4.35	NA	1.39	NA	NA	NA
chr2:58390210-58390568	37.5	41.67	68.18	45	NA	68.42	66.67	80.56	54.35	67.65	81.82	82.61	71.43	90.41	82.98	67.57	100	64.29	71.43	57.14	48.65	42.5	52.73	41.67	NA	66.67	62.16	65.22	46.67	69.23	75	67.92	54.69	71.43	86.96	61.9	56.76
chr11:64010784-64010922	NA	NA	18.18	3.7	NA	NA	3.53	NA	2.05	NA	NA	1.43	1.75	13.56	13.33	10	18.18	15.38	12.5	NA	15.38	4.17	8.11	14.29	4.21	4.94	NA	1.91	7.23	2.22	NA	NA	2.47	7.03	7.14	11.11	NA
chr17:79170856-79171511	NA	NA	NA	NA	NA	15.38	18.75	NA	NA	NA	25	NA	15	NA	NA	NA	NA	NA	NA	NA	20	26.67	40	NA	NA	NA	6.25	NA	23.08	NA	NA	NA	5.41	NA	NA	NA	NA
chr2:55459845-55459943	0.36	0.16	0.21	0.22	0.12	0.72	100	NA	0.46	NA	0.52	100	0.2	3.35	4.2	3.39	3.84	1.94	2.49	1.94	2.19	1.71	1.04	1.14	0.27	100	100	100	0.89	100	100	0.21	0.4	1.99	1.93	2.91	0.79
chr12:108925058-108925997	21.43	NA	NA	10	NA	10	14.29	NA	2.08	NA	14.81	12	12.82	0.84	4.55	13.25	4.71	2.33	3.12	8.7	NA	6.45	13.16	18.33	NA	25.81	3.33	6.06	1.3	14.71	27.27	26.92	1.2	4	10	14.81	12.5
chr16:68024901-68025017	10.42	11.03	13.33	8.7	7.5	23.21	10.9	12.07	16	13.11	10	9.09	11.67	26.32	8.93	6.15	11.36	7.25	17.5	10.13	29.37	19.15	19.42	11.9	13.92	1.61	17.27	19.59	20	7.95	NA	5.71	27.93	22.22	20.69	26.87	8
chr12:123942764-123943510	NA	NA	NA	NA	NA	22.22	8	NA	NA	NA	7.5	2.5	9.38	NA	NA	NA	NA	NA	NA	NA	7.69	NA	NA	NA	NA	16.67	10.87	8.57	3.57	7.14	7.41	5	10.71	NA	NA	NA	NA
chr3:197432047-197444847	NA	NA	NA	NA	NA	2.5	2.94	NA	NA	NA	NA	NA	22.5	1.61	7.69	6.9	5.08	10.45	NA	14.81	NA	10.34	NA	3.45	NA	8.33	NA	NA	NA	2.13	NA	6.67	2.63	NA	1.36	3.7	5.56
chrX:153996708-153997441	25.93	14.02	9.26	11.58	5.88	48.15	60.71	NA	16.33	NA	59.26	81.82	51.67	21.31	20.21	28.21	26.98	25	16.49	31.67	54.1	46.48	45.56	58.54	3.57	48.39	22.86	25.71	6.25	27.59	62.5	40	11.11	13.02	20.34	27.59	50
chr3:137953957-137956150	5.56	NA	19.23	NA	NA	25	9.68	19.23	6.45	26.42	6.45	16.13	20	15.48	25.53	17.98	27.03	14.08	21.11	32.89	60	41.18	27.27	31.58	NA	20	2.44	17.14	17.07	6.12	8.57	10.34	9.52	12.2	20	28.85	34.48
chr2:32093562-32094916	NA	NA	NA	NA	NA	NA	NA	5.63	NA	NA	5.56	NA	7.04	1.03	6.67	17.5	20.51	2.13	NA	4.44	20	32.14	17.24	30.56	NA	3.33	3.7	6.38	NA	4	3.45	5	NA	6.82	4	15.91	29.41
chr11:33112274-33113816	40	NA	38.89	60	NA	NA	NA	NA	41.67	NA	NA	NA	100	50	NA	45.45	NA	NA	31.25	NA	42.11	100	100	66.67	NA	NA	NA	NA	18.75	NA	NA	50	27.59	24	41.67	35.71	100
chr20:5556192-5556461	24	NA	16.54	13.25	6.67	41.46	36.93	31.03	14.14	7.73	33	41.18	43.65	3	8.89	22.22	13.44	14.83	3.08	13.01	20.51	30.14	20.25	58.76	NA	40	9.4	15.5	2.58	21.58	24.8	31.06	3.03	5.84	10.5	12.12	36.13
chr3:112052072-112063808	7.02	2.52	9.2	9.09	2.13	18.58	15.53	NA	19.26	12.82	17.14	20.37	20.97	NA	4.17	NA	NA	NA	NA	NA	14.29	8.33	NA	NA	NA	12.82	18.49	12.07	5.88	22.68	20	15.38	9.16	NA	NA	NA	NA
chr19:5119864-5131086	NA	NA	NA	NA	NA	10.34	2.44	NA	NA	NA	3.7	6.67	NA	38.46	NA	NA	NA	NA	50	NA	NA	NA	NA	NA	NA	19.23	NA	4.35	4.6	2	28.57	4	NA	30.77	25	NA	NA
chr12:3782759-3788080	NA	NA	NA	NA	NA	NA	NA	NA	14.29	NA	NA	8.7	4.76	16.67	NA	NA	NA	NA	NA	NA	NA	NA	NA	NA	5.88	43.75	NA	NA	NA	NA	NA	NA	NA	NA	NA	NA	NA
chr1:24790611-24795475	14.29	NA	25	47.06	4.35	21.43	11.11	NA	21.05	15.38	9.09	NA	NA	NA	NA	50	NA	NA	NA	NA	42.86	NA	NA	NA	8.33	NA	10	31.25	NA	11.11	NA	NA	22.5	NA	NA	NA	NA
chr1:19488231-19488320	NA	NA	NA	NA	NA	NA	NA	NA	NA	NA	NA	NA	NA	NA	1.14	2.86	NA	3.92	NA	NA	NA	NA	NA	NA	NA	10	NA	NA	NA	NA	NA	NA	NA	1.35	NA	5.26	1.82
chr9:131302618-131303380	NA	NA	NA	11.32	NA	NA	11.76	NA	3.85	NA	NA	2.94	12	1.59	5.26	NA	3.45	9.09	7.14	7.69	NA	NA	2.04	7.69	2.86	NA	3.51	4.35	NA	1.92	NA	NA	5.88	3.64	8.11	3.12	NA
chr1:211469096-211477424	11.43	1.39	20.51	10.64	NA	12.5	15.87	7.5	10.2	9.5	11.9	10	15.94	9.09	12.86	21.43	21.43	25.49	10.81	18.6	18.52	20	9.76	20.55	NA	12.7	8.96	5.41	7.69	15	11.36	7.14	10.96	11.25	33.93	6	21.69
chr17:48447461-48447815	NA	NA	NA	NA	NA	10	4.17	NA	NA	NA	NA	NA	NA	NA	2.88	NA	1.49	NA	2.41	NA	13.33	NA	NA	7.14	NA	NA	NA	NA	NA	NA	NA	3.45	NA	NA	NA	NA	NA
chr12:30783892-30784828	34.38	23.64	53.57	62.5	26.09	44	39.39	68	37.84	47.79	32	61.9	52.27	32.79	43.9	57.14	40	51.67	43.06	48.28	50	48	48.15	44	10.34	50	29.63	65.62	25.71	41.67	35.71	41.67	26.67	36.11	35.42	55.88	37.5
chr8:22881774-22884645	9.76	NA	4.76	3.57	NA	3.57	4.76	NA	1.49	NA	5.8	3.77	NA	2.2	6.38	3.42	7.77	3.57	NA	4	4.05	8.86	4.55	4.44	1.28	1.61	4.11	NA	NA	4	4.92	NA	5.19	5.58	3.7	13.89	3.74
chr1:66829255-66831349	5.2	2.15	2.78	7.08	1.38	8.09	4.96	8.13	3.61	2.01	3.45	4.97	5.62	2.04	4.39	4.76	11.78	5	3.42	6.74	8.7	3.92	NA	3.01	2	0.62	1.09	13.4	4.69	3.96	2.07	3.06	5.76	6.1	3.44	4.88	1.32
chr11:18332481-18332933	NA	6	NA	NA	NA	NA	15.79	NA	NA	NA	NA	17.65	4.55	NA	4.69	8.2	7.55	2.5	NA	9.52	15.38	NA	NA	NA	NA	NA	NA	8.33	NA	NA	NA	NA	NA	4.88	2.13	NA	NA
chr11:82985784-82989768	NA	NA	NA	NA	NA	NA	NA	NA	NA	NA	NA	NA	2.7	NA	2.22	NA	NA	3.33	NA	NA	NA	NA	NA	NA	NA	12.5	NA	NA	NA	NA	NA	NA	5.32	4.48	NA	NA	NA
chr1:54262818-54266365	NA	NA	NA	NA	NA	NA	NA	NA	NA	NA	NA	NA	14.29	NA	NA	NA	10.53	NA	6.67	NA	NA	NA	NA	NA	NA	NA	NA	NA	NA	NA	NA	NA	NA	NA	NA	5.56	NA
chr12:57650295-57651772	15.38	11.54	17.14	11.11	2.86	17.78	15	NA	13.85	NA	15.07	14	31.11	7.81	23.81	16.13	10.34	13.16	20.69	14.29	13.79	10.96	19.74	10.34	8.7	31.76	11.11	15	7.02	18.1	24	30.14	13.16	16.67	12.5	25.45	29.63
chr19:2137807-2138617	NA	NA	NA	NA	0.81	4.88	NA	NA	NA	NA	6.98	NA	NA	NA	7.84	6.38	NA	4.55	NA	NA	8.2	NA	NA	5.38	1.38	NA	3.64	3.12	NA	NA	NA	NA	2.08	4.26	3.57	NA	NA
chr3:57616552-57616651	NA	NA	NA	NA	NA	NA	NA	NA	NA	NA	NA	6.06	7.14	NA	NA	NA	NA	NA	NA	NA	NA	7.14	NA	NA	NA	5.88	NA	4	NA	NA	NA	11.76	2.22	NA	NA	NA	NA
chr8:87473550-87474002	NA	NA	NA	7.27	NA	NA	NA	NA	4	NA	NA	NA	16.13	4.35	NA	NA	4.76	NA	NA	NA	NA	NA	2.78	6.67	NA	NA	4.17	3.33	3.33	NA	NA	2.44	13.46	8.11	NA	NA	NA
chr3:132384918-132387661	25.81	6.06	25.81	33.33	NA	50	37.5	100	56	57.14	30	50	33.33	61.9	58.18	66.67	55.26	51.72	52.73	64.71	54.55	33.33	35.85	57.89	4.76	45.45	26.92	53.33	45.16	29.63	40	28.57	33.96	50.94	60	50	50
chr5:132412591-132422473	5	NA	3.26	0.96	NA	11.11	1.75	2.65	3.23	4.71	5.19	5.08	14.17	NA	1.51	1.86	3.92	0.45	NA	NA	NA	NA	1.52	2.73	NA	8.4	0.99	2.7	3.61	4.12	0.98	4.21	3.68	1.06	1.37	0.81	1.43
chr19:1918990-1923068	8.96	NA	3.03	NA	4.17	NA	2.99	NA	3.77	NA	NA	NA	8.2	22.22	4.76	11.11	6.98	5.71	16.22	13.33	6.67	NA	NA	12.5	NA	NA	8.33	4.08	12.82	1.85	NA	NA	7.96	7.25	NA	8	NA
chr11:20403786-20404525	NA	NA	NA	NA	NA	5	NA	6.9	2.56	NA	NA	NA	NA	8.33	NA	NA	NA	NA	NA	NA	NA	NA	NA	NA	NA	NA	NA	NA	NA	NA	NA	NA	1.22	NA	3.33	NA	NA
chr16:27786406-27788248	NA	NA	46.15	NA	NA	35.71	42.86	NA	53.85	NA	NA	NA	NA	35.71	NA	NA	NA	NA	NA	NA	NA	NA	NA	NA	NA	38.1	59.09	58.33	60	40	42.86	54.55	25	51.85	53.85	46.15	NA
chr5:170832408-170833400	23.53	1.89	26.19	18.75	NA	11.36	8	11.67	2.22	2.21	5.66	19.18	8.52	25.51	8.09	14.6	16.41	15.27	19.13	28.24	22.5	18.37	13.85	20.91	1.97	7.02	3.77	5.83	6.19	8.41	6.6	3.79	0.56	11.46	17.57	22.78	12.9
chr22:32871112-32874967	NA	NA	NA	NA	NA	7.29	7.69	NA	1.89	NA	5.38	5.97	4.4	NA	1.59	6	3.77	4	0.93	9.68	NA	18.52	7.32	19.51	NA	8.18	2.8	5.45	NA	3.88	6.93	2.38	1.45	2.82	4.3	NA	29.41
chr2:135694540-135696571	3.17	NA	NA	NA	NA	5.77	1.54	NA	NA	NA	2.5	NA	8.22	1.3	3.09	10.34	4.72	2.56	3.12	NA	NA	13.64	2.78	5.13	NA	6.9	NA	2.86	NA	NA	1.79	NA	NA	2	2.38	3.57	2.11
chr9:131023082-131023450	NA	6.9	NA	NA	NA	6.38	2.27	NA	NA	NA	NA	NA	5.88	NA	10	6.67	NA	NA	23.08	NA	NA	4.76	5.56	9.3	4.35	10.81	6.06	4.44	9.86	NA	NA	NA	NA	8	15.38	NA	5
chr22:17525891-17528213	NA	NA	NA	NA	NA	NA	1.75	NA	13.64	NA	4.69	2.13	13.89	NA	NA	10.71	NA	NA	NA	6.67	NA	31.25	6.38	7.41	NA	14.29	6.67	NA	NA	4.55	26.32	11.11	NA	3.23	20	NA	7.41
chr4:40832595-40859001	NA	NA	NA	NA	NA	2.38	1.49	NA	NA	NA	3.88	NA	NA	NA	NA	NA	1.43	5	NA	4.26	NA	NA	NA	NA	NA	1.09	NA	10.34	NA	NA	NA	NA	NA	3.33	NA	NA	NA
chr2:97493638-97493835	22.22	12	7.14	26.67	4.26	25.53	14.29	19.44	24	11.9	30.43	29.63	17.39	6.98	11.76	NA	NA	8.11	10.71	35.29	23.68	25	19.44	25	14.29	11.76	13.33	18.18	13.89	13.89	15.62	27.5	17.39	10.67	3.45	11.43	12.5
chrX:100878267-100878803	NA	NA	NA	NA	NA	54.17	71.43	100	33.33	NA	53.85	43.75	NA	34.15	38.24	47.5	48.72	60.78	35.42	43.24	42.86	51.72	55	70.59	NA	79.17	24.14	52.38	15.25	50	62.5	NA	26.32	33.33	37.93	58.33	68.42
chr3:182586940-182587015	NA	NA	8.82	NA	NA	5.88	8.11	13.04	NA	9.3	5.26	NA	25.71	5.04	13.79	10.81	6.19	8.45	1.15	12	6.45	12	11.76	19.4	NA	27.27	NA	15	10.53	2.13	14.29	10.71	NA	6.45	5.17	15.38	36.73
chr4:71693754-71697255	18.99	2.22	5.94	8.18	NA	10.91	6.9	12.79	8.99	9.26	11.54	16.67	20.69	12.93	20.65	30.77	17.81	7.25	10	20.51	18	29.55	18.07	27.94	NA	27.91	3.77	8.11	5.97	7.5	20.51	13.64	8.57	14.15	15.91	12	28.3
chr22:19124946-19125727	18.75	NA	NA	NA	NA	8.7	13.51	NA	NA	NA	23.53	18.18	13.64	NA	2.63	6.38	NA	4.55	2.86	4.55	NA	14.81	NA	22.86	2.22	20	NA	NA	NA	11.11	13.64	20.51	NA	7.02	16.67	NA	22.22
chr16:70516725-70517755	NA	NA	NA	10.26	NA	5.08	4.69	7.69	4.35	1.54	2.5	NA	12	3.33	6.45	12.12	10.34	NA	5.71	18.52	9.68	18.42	20.31	25.81	1.2	18.75	4.72	5.63	5.45	1.82	NA	13.33	5.81	5.13	4.35	3.33	28.57
chr3:113323824-113326940	NA	NA	NA	NA	NA	21.43	NA	NA	NA	NA	NA	NA	10	6.25	NA	8.33	5.88	NA	21.05	8.7	NA	NA	NA	6.45	NA	12.5	NA	NA	NA	NA	5.56	NA	9.09	18.18	8.33	NA	NA
chr3:185643415-185655612	NA	NA	NA	NA	NA	38.1	31.91	NA	40	NA	20	42.86	66.67	NA	NA	38.89	35.29	38.46	4.55	46.15	61.54	47.62	55	48.15	NA	38.36	46.67	52.63	50	26.19	38.89	26.67	40	29.27	58.82	47.37	39.58
chr5:68417723-68419025	26.32	NA	NA	NA	NA	30.77	50	NA	11.11	36	6.67	31.25	26.92	NA	2.33	9.71	1.47	4.48	NA	12.5	12.5	22.22	6.25	17.39	NA	NA	18.75	21.43	NA	8.33	20	25	22.64	4.41	6.38	3.85	19.05
chr17:26900640-26900752	NA	NA	NA	NA	NA	NA	NA	NA	NA	NA	NA	NA	NA	NA	NA	NA	NA	NA	NA	NA	NA	NA	NA	NA	NA	NA	NA	NA	2	NA	NA	NA	NA	NA	NA	NA	NA
chr14:65551018-65560425	42.11	18.18	58.33	NA	NA	62.5	38.1	100	NA	NA	27.78	45	68	26.67	12.2	28.21	36	33.33	34.48	45.45	NA	29.63	28.12	47.5	NA	48.39	40	NA	NA	33.33	25	29.73	27.27	NA	NA	37.5	24.53
chr17:18232703-18233868	NA	NA	NA	18.18	NA	20	NA	NA	NA	NA	NA	NA	NA	NA	NA	NA	NA	NA	NA	NA	NA	NA	NA	NA	NA	NA	5.88	5	NA	NA	NA	NA	NA	10	NA	NA	NA
chr10:124711543-124712344	NA	NA	NA	NA	NA	18.18	NA	25	NA	NA	NA	NA	9.09	9.52	5	NA	NA	NA	NA	NA	NA	5.88	NA	28.57	NA	NA	NA	NA	NA	NA	NA	NA	NA	10	NA	NA	33.33
chr3:133336171-133337056	11.76	2.86	15	25	NA	39.13	27.59	50	23.68	23.4	27.78	26.32	16.67	51.25	53.85	32.26	41.18	48.21	36.76	53.57	50	68.42	28	30.3	NA	30	20.83	47.06	33.33	22.86	15.38	33.33	36.73	28.36	34.09	20.69	46.43
chr19:41211353-41215963	NA	2.5	NA	NA	NA	25	NA	NA	5	NA	NA	NA	18.18	NA	NA	16.67	NA	NA	NA	27.78	3.7	39.13	18.18	21.43	NA	NA	5	5	NA	12.5	NA	NA	NA	NA	7.69	NA	NA
chr16:11016108-11016263	16.49	3.31	6.64	8.46	2.34	7.3	5.35	6.71	2.47	4.94	4.59	5.36	6.5	4.05	7.46	6.06	8.33	1.22	NA	NA	7.8	13.64	10.26	7.96	4.26	3.33	9.39	6.02	4.12	8.37	2.73	3.61	8.91	2.04	5.88	2.63	6.19
chr18:44426805-44435307	NA	NA	NA	NA	NA	NA	NA	NA	NA	NA	NA	9.52	NA	4.35	9.52	7.14	NA	4.55	NA	NA	NA	NA	7.41	NA	NA	NA	NA	NA	NA	NA	7.14	NA	NA	5.26	3.7	NA	21.43
chr1:202727639-202729542	NA	NA	NA	NA	NA	NA	NA	NA	16.67	NA	NA	NA	NA	NA	NA	NA	NA	NA	NA	NA	NA	NA	NA	NA	NA	NA	NA	NA	NA	NA	NA	NA	3.45	NA	NA	NA	NA
chr19:50139985-50140080	NA	NA	NA	NA	NA	18.75	30.77	NA	6.67	NA	20	NA	7.69	NA	NA	NA	NA	NA	NA	NA	NA	NA	9.52	NA	NA	NA	3.7	NA	9.09	2.5	NA	NA	NA	NA	NA	NA	NA
chr3:155551375-155551645	31.58	NA	NA	50	NA	NA	46.15	NA	25	NA	NA	NA	50	56	NA	NA	NA	100	NA	NA	100	60	NA	NA	NA	NA	33.33	40	50	NA	NA	NA	19.23	43.75	50	50	NA
chr17:1371418-1371546	26.67	NA	34.78	8.33	16	20.69	25	31.25	26.42	NA	50	42.22	35.14	22.12	28.57	40.91	46.67	11.11	44.44	51.72	28.57	NA	32	63.64	5.88	46.15	20.51	26	21.05	24.39	56.25	20	7.58	20	42.86	26.32	44.44
chr11:130103278-130104050	100	100	100	73.33	100	82	71.43	100	89.19	100	76.92	62.26	75.38	100	91.04	90.16	85.96	91.3	100	86.05	89.09	82.86	80	71.67	100	54.84	83.93	87.5	86.96	81.48	63.04	63.83	93.33	100	91.38	92.16	60.98
chr10:99511220-99512794	NA	4.17	NA	NA	NA	18.42	20	NA	NA	NA	7.69	19.44	23.53	1.92	8.11	8.33	17.24	10.81	10.26	25	9.3	11.43	13.16	20.45	6.15	31.43	9.3	2.63	NA	15.62	21.21	15.38	2.6	5.71	10.81	20	33.33
chr19:14694247-14698425	5.75	2.01	6.32	4.17	1.14	4.25	3.46	2.62	2.42	NA	4.79	4.29	7.11	4.29	5.21	8.22	6.47	9.68	7.02	9.84	5.32	13.37	9.63	20	3.97	5.42	3.2	5.53	1.99	4.21	4.5	NA	3.03	3.38	5.42	6.74	18.35
chr13:26975485-26975602	NA	NA	NA	7.69	NA	NA	6.25	NA	NA	NA	7.14	18.18	NA	27.78	26.92	45.45	12.12	NA	35.71	12.5	NA	15.38	16	NA	NA	NA	NA	NA	NA	NA	NA	NA	6.67	22.58	23.81	21.43	NA
chr19:1244185-1244313	NA	NA	NA	NA	NA	NA	NA	NA	NA	NA	NA	NA	NA	NA	NA	NA	NA	NA	12	NA	NA	NA	NA	NA	NA	NA	NA	NA	NA	NA	NA	NA	0.26	NA	NA	NA	NA
chr6:52137250-52138027	NA	NA	NA	NA	NA	NA	NA	NA	NA	NA	NA	NA	NA	1.79	NA	NA	5.26	11.11	3.03	NA	NA	NA	NA	NA	NA	NA	NA	NA	4.44	NA	NA	NA	NA	3.45	NA	NA	NA
chr9:442010-443426	3.26	NA	2.38	1.92	NA	7.58	5.43	6.12	5.08	NA	2.63	13.33	14.29	0.7	0.89	1.41	NA	2.47	3.8	1.07	5	8.77	NA	9.57	NA	28.95	3.95	4.6	NA	9.52	18.75	6.52	NA	0.93	NA	3.79	18.84
chr5:137844077-137844357	6.17	3.57	1.32	2.33	1.03	10.2	6.93	2.6	NA	NA	3.12	3.09	9	3.43	2.81	4.15	4.55	2.25	0.81	7.24	2.17	4.76	12.05	10.2	3.33	7.73	NA	5.36	NA	7.22	8.98	8.71	3.19	2.44	2.59	12.12	6.89
chr17:7123849-7123922	8.64	8.7	13.79	8.11	3.32	8.38	7.63	NA	5.45	NA	6.12	4.57	6.99	15.62	22.12	21.54	45.28	20.55	25	8.33	9.64	11.76	23.42	13.24	3.6	9.89	5.06	10.23	7.06	4.01	7.55	2.33	4.9	43.4	23.68	13.19	23.81
chr6:43173974-43174058	25	NA	NA	36.36	NA	8.7	13.04	NA	8	NA	5.56	5	19.44	13.33	6.45	10.34	11.76	13.79	17.86	3.03	11.43	12	10.67	12	3.7	30.43	21.74	18.42	NA	16	17.65	12.5	4.08	20.83	21.88	11.11	18.18
chr14:89878835-89883214	NA	NA	NA	NA	NA	2.38	3.77	NA	NA	NA	NA	NA	NA	NA	NA	NA	27.27	NA	NA	NA	NA	NA	NA	16.67	4.76	5.63	NA	4	NA	1.89	2.27	4.06	NA	NA	NA	NA	26.67
chr20:46993941-46995216	NA	100	100	NA	NA	84.85	71.88	100	81.82	100	70	100	79.17	100	NA	100	NA	NA	NA	70	83.72	80	100	100	100	71.43	89.74	100	100	67.57	63.64	54.55	87.18	100	NA	100	NA
chr13:41524110-41525464	4.2	2.54	3.45	6.25	NA	7.95	7.66	19.23	2.86	4.51	5	8.05	10.73	1.6	2.16	5.75	3.53	2.4	1.81	3.1	3.45	11.01	NA	4.44	NA	6.15	6.08	10.13	0.65	6.08	2.89	3.12	1.91	2.73	NA	4.28	4
chr11:74545821-74546590	NA	NA	NA	NA	2.94	2.56	11.36	NA	NA	NA	3.7	NA	4	NA	NA	NA	5	NA	13.04	NA	NA	NA	8.57	NA	NA	9.09	NA	4.55	NA	1.82	NA	20	25	6.67	12.5	NA	13.04
chr5:158621833-158630441	NA	NA	NA	NA	NA	5	NA	NA	NA	NA	NA	2.5	13.56	3.33	3.19	2.94	2.5	NA	NA	NA	NA	NA	NA	NA	NA	6.35	NA	5	4.62	NA	4.41	4.11	1.61	2	3.39	8.89	2.7
chr11:93474895-93480462	NA	8	8.33	NA	NA	30.77	NA	NA	26.92	NA	21.43	18.75	19.23	59.09	58.82	41.18	NA	60	50	NA	18.18	31.25	39.13	46.15	NA	27.27	13.33	7.14	29.63	NA	NA	27.78	14.81	31.25	60	37.5	43.75
chr17:74750170-74763467	17.24	NA	NA	8.7	NA	10	NA	NA	NA	NA	NA	NA	12	12.5	25	NA	NA	21.43	NA	NA	13.64	15.38	NA	13.64	NA	NA	NA	NA	NA	NA	NA	NA	15.38	23.08	18.18	18.18	18.75
chr16:30581758-30582330	12.5	NA	NA	10	6.45	16.67	24.24	NA	10.81	NA	16.13	12.12	10.42	NA	NA	NA	NA	NA	NA	NA	NA	NA	NA	23.08	3.12	24	14.29	14.63	6.67	7.58	8	10	3.77	NA	NA	NA	NA
chr1:202913074-202914110	7.04	2.33	9.45	6.96	NA	15.66	13.33	NA	8.62	16.42	26.03	19.74	20.59	4.37	4.97	12.59	3.64	8.22	2.79	13.25	8.93	32.61	16.44	22.99	1.82	24.14	6.31	12.94	6.32	10.95	25	15.97	5.37	4.64	8.14	7.32	19
chr22:40750332-40754867	NA	NA	3.45	5.88	NA	NA	NA	NA	NA	NA	NA	NA	7.55	11.29	9.68	17.31	14.71	16.07	2.44	17.24	9.09	NA	NA	35.71	1.28	18.18	NA	NA	5	2.13	NA	10	3.66	7.69	16.22	6.45	NA
chr22:20080431-20082235	NA	NA	NA	NA	NA	4.35	6.45	NA	NA	NA	NA	6.67	9.68	NA	NA	10	13.04	7.69	4	NA	NA	NA	5.88	NA	NA	18.18	NA	NA	NA	2.86	NA	4.76	NA	1.72	NA	NA	33.33
chr1:155823598-155826937	NA	NA	NA	NA	NA	2.5	NA	NA	NA	NA	NA	NA	NA	NA	NA	10	NA	NA	NA	NA	NA	NA	NA	13.33	NA	5.88	NA	NA	3.57	3.33	NA	NA	NA	NA	NA	NA	NA
chr3:128997749-128998552	5	NA	5.56	NA	NA	2.5	7.14	NA	NA	NA	13.04	3.7	9.8	NA	NA	NA	NA	15.38	NA	NA	NA	NA	14.29	21.05	4.35	6	2.04	7.14	NA	4.35	10	10.29	2.48	NA	NA	NA	NA
chr1:145765435-145769407	1.19	NA	2	3.33	NA	NA	NA	NA	5.77	NA	4.35	NA	NA	5.83	8.22	20.37	14.29	25.49	18	11.11	19.05	3.85	18.52	17.14	NA	NA	8.33	8.11	NA	7.14	NA	NA	4.48	4.04	3.12	15	10.34
chr17:47788918-47793526	12	6.78	13.39	11.81	2.6	12.26	7.1	14	21.8	6.25	9.17	3.9	11.02	9.09	14.95	21.05	9.7	21.74	16.51	21.15	19.59	10.84	6.98	5.88	0.87	1.96	11.9	14.29	15.45	1.81	2	1.32	8.52	12.59	12.4	5.62	NA
[truncated: 37,497 more rows]

## Sheet: Fig4c
Intron retention coordates	dPSI
chrX:23783883-23784293	-20.517
chrX:71297938-71298468	14.3656
chrX:154400626-154400701	12.2731
[truncated: 67 more rows]

## Sheet: Fig4e
FLAIR isoform name	CLL_WT_1	CLL_WT_2	CLL_WT_3	CLL_MT_1	CLL_MT_2	CLL_MT_3
[truncated: 7 more rows]

[truncated: 2 more sheets: Fig4f, Fig5b]
